# Supplementary material for: Proteomic analysis of the human retina reveals region-specific susceptibilities to metabolic- and oxidative stress-related diseases
Source: PLoS One. 2018 Feb 21;13(2):e0193250. doi: 10.1371/journal.pone.0193250 (PMC5821407; doi:10.1371/journal.pone.0193250)
Supplement: S1 Table — A full table listing the identified proteins, spectral counts, and peptide sequences is included as a separate attachment. Raw data available in the PRIDE database (PXD008462). (XLSX) [file pone.0193250.s012.xlsx]

## Sheet: Summary
Sample ID	Tissue Region	Peptide Hits	Peptides	Proteins	Clusters	NR Proteins
11_234	Juxta-macular	142968	9121	6405	1391	1637
11_235	Juxta-macular	114844	7721	5762	1212	1443
11_236	Juxta-macular	139682	9393	6565	1432	1682
11_237	Peripheral	119438	7854	5860	1223	1454
11_238	Peripheral	105528	7159	5424	1148	1344
11_239	Peripheral	100970	7362	5487	1192	1397
11_240	Foveomacular	127932	9141	6618	1400	1653
11_241	Foveomacular	140314	9432	6787	1465	1739
11_242	Foveomacular	123770	8675	6131	1298	1531
All	All	1136160	18019	11549	2642	3183

## Sheet: Spectral Counts
Protein ID	234 PepHits	235 PepHits	236 PepHits	Macula Average	Macula STDEV	237 PepHits	238 PepHits	239 PepHits	Periphery Average	Periphery STDEV	240 PepHits	241 PepHits	242 PepHits	Fovea Average	Fovea STDEV	Overall Average
ENSP00000373058	3687.92	3620.78	3302.58	3537.09	205.851	3096.33	3327.56	3177.68	3200.53	117.296	3524.7	3408.71	3726.02	3553.14	160.552	3430.25
ENSP00000301071	3435.41	3986.71	3413.41	3611.84	324.832	3244.53	3214.37	3084.29	3181.06	85.1521	3496.04	4172.96	4119.55	3929.52	376.349	3574.14
ENSP00000234590	3354.06	2941.33	2698.85	2998.08	331.269	6060.17	4062.74	3941.69	4688.2	1189.7	3749.17	2501.39	2934.1	3061.55	633.581	3582.61
ENSP00000248437	3169.33	3641.11	3092.63	3301.02	297.009	2929.36	2900.33	2664.02	2831.24	145.54	3210.44	3964.45	3795.81	3656.9	395.732	3263.05
ENSP00000341289	2982.91	2967.01	2724.08	2891.33	145.062	2573.49	2670.28	2510.96	2584.91	80.2763	2902.87	2810.23	3163.82	2958.97	183.352	2811.74
ENSP00000369703	2643.96	2576.47	2378.97	2533.13	137.709	2218.66	2325.82	2213.91	2252.8	63.2846	2496.91	2435.95	2624.89	2519.25	96.4298	2435.06
ENSP00000334983	2618.54	2545.44	2461.87	2541.95	78.3939	2919.96	2426.85	2447.4	2598.07	278.958	3259.16	3587.56	3469.15	3438.62	166.317	2859.55
ENSP00000264071	2595.66	2561.49	2370.86	2509.33	121.136	2193.61	2350.17	2156.84	2233.54	102.661	2497.87	2422.87	2715.04	2545.26	151.74	2429.38
ENSP00000259818	2584.64	2500.5	2323.1	2469.41	133.514	2176.92	2250.36	2143.87	2190.38	54.5064	2447.24	2394.08	2571.58	2470.97	91.0987	2376.92
ENSP00000320171	2535.49	2507.99	2426.72	2490.07	56.556	2855.26	2386.68	2392.92	2544.95	268.753	3201.85	3555.28	3354.77	3370.63	177.251	2801.88
ENSP00000301072	2207.56	2397.78	2191.54	2265.63	114.726	2010.98	2310	2265.8	2195.59	161.396	2158.78	2242.27	2337.01	2246.02	89.1757	2235.75
ENSP00000318575	2201.63	2518.69	2113.15	2277.82	213.236	2015.16	1849.9	1759.91	1874.99	129.458	2321.16	2852.1	2662.69	2611.99	269.08	2254.93
ENSP00000318697	1983.01	1827.47	1745.5	1851.99	120.636	1545.54	1526.13	1418.77	1496.81	68.2807	1869.35	1675.19	1833.94	1792.83	103.403	1713.88
ENSP00000229277	1950.81	2097.11	2161.8	2069.91	108.097	2864.65	2010.57	1970.05	2281.76	505.208	2172.15	1854.91	2170.29	2065.79	182.621	2139.15
ENSP00000224237	1917.76	1807.14	1457.15	1727.35	240.445	2624.62	2626.47	2221.69	2490.93	233.165	2015.5	1651.64	1435.56	1700.9	293.089	1973.06
ENSP00000229239	1890.64	1699.07	1500.41	1696.71	195.129	2029.77	1734.27	1710.62	1824.89	177.826	1964.87	2100.94	1729.26	1931.69	188.049	1817.76
ENSP00000320295	1843.19	1861.71	1653.59	1786.16	115.185	1481.88	1616.2	1504.38	1534.15	71.943	1744.22	1701.37	1871.75	1772.45	88.6266	1697.59
ENSP00000299198	1774.55	1968.71	1779.74	1841	110.629	1907.67	2099.43	2093.28	2033.46	108.98	1910.43	1936.92	2078.21	1975.19	90.1975	1949.88
ENSP00000244601	1483.9	1593.14	1899.59	1658.88	215.497	1800.18	1569.95	1798.83	1722.98	132.534	1258.03	1365.48	1296.95	1306.82	54.4005	1562.9
ENSP00000289316	1440.69	1537.51	1859.04	1612.41	219.004	1723.99	1503.01	1723.59	1650.2	127.472	1237.02	1327.09	1250.43	1271.51	48.5998	1511.37
ENSP00000289352	1297.48	1277.5	1312.98	1295.99	17.7888	1334.73	1220.62	1330.56	1295.3	64.7123	1043.11	1048.79	1098.25	1063.38	30.3256	1218.22
ENSP00000328808	1187.32	1093.46	1030.94	1103.91	78.7127	943.376	1034.39	907.697	961.821	65.3291	1080.37	999.933	1117.63	1065.98	60.1545	1043.9
ENSP00000224600	1110.21	1452.98	1203.05	1255.41	177.28	819.187	1258.35	1229.39	1102.31	245.618	1143.41	1330.58	1214.56	1229.52	94.4797	1195.75
ENSP00000262030	1060.22	1164.08	1060.68	1094.99	59.8324	992.425	1086.73	1015.36	1031.5	49.1809	970.519	859.472	1042.03	957.339	91.9886	1027.94
ENSP00000351411	1000.9	960.781	926.415	962.699	37.2798	815.012	915.105	902.509	877.542	54.5174	970.519	1074.96	1006.16	1017.21	53.0913	952.485
ENSP00000331514	955.143	785.303	771.428	837.291	102.298	819.187	811.645	780.578	803.803	20.464	956.191	1038.32	1060.44	1018.32	54.929	886.471
ENSP00000324105	949.211	1041.03	864.24	951.494	88.417	1896.19	1209.66	1171.02	1425.62	407.979	1091.83	757.397	1094.37	981.198	193.822	1119.44
ENSP00000253408	941.585	410.806	202.843	518.411	380.945	767.006	416.06	669.024	617.363	181.087	663.903	256.622	124.101	348.209	281.314	494.661
ENSP00000349960	939.043	777.813	761.517	826.124	98.1293	802.489	801.907	780.578	794.991	12.4858	938.998	1014.76	1031.36	995.042	49.2405	872.052
ENSP00000362413	900.911	895.511	830.9	875.774	38.9557	973.64	933.363	864.892	923.965	54.98	859.717	755.652	853.983	823.117	58.4967	874.285
ENSP00000216281	837.358	682.584	745.297	755.079	77.8494	681.431	664.365	694.967	680.254	15.3347	792.854	733.842	769.654	765.45	29.7297	733.594
ENSP00000309539	821.258	864.482	748.901	811.547	58.3989	618.814	631.501	675.51	641.942	29.7549	834.882	787.06	865.615	829.185	39.586	760.891
ENSP00000226253	683.983	754.273	713.759	717.338	35.2813	754.483	782.432	742.961	759.959	20.2973	538.773	400.573	636.86	525.402	118.71	667.566
ENSP00000227378	655.172	621.594	701.144	659.303	39.9354	614.64	562.122	579.522	585.428	26.7525	511.072	444.195	543.807	499.691	50.7722	581.474
ENSP00000229270	643.309	636.574	670.507	650.13	17.9653	749.265	790.952	729.99	756.736	31.1604	526.355	479.092	543.807	516.418	33.4825	641.095
ENSP00000269122	628.056	552.045	620.046	600.049	41.7654	531.152	513.434	543.202	529.263	14.9735	654.351	724.245	686.294	688.297	34.99	605.869
ENSP00000282050	623.82	681.514	675.913	660.415	31.8164	555.154	629.067	608.059	597.427	38.086	685.872	729.479	758.022	724.458	36.3363	660.767
ENSP00000248151	589.077	564.885	561.475	571.812	15.0486	497.756	523.172	464.077	495.002	29.6436	587.487	491.306	585.487	554.76	54.9621	540.525
ENSP00000355645	559.419	491.055	476.773	509.083	44.1738	471.666	532.909	566.551	523.709	48.1068	564.563	578.549	602.935	582.015	19.4193	538.269
ENSP00000386444	545.861	508.175	556.069	536.702	25.2265	580.201	659.497	775.389	671.696	98.1643	411.732	413.66	427.492	417.628	8.59642	542.008
ENSP00000395337	537.387	480.355	465.96	494.568	37.775	512.367	487.874	536.717	512.319	24.4215	632.381	525.331	505.035	554.249	68.4212	520.379
ENSP00000361824	522.135	478.215	480.378	493.576	24.7562	381.916	311.382	300.638	331.312	44.1523	493.879	479.092	427.492	466.821	34.8533	430.57
ENSP00000367872	521.287	485.705	410.093	472.362	56.7854	556.198	538.995	467.968	521.054	46.7711	371.614	342.993	339.285	351.297	17.6922	448.238
ENSP00000325875	504.34	423.646	443.433	457.14	42.0568	380.872	375.893	377.169	377.978	2.58653	537.817	534.055	509.882	527.251	15.1597	454.123
ENSP00000224784	490.782	419.366	403.785	437.978	46.3885	412.181	445.272	457.591	438.348	23.4839	505.341	532.31	543.807	527.153	19.745	467.826
ENSP00000232461	488.24	428.996	423.609	446.948	35.8607	556.198	486.656	439.431	494.095	58.7376	330.541	292.392	248.171	290.368	41.2222	410.471
ENSP00000259791	467.903	657.974	614.64	580.172	99.613	640.73	700.881	644.379	661.997	33.7241	496.744	497.413	488.557	494.238	4.9311	578.802
ENSP00000348877	439.092	456.816	473.169	456.359	17.043	473.753	512.217	464.077	483.349	25.4643	507.251	498.285	449.785	485.107	30.9165	474.938
ENSP00000358155	438.245	602.334	575.893	538.824	88.1017	603.16	641.239	588.602	611	27.1801	467.133	468.623	465.294	467.017	1.66735	538.947
ENSP00000301522	437.397	437.556	453.345	442.766	9.16203	467.492	493.96	401.815	454.422	47.4424	339.138	290.647	343.163	324.316	29.2274	407.168
ENSP00000217133	423.839	372.286	357.83	384.652	34.6985	316.169	367.372	322.689	335.41	27.8714	379.256	382.252	391.627	384.378	6.45413	368.147
ENSP00000296271	418.755	350.887	319.083	362.908	50.9118	369.393	391.716	312.312	357.807	40.9501	284.692	219.108	203.583	235.794	43.052	318.837
ENSP00000343690	401.808	488.915	459.653	450.125	44.3285	402.788	364.938	374.575	380.767	19.6701	423.195	424.129	561.255	469.526	79.4408	433.473
ENSP00000265333	391.639	328.417	388.467	369.508	35.621	257.727	244.437	303.232	268.465	30.8337	362.062	257.495	330.562	316.706	53.6431	318.226
ENSP00000364801	388.25	361.587	371.346	373.728	13.4901	408.006	378.327	333.066	373.133	37.7388	309.527	247.898	305.36	287.595	34.4417	344.819
ENSP00000268125	386.555	397.966	393.873	392.798	5.78111	416.355	537.778	453.7	469.278	62.1924	300.93	370.038	304.391	325.12	38.9391	395.732
ENSP00000348965	385.708	270.637	324.49	326.945	57.5744	233.724	162.885	192.976	196.528	35.5526	449.94	510.499	379.996	446.812	65.308	323.428
ENSP00000229319	383.165	323.067	351.522	352.585	30.0634	373.567	329.64	405.706	369.638	38.1851	346.779	375.273	356.733	359.595	14.4608	360.606
ENSP00000321259	378.081	299.527	367.742	348.45	42.6828	321.387	396.585	464.077	394.016	71.3798	249.35	224.342	240.417	238.036	12.6726	326.834
ENSP00000352398	377.234	336.977	405.588	373.266	34.4771	308.864	305.296	329.175	314.445	12.8808	387.852	412.787	422.645	407.762	17.9325	365.158
ENSP00000296755	367.913	356.237	354.226	359.458	7.39045	310.951	200.618	208.542	240.037	61.5409	429.881	451.174	492.435	457.83	31.8035	352.442
ENSP00000359991	356.05	336.977	310.974	334.667	22.6266	345.39	371.024	295.45	337.288	38.4331	387.852	377.018	370.303	378.391	8.85503	350.115
ENSP00000349259	348.423	302.737	269.524	306.895	39.6137	235.811	212.79	186.49	211.697	24.6786	339.138	310.713	226.847	292.232	58.3821	270.275
ENSP00000333994	345.034	825.962	818.285	663.094	275.475	476.884	737.396	597.682	603.987	130.371	268.454	280.178	358.671	302.434	49.0543	523.172
ENSP00000360671	344.186	312.367	326.292	327.615	15.9508	272.337	273.649	311.015	285.667	21.9617	318.123	310.713	333.47	320.769	11.6066	311.35
ENSP00000216392	344.186	272.777	309.171	308.712	35.7067	494.625	369.807	381.06	415.164	69.045	436.567	429.363	322.807	396.246	63.7017	373.374
ENSP00000302397	342.492	403.316	366.841	370.883	30.6131	358.957	328.422	294.152	327.177	32.4201	376.39	355.207	410.044	380.547	27.654	359.536
ENSP00000416706	339.949	268.497	262.315	290.254	43.1484	265.032	277.301	290.261	277.531	12.616	337.227	324.672	304.391	322.097	16.5692	296.627
ENSP00000370808	332.323	311.297	346.116	329.912	17.5342	270.25	290.69	353.821	304.92	43.5647	321.944	319.437	334.439	325.273	8.03586	320.035
ENSP00000391481	315.376	353.027	274.029	314.144	39.5132	317.212	325.988	291.558	311.586	17.8912	275.14	287.157	249.141	270.479	19.4322	298.736
ENSP00000364310	312.833	469.656	447.939	410.143	84.9688	456.012	517.086	496.505	489.868	31.0734	336.272	333.396	333.47	334.379	1.63971	411.463
ENSP00000281456	306.902	315.577	316.38	312.953	5.25578	249.378	282.169	346.038	292.528	49.1554	328.631	315.947	345.101	329.893	14.6178	311.791
ENSP00000219599	306.054	241.748	73.0869	206.963	120.316	454.968	396.585	139.793	330.449	167.673	256.991	187.7	92.1141	178.935	82.7873	238.782
ENSP00000381607	305.207	263.148	310.072	292.809	25.8026	341.215	294.341	329.175	321.577	24.3431	241.708	177.231	290.82	236.587	56.9676	283.658
ENSP00000327070	282.328	350.887	370.445	334.553	46.2736	259.814	345.463	335.661	313.646	46.8767	224.515	199.042	297.605	240.387	51.163	296.196
ENSP00000324173	281.481	198.948	235.282	238.57	41.3644	350.608	209.138	220.216	259.987	78.6748	247.439	185.955	250.11	227.835	36.2933	242.131
ENSP00000216962	280.633	243.888	285.743	270.088	22.8336	282.773	223.745	247.456	251.325	29.704	409.822	432.853	417.799	420.158	11.6955	313.857
ENSP00000296511	278.091	267.427	155.086	233.535	68.1478	372.524	343.029	199.462	305.005	92.585	312.392	254.005	150.272	238.89	82.1103	259.143
ENSP00000419425	277.244	420.436	367.742	355.141	72.4231	390.265	551.167	502.991	481.474	82.581	223.56	222.597	280.158	242.105	32.9585	359.573
ENSP00000394071	276.396	283.477	320.885	293.586	23.9053	270.25	273.649	290.261	278.053	10.7078	308.572	316.82	266.588	297.326	26.9379	289.655
ENSP00000257860	273.854	264.217	224.469	254.18	26.1778	402.788	391.716	397.923	397.476	5.54955	293.289	217.363	182.259	230.97	56.7518	294.209
ENSP00000245206	264.533	261.008	262.315	262.619	1.78233	190.936	224.962	269.507	228.468	39.4025	246.484	272.326	282.097	266.969	18.4007	252.685
ENSP00000346550	262.838	358.377	250.601	290.605	59.0098	236.855	328.422	303.232	289.503	47.3025	281.826	351.717	315.053	316.199	34.9595	298.769
ENSP00000262746	261.144	271.707	282.139	271.663	10.4976	276.512	313.816	288.964	293.097	18.9926	204.456	163.272	187.105	184.944	20.6767	249.902
ENSP00000364649	260.296	271.707	233.48	255.161	19.6241	209.721	218.876	173.519	200.705	23.985	274.185	245.281	285.005	268.157	20.5366	241.341
ENSP00000332790	245.891	395.826	383.962	341.893	83.3515	381.916	436.752	421.272	413.313	28.271	281.826	267.964	266.588	272.126	8.4288	342.444
ENSP00000247207	240.807	237.468	310.974	263.083	41.5083	227.462	190.881	229.296	215.88	21.6691	176.755	148.441	168.689	164.628	14.5874	214.53
ENSP00000225282	239.959	247.098	234.381	240.479	6.37414	218.07	216.442	172.222	202.244	26.0131	197.769	249.643	265.619	237.677	35.472	226.8
ENSP00000264998	239.112	264.217	332.6	278.643	48.3845	437.227	1159.76	1346.13	981.038	480.085	201.59	122.268	199.706	174.521	45.2627	478.068
ENSP00000369474	235.722	256.728	291.15	261.2	27.9829	268.163	261.477	304.529	278.057	23.1686	281.826	260.112	236.54	259.493	22.6496	266.25
ENSP00000294724	231.486	79.1093	115.438	142.011	79.5879	363.131	200.618	196.867	253.539	94.9282	167.203	50.7285	93.0834	103.672	58.9549	166.407
ENSP00000412189	228.943	221.418	205.547	218.636	11.944	221.201	245.654	191.679	219.511	27.0272	222.604	219.108	217.154	219.622	2.7615	219.256
ENSP00000340019	226.401	384.056	365.94	325.466	86.2692	232.68	344.246	475.751	350.893	121.672	155.741	132.737	253.987	180.822	64.3985	285.727
ENSP00000370517	224.707	147.589	218.162	196.819	42.7602	155.454	137.325	152.765	148.514	9.78339	283.737	301.989	282.097	289.274	11.0416	211.536
ENSP00000307900	221.317	300.597	196.536	239.483	54.3572	290.079	388.065	270.804	316.316	62.8792	142.368	138.844	113.439	131.55	15.7838	229.116
ENSP00000336927	220.47	251.378	215.458	229.102	19.4533	263.989	329.64	320.095	304.574	35.4709	184.397	139.716	229.755	184.623	45.0195	239.433
ENSP00000309503	218.775	239.608	211.854	223.412	14.4463	236.855	256.609	277.29	256.918	20.2192	238.843	234.811	232.662	235.439	3.1375	238.59
ENSP00000358865	206.064	282.407	183.92	224.131	51.6692	210.765	267.563	216.324	231.551	31.3114	146.189	108.309	129.917	128.138	19.0026	194.607
ENSP00000264335	203.522	182.898	164.998	183.806	19.2784	184.675	227.396	221.513	211.195	23.1546	234.067	211.256	209.399	218.241	13.7372	204.414
ENSP00000305260	203.522	157.219	161.393	174.045	25.6135	146.061	171.406	150.17	155.879	13.6025	177.71	168.507	115.377	153.865	33.6473	161.263
ENSP00000254810	202.675	223.558	233.48	219.904	15.7243	297.384	223.745	344.741	288.623	60.9719	135.682	142.334	178.382	152.132	22.9745	220.22
ENSP00000290299	200.133	196.808	171.305	189.415	15.7717	154.41	171.406	134.605	153.474	18.4183	186.307	205.149	169.658	187.038	17.7567	176.642
ENSP00000216254	199.285	265.287	266.82	243.798	38.5564	186.762	194.532	226.701	202.665	21.1755	192.038	224.342	292.759	236.38	51.428	227.614
ENSP00000262493	199.285	224.628	203.744	209.219	13.5293	195.111	231.048	208.542	211.567	18.1586	196.814	177.231	178.382	184.142	10.9893	201.643
ENSP00000321606	199.285	257.798	198.338	218.474	34.0588	178.413	184.795	163.142	175.45	11.1264	181.531	177.231	227.816	195.526	28.0464	196.483
ENSP00000340466	199.285	135.819	167.701	167.602	31.7335	170.064	155.582	167.033	164.227	7.63793	162.427	114.416	141.548	139.464	24.0735	157.097
ENSP00000364805	192.506	193.598	182.118	189.408	6.33632	215.983	188.446	161.845	188.758	27.0704	147.144	124.013	151.241	140.799	14.6814	172.988
ENSP00000364803	187.422	172.198	201.942	187.188	14.8733	210.765	183.578	178.707	191.017	17.2748	163.383	134.482	155.119	150.994	14.8852	176.399
ENSP00000361579	185.727	177.548	166.8	176.692	9.49284	159.628	130.022	143.685	144.445	14.8179	222.604	224.342	171.597	206.181	29.9636	175.773
ENSP00000306330	184.88	196.808	176.712	186.133	10.1066	162.759	198.184	224.107	195.017	30.7966	194.904	176.359	181.29	184.184	9.60547	188.445
ENSP00000338413	182.338	333.767	294.754	270.286	78.6237	223.288	252.957	240.97	239.072	14.9254	222.604	235.684	312.145	256.811	48.3647	255.39
ENSP00000348068	181.491	258.868	410.994	283.784	116.763	145.018	546.298	824.68	505.332	341.678	207.321	212.128	175.474	198.308	19.9203	329.141
ENSP00000276390	181.491	185.038	177.613	181.381	3.71393	147.105	192.098	154.062	164.422	24.2196	155.741	120.523	157.057	144.44	20.7235	163.414
ENSP00000339566	181.491	177.548	167.701	175.58	7.10244	180.5	190.881	199.462	190.281	9.49496	122.309	125.758	147.364	131.81	13.5799	165.89
ENSP00000298468	178.101	187.178	205.547	190.275	13.9824	164.846	171.406	182.599	172.95	8.97661	128.04	108.309	152.211	129.52	21.9882	164.248
ENSP00000380214	175.559	168.988	161.393	168.647	7.089	151.279	130.022	141.091	140.797	10.6319	210.187	216.49	167.719	198.132	26.5262	169.192
ENSP00000299529	175.559	182.898	123.548	160.668	32.3562	373.567	339.377	159.25	290.732	115.142	161.472	132.737	83.3904	125.867	39.4917	192.422
ENSP00000330054	173.864	166.848	155.086	165.266	9.48873	178.413	172.623	189.085	180.04	8.35055	178.666	233.067	166.75	192.827	35.3537	179.378
ENSP00000300289	173.017	140.099	160.492	157.869	16.6151	221.201	178.709	172.222	190.71	26.6038	150.965	109.181	130.886	130.344	20.8971	159.641
ENSP00000400512	173.017	161.498	145.174	159.896	13.9905	161.715	175.057	133.308	156.693	21.323	177.71	175.486	175.474	176.223	1.28775	164.271
ENSP00000362399	170.475	166.848	158.69	165.338	6.03584	153.366	142.193	128.119	141.226	12.6513	152.875	153.675	202.614	169.722	28.4886	158.762
ENSP00000376371	170.475	118.699	148.778	145.984	26.0008	79.2704	81.3341	72.3424	77.649	4.71005	171.024	182.466	149.303	167.597	16.8449	130.41
ENSP00000310219	167.933	172.198	199.239	179.79	16.9778	181.544	167.754	185.193	178.164	9.19769	150.965	130.12	143.487	141.524	10.5604	166.493
ENSP00000358966	167.933	168.988	183.92	173.614	8.9414	214.939	196.967	182.599	198.168	16.2036	147.144	148.441	161.904	152.496	8.1728	174.759
ENSP00000283179	167.933	175.408	161.393	168.245	7.01274	177.369	109.329	109.959	132.219	39.1023	133.772	141.461	158.026	144.42	12.3951	148.295
ENSP00000362396	164.543	158.289	151.481	158.104	6.53282	149.192	139.759	125.525	138.159	11.9144	148.099	151.058	194.86	164.672	26.1848	153.645
ENSP00000376174	164.543	141.169	149.679	151.797	11.8303	145.018	130.022	141.091	138.71	7.77631	152.875	151.058	138.64	147.525	7.74741	146.01
ENSP00000359539	163.696	216.068	201.942	193.902	27.0961	167.977	205.487	186.49	186.651	18.7555	163.383	192.062	187.105	180.85	15.329	187.134
ENSP00000307705	162.848	162.568	157.789	161.069	2.8437	165.89	176.274	178.707	173.624	6.80759	115.623	100.457	128.947	115.009	14.2551	149.901
ENSP00000188376	162.001	165.778	171.305	166.362	4.67946	126.233	147.062	157.953	143.749	16.1177	165.293	166.762	154.149	162.068	6.89705	157.393
ENSP00000342026	162.001	136.889	155.086	151.325	12.9716	222.244	215.224	220.216	219.228	3.61268	193.949	197.297	148.333	179.86	27.3538	183.471
ENSP00000345771	162.001	93.0191	99.2184	118.079	38.1632	121.015	114.198	99.5822	111.598	10.9502	152.875	199.914	112.469	155.086	43.7643	128.255
ENSP00000251595	159.459	417.226	378.555	318.413	139.01	256.683	381.979	336.958	325.207	63.4689	154.786	211.256	225.877	197.306	37.5425	280.309
ENSP00000369654	158.611	320.927	344.314	274.617	101.142	180.5	272.432	216.324	223.085	46.3374	113.713	110.926	154.149	126.263	24.1906	207.989
ENSP00000354490	158.611	147.589	127.152	144.451	15.9627	132.494	123.936	107.365	121.265	12.7757	151.92	144.951	157.057	151.309	6.07611	139.008
ENSP00000291554	158.611	140.099	123.548	140.753	17.541	174.238	187.229	194.273	185.247	10.1633	94.6087	70.7944	39.772	68.3917	27.4972	131.464
ENSP00000216714	157.764	163.638	162.294	161.232	3.07782	179.457	151.931	148.873	160.087	16.8441	146.189	166.762	140.579	151.177	13.7855	157.499
ENSP00000164139	156.917	119.769	142.47	139.719	18.7262	171.108	119.067	119.039	136.405	30.0538	201.59	201.659	179.351	194.2	12.8597	156.774
ENSP00000299767	156.917	115.489	128.053	133.486	21.2416	156.497	111.764	107.365	125.209	27.1858	170.069	120.523	150.272	146.955	24.939	135.217
ENSP00000226193	155.222	173.268	155.987	161.492	10.2055	162.759	154.365	146.279	154.468	8.24036	168.158	158.037	145.426	157.207	11.3892	157.722
ENSP00000269848	155.222	104.789	119.042	126.351	25.9988	121.015	132.456	115.148	122.873	8.80236	174.845	214.745	156.088	181.893	29.9572	143.706
ENSP00000300283	152.68	157.219	150.58	153.493	3.39298	128.32	162.885	161.845	151.017	19.6629	107.026	147.568	147.364	133.986	23.3483	146.165
ENSP00000424145	150.138	104.789	132.559	129.162	22.8644	92.8373	103.243	122.931	106.337	15.2834	135.682	144.079	124.101	134.621	10.031	123.373
ENSP00000286788	149.29	149.729	149.679	149.566	0.240012	136.669	155.582	172.222	154.824	17.7887	144.279	128.375	169.658	147.437	20.822	150.609
ENSP00000329528	146.748	121.909	127.152	131.936	13.0926	129.363	127.587	133.308	130.086	2.92796	156.696	173.741	161.904	164.114	8.73481	142.045
ENSP00000354876	145.901	129.399	148.778	141.359	10.4575	117.884	109.329	124.228	117.147	7.47649	133.772	137.099	136.702	135.858	1.81738	131.455
ENSP00000302961	145.054	145.449	145.174	145.225	0.20254	150.236	115.415	120.336	128.662	18.8442	141.413	170.252	162.873	158.179	14.9812	144.022
ENSP00000307940	144.206	151.869	148.778	148.284	3.85501	141.887	108.112	178.707	142.902	35.3086	165.293	188.573	189.044	180.97	13.5787	157.385
ENSP00000300161	144.206	159.358	140.668	148.078	9.92835	137.712	168.971	187.787	164.824	25.2939	150.965	131.865	142.518	141.782	9.57142	151.561
ENSP00000325548	144.206	115.489	114.537	124.744	16.8615	204.503	132.456	89.2052	142.055	58.2452	153.831	102.202	113.439	123.157	27.1517	129.985
ENSP00000299218	143.359	105.859	128.053	125.757	18.855	117.884	110.547	116.445	114.958	3.88795	162.427	184.21	141.548	162.729	21.3326	134.481
ENSP00000251337	142.511	160.428	182.118	161.686	19.8334	199.285	159.234	181.302	179.94	20.0602	162.427	145.823	146.395	151.549	9.42563	164.392
ENSP00000352257	141.664	160.428	154.185	152.092	9.5556	154.41	182.36	169.627	168.799	13.9936	122.309	166.762	137.671	142.247	22.5768	154.38
ENSP00000345680	140.817	196.808	192.03	176.552	31.0395	161.715	167.754	167.033	165.501	3.29824	175.8	216.49	234.601	208.964	30.1144	183.672
ENSP00000377219	140.817	194.668	184.822	173.435	28.6745	161.715	165.32	163.142	163.392	1.81531	175.8	211.256	225.877	204.311	25.7509	180.38
ENSP00000365439	139.969	164.708	179.415	161.364	19.9344	186.762	131.239	150.17	156.057	28.2257	141.413	131.865	145.426	139.568	6.96627	152.33
ENSP00000365572	139.969	120.839	164.998	141.935	22.1449	128.32	145.845	187.787	153.984	30.5578	146.189	131.865	128.947	135.667	9.22834	143.862
ENSP00000346694	139.122	165.778	171.305	158.735	17.2089	163.802	159.234	143.685	155.574	10.5464	128.996	106.564	159.965	131.842	26.814	148.717
ENSP00000363071	139.122	119.769	101.922	120.271	18.6052	154.41	173.84	157.953	162.068	10.3479	107.981	83.0085	94.0527	95.0142	12.5142	125.784
ENSP00000305860	138.275	177.548	170.404	162.076	20.9196	173.195	158.017	159.25	163.487	8.42957	120.399	144.951	128.947	131.432	12.4633	152.332
ENSP00000265113	138.275	109.069	137.064	128.136	16.5235	131.451	83.7685	93.0966	102.772	25.2707	158.607	143.206	94.0527	131.955	33.7156	120.954
ENSP00000295688	134.885	142.239	129.855	135.66	6.22792	124.145	173.84	130.713	142.9	26.9957	128.04	140.589	149.303	139.311	10.6886	139.29
ENSP00000013034	134.038	111.209	156.888	134.045	22.8395	126.233	143.411	174.816	148.153	24.6365	137.592	135.354	127.009	133.318	5.57772	138.505
ENSP00000293308	134.038	37.3797	28.0326	66.4833	58.6902	102.23	35.0812	139.793	92.3681	53.0481	76.4601	25.4281	13.6009	38.4963	33.4052	65.7826
ENSP00000263774	133.19	107.999	148.778	129.989	20.5772	74.0524	70.3795	87.908	77.4466	9.24408	110.847	103.947	111.5	108.765	4.18511	105.4
ENSP00000203407	132.343	183.968	186.624	167.645	30.6013	147.105	214.007	191.679	184.264	34.0621	105.116	89.9879	126.04	107.048	18.1033	152.985
ENSP00000318195	132.343	127.259	135.262	131.621	4.05002	142.93	115.415	104.771	121.039	19.6915	137.592	130.12	169.658	145.79	21.0053	132.817
ENSP00000247461	132.343	113.349	128.053	124.582	9.96148	157.541	130.022	148.873	145.479	14.0702	129.951	121.395	125.07	125.472	4.29184	131.844
ENSP00000272298	132.343	154.009	127.152	137.834	14.2456	150.236	175.057	161.845	162.379	12.4195	151.92	176.359	160.934	163.071	12.3585	154.428
ENSP00000272102	131.496	96.2291	114.537	114.087	17.6375	93.8809	60.642	76.2338	76.9189	16.63	145.234	192.062	98.8992	145.398	46.5818	112.135
ENSP00000221166	130.648	141.169	92.0097	121.276	25.8851	118.927	136.107	119.039	124.691	9.88676	88.8776	67.3047	76.6053	77.5959	10.8205	107.854
ENSP00000265631	129.801	88.7392	121.746	113.428	21.7576	61.5291	69.1623	76.2338	68.9751	7.35414	113.713	136.227	110.531	120.157	14.0077	100.853
ENSP00000320324	129.801	67.3394	77.5923	91.5775	33.497	84.4884	66.7279	60.6682	70.6282	12.3798	129.951	150.186	109.561	129.899	20.3121	97.3683
ENSP00000296417	128.953	189.318	188.426	168.899	34.5969	178.413	198.184	203.353	193.317	13.1632	130.906	144.079	99.8685	124.951	22.6987	162.389
ENSP00000261313	128.953	182.898	160.492	157.448	27.101	196.154	182.36	183.896	187.47	7.55966	143.323	96.9674	123.132	121.141	23.2421	155.353
ENSP00000338481	128.953	116.559	112.735	119.416	8.47837	110.579	94.7232	85.3137	96.8718	12.7687	121.354	144.951	117.316	127.874	14.9266	114.72
ENSP00000329243	128.106	36.3097	19.9228	61.4462	58.3077	100.143	36.2983	134.605	90.3486	49.8797	75.5049	23.6832	8.75439	35.9808	35.0333	62.5919
ENSP00000297185	125.564	142.239	165.899	144.567	20.268	121.015	126.37	99.5822	115.656	14.1751	102.25	82.136	138.64	107.676	28.6402	122.633
ENSP00000252699	125.564	88.7392	124.449	112.917	20.9463	112.666	98.3747	112.554	107.865	8.21875	84.1016	102.202	80.4825	88.9287	11.6365	103.237
ENSP00000351777	124.717	164.708	173.107	154.177	25.8572	153.366	137.325	126.822	139.171	13.3681	171.024	155.42	187.105	171.183	15.8432	154.844
ENSP00000265462	123.022	136.889	127.152	129.021	7.11984	94.9245	162.885	119.039	125.616	34.4546	94.6087	106.564	109.561	103.578	7.91095	119.405
ENSP00000302572	122.174	174.338	162.294	152.936	27.3122	174.238	164.103	189.085	175.809	12.5647	99.3847	133.609	155.119	129.371	28.1076	152.705
ENSP00000282366	120.48	132.609	164.097	139.062	22.5131	129.363	211.573	196.867	179.268	43.8395	150.965	164.145	204.553	173.221	27.923	163.85
ENSP00000313420	119.632	68.4094	109.13	99.0573	27.0564	82.4012	55.7733	78.8281	72.3342	14.453	113.713	139.716	98.8992	117.443	20.6627	96.2781
ENSP00000273398	118.785	146.519	131.657	132.32	13.8787	114.753	137.325	133.308	128.462	12.0408	129.951	147.568	169.658	149.059	19.8955	136.614
ENSP00000356520	118.785	89.8092	110.932	106.509	14.9858	106.404	82.5513	72.3424	87.0993	17.4804	116.578	160.655	128.947	135.393	22.7344	109.667
ENSP00000217182	117.938	116.559	117.24	117.246	0.689342	90.7501	111.764	122.931	108.481	16.3394	156.696	194.68	139.61	163.662	28.188	129.796
ENSP00000252244	117.938	27.7497	26.2304	57.3059	52.514	107.448	30.2124	121.634	86.4312	49.2009	82.1913	42.8767	19.4167	48.1615	31.7192	63.9662
ENSP00000233114	116.243	125.119	127.152	122.838	5.80127	111.622	99.5919	84.0166	98.4102	13.8407	115.623	140.589	144.456	133.556	15.6504	118.268
ENSP00000299300	113.701	176.478	165.899	152.026	33.6095	138.756	172.623	189.085	166.821	25.661	135.682	113.544	169.658	139.628	28.2646	152.825
ENSP00000327054	113.701	130.469	137.064	127.078	12.0451	133.538	123.936	147.576	135.017	11.8895	97.4743	89.9879	117.316	101.593	14.1218	121.229
ENSP00000317334	112.853	120.839	134.361	122.684	10.8718	114.753	121.501	94.3937	110.216	14.1118	152.875	150.186	152.211	151.757	1.40104	128.219
ENSP00000225665	112.006	82.3192	125.35	106.558	22.0265	50.0495	50.9045	68.451	56.4683	10.3861	105.116	154.548	77.5746	112.413	39.0019	91.8131
ENSP00000238081	111.159	117.629	104.625	111.137	6.50203	111.622	130.022	141.091	127.578	14.8854	107.981	91.7328	108.592	102.769	9.56235	113.828
ENSP00000256682	111.159	81.2492	97.4162	96.608	14.971	70.9216	55.7733	74.9367	67.2105	10.1063	130.906	178.103	86.2983	131.769	45.9086	98.5292
ENSP00000277865	110.311	88.7392	128.954	109.335	20.1253	109.535	138.542	159.25	135.776	24.9729	94.6087	80.3912	104.715	93.2383	12.2197	112.783
ENSP00000355759	110.311	95.1591	106.427	103.966	7.87019	102.23	67.9451	91.7994	87.3248	17.5749	91.7432	85.6258	102.776	93.3818	8.69194	94.8908
ENSP00000340278	109.464	189.318	180.316	159.699	43.7375	220.157	293.124	287.667	266.983	40.6438	114.668	92.6052	107.623	104.965	11.2688	177.216
ENSP00000404559	109.464	110.139	118.141	112.581	4.82679	114.753	97.1575	86.6109	99.5071	14.2174	102.25	113.544	116.347	110.713	7.46213	107.601
ENSP00000382362	109.464	81.2492	101.922	97.5449	14.6076	59.4419	59.4248	72.3424	63.7364	7.45304	95.5639	113.544	93.0834	100.73	11.1657	87.3372
ENSP00000215754	108.616	154.009	139.767	134.131	23.215	161.715	171.406	135.902	156.341	18.3519	92.6984	112.671	83.3904	96.2533	14.9605	128.908
ENSP00000227251	108.616	73.7593	92.9108	91.7622	17.4569	113.709	120.284	181.302	138.432	37.2718	98.4295	67.3047	64.9737	76.9027	18.6792	102.366
ENSP00000309629	106.922	157.219	121.746	128.629	25.8452	159.628	177.492	139.793	158.971	18.8577	103.205	83.8809	95.9913	94.3592	9.76511	127.32
ENSP00000292475	106.922	71.6193	94.7129	91.0847	17.9287	52.1367	47.253	69.7481	56.3793	11.8325	112.757	130.12	75.636	106.171	27.8326	84.545
ENSP00000387286	106.074	83.3892	100.119	96.5277	11.7613	86.5756	61.8592	80.1252	76.1867	12.8203	119.444	137.099	111.5	122.681	13.103	98.4651
ENSP00000264710	105.227	97.2991	99.2184	100.581	4.13598	95.9681	82.5513	99.5822	92.7005	8.97332	113.713	122.268	101.807	112.596	10.276	101.959
ENSP00000342056	104.38	91.9491	88.4053	94.9113	8.38899	80.314	78.8998	82.7195	80.6444	1.93117	107.981	110.926	106.654	108.52	2.18673	94.6921
ENSP00000327431	103.532	162.568	179.415	148.505	39.8482	109.535	139.759	113.851	121.048	16.347	77.4153	69.0496	91.1448	79.2032	11.1556	116.252
ENSP00000193403	103.532	71.6193	95.614	90.2552	16.6176	95.9681	69.1623	96.988	87.3728	15.779	76.4601	100.457	71.7588	82.892	15.3924	86.84
ENSP00000355011	103.532	59.8494	78.4934	80.625	21.9193	67.7907	50.9045	78.8281	65.8411	14.0635	110.847	136.227	136.702	127.925	14.7921	91.4638
ENSP00000233190	101.837	73.7593	101.021	92.2058	15.9803	64.6599	84.9857	72.3424	73.996	10.2633	85.0568	83.0085	87.2676	85.111	2.13008	83.7709
ENSP00000325376	100.99	128.329	100.119	109.813	16.0412	129.363	142.193	95.6908	122.416	24.0171	78.3705	71.6669	87.2676	79.1017	7.82602	103.777
ENSP00000320866	98.448	68.4094	80.2956	82.3843	15.1278	177.369	74.031	68.451	106.617	61.3367	111.802	79.5187	91.1448	94.1552	16.3509	94.3855
ENSP00000322147	98.448	50.2195	49.6586	66.1087	28.008	89.7065	91.0716	59.3711	80.0497	17.9212	109.892	96.9674	58.1886	88.3493	26.9074	78.1692
ENSP00000310088	96.7532	117.629	54.1641	89.5154	32.3456	93.8809	108.112	116.445	106.146	11.4098	65.953	76.029	77.5746	73.1855	6.31106	89.6157
ENSP00000346328	95.9058	122.979	98.3173	105.734	14.9831	112.666	105.678	113.851	110.731	4.41648	132.816	103.947	88.2369	108.333	22.6112	108.266
ENSP00000362946	95.9058	91.9491	92.0097	93.2882	2.26713	87.6192	82.5513	81.4223	83.8643	3.3005	104.161	114.416	92.1141	103.564	11.1629	93.572
ENSP00000311538	95.0585	113.349	135.262	114.556	20.1288	49.0058	55.7733	42.5083	49.0958	6.63294	192.038	295.882	262.711	250.21	53.0382	137.954
ENSP00000394107	95.0585	106.929	110.031	104.006	7.90277	102.23	86.2029	72.3424	86.925	14.9567	118.489	135.354	106.654	120.165	14.4237	103.699
ENSP00000310226	94.2111	78.0393	97.4162	89.8889	10.3864	78.2268	59.4248	64.5596	67.4037	9.7183	94.6087	124.013	97.9299	105.517	16.1035	87.6032
ENSP00000248975	94.2111	95.1591	90.2075	93.1926	2.62824	91.7937	99.5919	103.474	98.2864	5.94842	111.802	92.6052	106.654	103.687	9.93637	98.3887
ENSP00000326381	94.2111	83.3892	80.2956	85.9653	7.30668	69.878	75.2482	76.2338	73.7867	3.42072	101.295	112.671	86.2983	100.088	13.2278	86.6134
ENSP00000246957	94.2111	68.4094	79.3945	80.6716	12.9482	69.878	63.0764	61.9653	64.9732	4.2838	70.729	73.4117	76.6053	73.582	2.94188	73.0756
ENSP00000318472	92.5163	124.049	95.614	104.06	17.3802	115.797	92.2888	96.988	101.691	12.4396	130.906	126.63	138.64	132.059	6.08765	112.603
ENSP00000290158	91.669	100.509	103.724	98.6339	6.24233	126.233	94.7232	64.5596	95.1718	30.839	107.981	114.416	133.794	118.73	13.4362	104.179
ENSP00000304405	90.8216	103.719	123.548	106.029	16.4849	98.0553	74.031	78.8281	83.6381	12.7139	92.6984	75.1566	111.5	93.1183	18.1754	94.262
ENSP00000223836	89.9742	178.618	143.372	137.321	44.6307	159.628	217.659	192.976	190.088	29.123	93.6535	104.819	72.7281	90.4003	16.291	139.27
ENSP00000293831	89.9742	88.7392	81.1966	86.6367	4.75151	73.0088	76.4654	76.2338	75.236	1.93231	93.6535	105.692	81.4518	93.599	12.12	85.1572
ENSP00000265717	88.2795	131.539	140.668	120.162	27.986	100.143	138.542	135.902	124.862	21.4484	95.5639	95.2225	114.408	101.731	10.9795	115.585
ENSP00000346402	88.2795	82.3192	92.9108	87.8365	5.30965	107.448	95.9404	71.0453	91.4778	18.607	97.4743	94.3501	79.5132	90.4459	9.59596	89.92
ENSP00000268379	87.4321	76.9693	81.1966	81.866	5.26343	65.7035	58.2076	74.9367	66.2826	8.37953	80.2809	89.9879	92.1141	87.461	6.30836	78.5365
ENSP00000300935	87.4321	71.6193	75.7901	78.2805	8.19527	70.9216	59.4248	69.7481	66.6982	6.32617	93.6535	107.437	80.4825	93.8575	13.4782	79.6121
ENSP00000354532	87.4321	32.0297	58.6695	59.3771	27.708	140.843	109.329	103.474	117.882	20.0993	72.6393	55.0907	25.2325	50.9875	23.9683	76.0822
ENSP00000337838	87.4321	52.3595	55.0652	64.9523	19.5151	78.2268	88.6372	52.8854	73.2498	18.3882	97.4743	89.9879	64.9737	84.1453	17.0198	74.1158
ENSP00000347457	86.5847	120.839	121.746	109.723	20.0435	109.535	119.067	121.634	116.745	6.37469	107.026	131.865	137.671	125.521	16.2776	117.33
ENSP00000350365	86.5847	50.2195	46.9554	61.2532	21.9984	83.4448	92.2888	52.8854	76.2063	20.675	99.3847	90.8603	55.2807	81.8419	23.3942	73.1005
ENSP00000362463	84.89	91.9491	110.031	95.6235	12.9672	97.0117	132.456	115.148	114.872	17.7237	75.5049	69.0496	71.7588	72.1044	3.24152	94.1999
ENSP00000367992	84.89	74.8293	82.0977	80.6057	5.19365	88.6629	95.9404	82.7195	89.1076	6.62164	82.1913	71.6669	69.8202	74.5594	6.67352	81.4242
ENSP00000331901	84.89	69.4793	69.4825	74.6173	8.89642	55.2675	71.5967	73.6395	66.8346	10.0693	110.847	140.589	109.561	120.332	17.5544	87.2614
ENSP00000353408	84.89	48.0796	61.3728	64.7808	18.6404	76.1396	52.1217	64.5596	64.2736	12.0115	88.8776	68.1771	60.1272	72.394	14.8318	67.1495
ENSP00000260985	84.0426	67.3394	77.5923	76.3248	8.42345	106.404	71.5967	71.0453	83.0154	20.2572	92.6984	62.0701	71.7588	75.5091	15.6547	78.2831
ENSP00000222256	83.1952	74.8293	79.3945	79.1397	4.18879	74.0524	61.8592	63.2625	66.3913	6.67164	94.6087	118.778	83.3904	98.9258	18.0845	81.4856
ENSP00000348931	83.1952	73.7593	72.1858	76.3801	5.95428	88.6629	76.4654	76.2338	80.454	7.11	55.4459	52.4734	35.8948	47.938	10.5351	68.2574
ENSP00000349142	83.1952	60.9194	68.5814	70.8987	11.3173	46.9186	46.0358	58.0739	50.3428	6.70989	99.3847	117.906	84.3597	100.55	16.8033	73.9305
ENSP00000346827	82.3479	111.209	100.119	97.8921	14.5589	183.631	139.759	144.982	156.124	23.9645	66.9082	51.601	66.9123	61.8072	8.83882	105.274
ENSP00000312625	81.5005	87.6692	86.6032	85.2576	3.29713	86.5756	77.6826	95.6908	86.6497	9.00435	64.0426	59.4528	63.0351	62.1769	2.41225	78.0281
ENSP00000241337	80.6531	34.1697	53.263	56.0286	23.3648	65.7035	38.7327	46.3997	50.2786	13.8975	94.6087	52.4734	42.6799	63.254	27.592	56.5204
ENSP00000229264	79.8057	89.8092	87.5042	85.7064	5.23845	47.9622	63.0764	47.6968	52.9118	8.80377	128.04	231.322	122.162	160.508	61.3967	99.7088
ENSP00000333769	79.8057	94.0891	85.7021	86.5323	7.17779	75.096	67.9451	78.8281	73.9564	5.53025	83.1464	97.8398	97.9299	92.972	8.50933	84.4869
ENSP00000346246	79.8057	64.1294	68.5814	70.8389	8.0783	60.4855	48.4702	54.1825	54.3794	6.01008	56.4011	77.7739	42.6799	58.9516	17.6855	61.39
ENSP00000358719	79.8057	35.2397	46.0543	53.6999	23.246	64.6599	37.5155	41.2112	47.7955	14.7214	86.012	73.4117	32.0176	63.8138	28.2478	55.1031
ENSP00000343809	78.9584	82.3192	84.801	82.0262	2.93231	57.3547	69.1623	78.8281	68.4484	10.7545	76.4601	86.4982	93.0834	85.3472	8.3712	78.6073
ENSP00000349748	78.111	88.7392	72.1858	79.6786	8.3873	91.7937	82.5513	56.7768	77.0406	18.1472	55.4459	75.1566	87.2676	72.6234	16.0614	76.4475
ENSP00000370109	77.2636	103.719	84.801	88.5945	13.6296	75.096	94.7232	74.9367	81.5853	11.378	66.9082	69.922	66.9123	67.9142	1.73884	79.3647
ENSP00000327539	76.4162	136.889	106.427	106.577	30.2365	117.884	136.107	89.2052	114.399	23.6445	80.2809	77.7739	95.022	84.3589	9.31918	101.778
ENSP00000224807	76.4162	94.0891	94.7129	88.4061	10.3882	74.0524	59.4248	82.7195	72.0656	11.7737	74.5497	62.0701	87.2676	74.6292	12.5989	78.3669
ENSP00000339795	76.4162	52.3595	63.1749	63.9836	12.0487	55.2675	35.0812	41.2112	43.8533	10.3493	79.3257	82.136	78.5439	80.0019	1.88912	62.6129
ENSP00000280326	75.5689	97.2991	92.0097	88.2925	11.332	63.6163	80.117	91.7994	78.5109	14.16	83.1464	87.3706	109.561	93.3595	14.1894	86.721
ENSP00000350970	75.5689	83.3892	74.889	77.949	4.72357	92.8373	95.9404	72.3424	87.04	12.8227	64.9978	62.0701	88.2369	71.7683	14.3372	78.9191
ENSP00000222120	75.5689	61.9894	73.988	70.5154	7.42592	62.5727	53.3389	56.7768	57.5628	4.66681	86.012	101.33	72.7281	86.6899	14.3127	71.5894
ENSP00000278833	75.5689	66.2694	54.1641	65.3341	10.733	97.0117	65.5108	65.8567	76.1264	18.088	62.1322	35.8972	42.6799	46.9031	13.6179	62.7879
ENSP00000300408	74.7215	110.139	116.339	100.4	22.4531	68.8343	100.809	104.771	91.4714	19.7041	83.1464	96.0949	125.07	101.437	21.4664	97.7695
ENSP00000312999	73.8741	91.9491	70.3836	78.7356	11.5756	85.532	92.2888	95.6908	91.1706	5.17089	72.6393	57.708	51.4035	60.5836	10.906	76.8299
ENSP00000230381	73.8741	61.9894	55.0652	63.6429	9.51288	65.7035	52.1217	63.2625	60.3626	7.2404	72.6393	53.3458	43.6492	56.5448	14.7575	60.1834
ENSP00000304592	73.0268	35.2397	89.3064	65.8576	27.7372	27.0901	21.6921	51.5882	33.4568	15.9325	137.592	50.7285	130.886	106.402	48.3314	68.5723
ENSP00000298510	73.0268	53.4295	68.5814	65.0126	10.2745	55.2675	43.6014	43.8054	47.5581	6.67728	63.0874	43.7491	42.6799	49.8388	11.4861	54.1365
ENSP00000301587	72.1794	112.279	102.823	95.7603	20.9619	92.8373	105.678	95.6908	98.0686	6.74244	51.6251	44.6215	55.2807	50.5091	5.41653	81.446
ENSP00000312606	72.1794	53.4295	59.5706	61.7265	9.55905	59.4419	70.3795	59.3711	63.0641	6.33537	70.729	59.4528	71.7588	67.3135	6.82701	64.0347
ENSP00000323856	72.1794	26.6798	32.538	43.799	24.752	31.2646	11.9547	33.4284	25.5492	11.8228	56.4011	33.2799	30.079	39.92	14.3625	36.4227
ENSP00000221419	71.332	95.1591	101.021	89.1705	15.7242	99.0989	92.2888	87.908	93.0986	5.63922	69.7738	72.5393	67.8816	70.0649	2.34245	84.1113
ENSP00000275603	71.332	95.1591	95.614	87.3684	13.8898	98.0553	86.2029	121.634	101.964	18.0358	95.5639	74.2842	106.654	92.1672	16.4499	93.8332
ENSP00000324804	71.332	93.0191	91.1086	85.1532	12.0076	78.2268	91.0716	82.7195	84.006	6.51833	68.8186	77.7739	72.7281	73.1069	4.48965	80.7554
ENSP00000370091	71.332	99.4391	82.9988	84.59	14.1209	62.5727	93.506	72.3424	76.1404	15.8125	58.3115	62.9426	59.1579	60.1373	2.466	73.6226
ENSP00000338934	70.4846	37.3797	62.2738	56.7127	17.2389	54.2239	37.5155	59.3711	50.3701	11.426	70.729	44.6215	60.1272	58.4926	13.1303	55.1918
ENSP00000270776	69.6373	101.579	96.5151	89.2438	17.1675	94.9245	114.198	115.148	108.09	11.4117	75.5049	60.3253	103.746	79.8586	22.0352	92.3975
ENSP00000233084	69.6373	76.9693	74.889	73.8319	3.7786	71.9652	70.3795	68.451	70.2652	1.75987	69.7738	56.8356	75.636	67.4151	9.6196	70.5041
ENSP00000327801	69.6373	55.5695	64.076	63.0943	7.08509	83.4448	70.3795	51.5882	68.4709	16.0138	79.3257	68.1771	79.5132	75.672	6.49142	69.079
ENSP00000242059	69.6373	67.3394	40.6478	59.2081	16.1148	74.0524	98.3747	67.1539	79.8603	16.4007	64.0426	70.7944	46.557	60.4647	12.5086	66.5111
ENSP00000362329	67.9425	73.7593	83.8999	75.2006	8.07574	98.0553	75.2482	64.5596	79.2877	17.1093	82.1913	73.4117	72.7281	76.1104	5.27728	76.8662
ENSP00000401336	67.9425	48.0796	54.1641	56.7287	10.1768	54.2239	59.4248	56.7768	56.8085	2.60062	54.4907	52.4734	64.9737	57.3126	6.71095	56.9499
ENSP00000324074	67.9425	58.7795	50.5597	59.0939	8.69566	65.7035	67.9451	68.451	67.3666	1.46226	36.3421	48.9837	39.772	41.6992	6.53746	56.0532
ENSP00000217426	67.0951	57.7095	73.0869	65.9638	7.75088	70.9216	87.4201	55.4797	71.2738	15.9731	56.4011	69.0496	58.1886	61.2131	6.84519	66.1502
ENSP00000252455	67.0951	44.8696	72.1858	61.3835	14.5262	58.3983	75.2482	74.9367	69.5277	9.63963	73.5945	51.601	66.9123	64.0359	11.2754	64.9824
ENSP00000303129	67.0951	48.0796	70.3836	61.8528	12.0407	57.3547	80.117	94.3937	77.2884	18.6808	59.2667	68.1771	84.3597	70.6012	12.7209	69.9141
ENSP00000327694	67.0951	64.1294	60.4717	63.8987	3.31775	49.0058	54.5561	54.1825	52.5815	3.10222	62.1322	103.074	45.5877	70.2648	29.5936	62.2483
ENSP00000221169	67.0951	99.4391	58.6695	75.0679	21.5224	38.5698	28.9952	46.3997	37.9882	8.7168	61.177	44.6215	52.3728	52.7238	8.28334	55.26
ENSP00000261735	66.2478	64.1294	92.0097	74.1289	15.5213	76.1396	83.7685	89.2052	83.0377	6.56337	58.3115	44.6215	64.0044	55.6458	9.96261	70.9375
ENSP00000378279	66.2478	89.8092	90.2075	82.0881	13.7196	91.7937	76.4654	73.6395	80.6329	9.76826	84.1016	82.136	85.329	83.8556	1.61064	82.1922
ENSP00000358867	66.2478	83.3892	65.8782	71.8384	10.005	68.8343	80.117	85.3137	78.0884	8.42491	64.0426	50.7285	43.6492	52.8068	10.3544	67.5778
ENSP00000353124	66.2478	54.4995	65.8782	62.2085	6.67874	50.0495	74.031	85.3137	69.7981	18.0092	62.1322	66.4323	48.4956	59.0201	9.36456	63.6755
ENSP00000260746	66.2478	37.3797	52.3619	51.9964	14.4375	52.1367	27.778	28.2398	36.0515	13.9321	37.2973	51.601	43.6492	44.1825	7.16675	44.0768
ENSP00000000233	66.2478	43.7996	41.5489	50.5321	13.6566	37.5262	33.864	39.914	37.1014	3.04732	69.7738	101.33	45.5877	72.2303	27.952	53.2879
ENSP00000193391	65.4004	81.2492	103.724	83.4578	19.2569	121.015	106.895	120.336	116.082	7.9634	68.8186	58.5804	66.9123	64.7704	5.44479	88.1034
ENSP00000295470	65.4004	83.3892	77.5923	75.4606	9.18191	83.4448	64.2936	71.0453	72.9279	9.71344	58.3115	68.1771	58.1886	61.5591	5.73174	69.9825
ENSP00000335084	65.4004	64.1294	70.3836	66.6378	3.30563	44.8314	58.2076	69.7481	57.5957	12.4696	61.177	55.9631	66.9123	61.3508	5.47667	61.8615
ENSP00000263233	65.4004	65.1994	63.1749	64.5916	1.23096	46.9186	47.253	43.8054	45.9924	1.90129	67.8634	70.7944	54.3114	64.3231	8.79333	58.3023
ENSP00000306010	65.4004	42.7296	43.351	50.4937	12.9133	37.5262	33.864	37.3198	36.2366	2.05739	73.5945	102.202	41.7106	72.5023	30.2605	53.0776
ENSP00000217971	64.553	81.2492	68.5814	71.4612	8.71268	75.096	92.2888	77.5309	81.6386	9.30337	53.5355	57.708	42.6799	51.3078	7.75779	68.1359
ENSP00000264161	64.553	35.2397	50.5597	50.1175	14.6617	40.657	22.9093	21.7542	28.4402	10.5959	47.8044	69.922	55.2807	57.669	11.2506	45.4089
ENSP00000377958	62.8583	64.1294	72.1858	66.3912	5.05839	40.657	76.4654	96.988	71.3701	28.509	72.6393	88.2431	85.329	82.0705	8.29654	73.2772
ENSP00000272317	62.8583	74.8293	61.3728	66.3534	7.37779	71.9652	93.506	91.7994	85.7569	11.9744	61.177	83.8809	64.9737	70.0106	12.1611	74.0403
ENSP00000371462	62.8583	53.4295	55.9662	57.418	4.87915	40.657	30.2124	33.4284	34.7659	5.34922	58.3115	48.9837	39.772	49.0224	9.26982	47.0688
ENSP00000285208	62.8583	50.2195	51.4608	54.8462	6.96635	51.0931	39.9499	47.6968	46.2466	5.71139	66.9082	61.1977	51.4035	59.8365	7.84144	53.6431
ENSP00000221742	62.8583	33.0997	51.4608	49.1396	15.0145	44.8314	20.4749	38.6169	34.6411	12.6556	71.6841	59.4528	37.8334	56.3235	17.141	46.7014
ENSP00000290349	62.8583	66.2694	46.9554	58.6943	10.3083	67.7907	44.8186	54.1825	55.5973	11.5512	97.4743	71.6669	53.3421	74.1611	22.1716	62.8176
ENSP00000250111	62.8583	47.0096	46.9554	52.2744	9.16594	67.7907	52.1217	46.3997	55.4374	11.0743	50.6699	55.9631	57.2193	54.6175	3.47588	54.1098
ENSP00000309477	62.8583	43.7996	42.45	49.7026	11.4131	76.1396	36.2983	20.457	44.2983	28.6904	70.729	62.0701	39.772	57.5237	15.9714	50.5082
ENSP00000310861	62.0109	35.2397	75.7901	57.6802	20.6192	45.875	69.1623	60.6682	58.5685	11.7848	45.894	50.7285	70.7895	55.804	13.201	57.3509
ENSP00000322439	62.0109	74.8293	73.988	70.2761	7.17018	63.6163	82.5513	74.9367	73.7014	9.52775	46.8492	45.494	70.7895	54.3776	14.2293	66.1183
ENSP00000287295	62.0109	67.3394	63.1749	64.1751	2.80149	53.1803	69.1623	56.7768	59.7065	8.38413	52.5803	63.815	61.0965	59.164	5.86137	61.0152
ENSP00000322594	62.0109	55.5695	55.0652	57.5485	3.87276	55.2675	48.4702	52.8854	52.2077	3.44896	63.0874	66.4323	54.3114	61.2771	6.25994	57.0111
ENSP00000215832	62.0109	59.8494	54.1641	58.6748	4.05315	87.6192	109.329	84.0166	93.6551	13.6933	57.3563	53.3458	56.25	55.6507	2.07131	69.3269
ENSP00000349588	62.0109	66.2694	52.3619	60.2141	7.12573	42.7442	53.3389	39.914	45.3324	7.07678	49.7148	47.2388	55.2807	50.7448	4.11872	52.0971
ENSP00000311449	62.0109	49.1495	51.4608	54.2071	6.85639	51.0931	39.9499	48.994	46.679	5.92132	65.953	61.1977	51.4035	59.5181	7.41873	53.468
ENSP00000265563	61.1635	99.4391	98.3173	86.3066	21.7818	91.7937	125.153	112.554	109.833	16.8451	54.4907	63.815	88.2369	68.8475	17.4269	88.3292
ENSP00000359645	61.1635	80.1792	78.4934	73.2787	10.5259	73.0088	64.2936	52.8854	63.3959	10.0917	49.7148	63.815	68.8509	60.7936	9.91943	65.8227
ENSP00000322450	61.1635	71.6193	78.4934	70.4254	8.7264	66.7471	55.7733	64.5596	62.36	5.80819	61.177	52.4734	64.9737	59.5414	6.40867	64.1089
ENSP00000254722	61.1635	67.3394	78.4934	68.9988	8.78329	37.5262	291.907	351.226	226.887	166.651	81.2361	80.3912	64.9737	75.5337	9.15492	123.806
ENSP00000353508	61.1635	103.719	72.1858	79.0228	22.0862	71.9652	99.5919	74.9367	82.1646	15.1655	77.4153	103.074	124.101	101.53	23.3811	87.5725
ENSP00000263354	61.1635	54.4995	72.1858	62.6163	8.9322	49.0058	64.2936	59.3711	57.5568	7.80366	84.1016	86.4982	63.0351	77.8783	12.9103	66.0171
ENSP00000317659	61.1635	76.9693	62.2738	66.8022	8.82242	58.3983	82.5513	65.8567	68.9355	12.3673	49.7148	41.1318	63.0351	51.2939	11.0367	62.3439
ENSP00000342830	61.1635	23.4698	46.0543	43.5625	18.97	40.657	22.9093	42.5083	35.3582	10.8207	58.3115	36.7697	43.6492	46.2434	11.0027	41.7214
ENSP00000369320	61.1635	37.3797	36.1424	44.8952	14.1024	38.5698	32.6468	33.4284	34.8816	3.21785	50.6699	66.4323	47.5263	54.8762	10.1306	44.8843
ENSP00000258091	60.3162	96.2291	88.4053	81.6502	18.8854	103.273	100.809	115.148	106.41	7.66678	86.9672	104.819	129.917	107.234	21.5764	98.4316
ENSP00000268251	60.3162	91.9491	84.801	79.0221	16.5894	64.6599	86.2029	73.6395	74.8341	10.821	63.0874	55.0907	77.5746	65.2509	11.397	73.0357
ENSP00000293422	59.4688	59.8494	63.1749	60.831	2.03876	68.8343	78.8998	93.0966	80.2769	12.1896	54.4907	42.0042	48.4956	48.3302	6.24488	63.146
ENSP00000276079	59.4688	54.4995	63.1749	59.0477	4.35302	52.1367	65.5108	48.994	55.5471	8.77066	59.2667	84.7533	75.636	73.2187	12.9141	62.6045
ENSP00000400717	59.4688	73.7593	61.3728	64.8669	7.75963	59.4419	71.5967	76.2338	69.0908	8.67189	64.9978	48.9837	39.772	51.2511	12.7649	61.7363
ENSP00000353660	59.4688	71.6193	58.6695	63.2525	7.25687	88.6629	120.284	98.2851	102.411	16.2093	44.9388	32.4075	25.2325	34.1929	9.97375	66.6187
ENSP00000250241	59.4688	49.1495	58.6695	55.7626	5.74101	47.9622	36.2983	60.6682	48.3096	12.1886	65.953	68.1771	71.7588	68.6297	2.92924	57.5673
ENSP00000311997	59.4688	71.6193	51.4608	60.8496	10.15	43.7878	25.3437	33.4284	34.1866	9.24542	47.8044	33.2799	36.8641	39.3161	7.56633	44.7841
ENSP00000313814	59.4688	42.7296	45.1532	49.1172	9.04626	44.8314	36.2983	46.3997	42.5098	5.43616	65.953	89.1155	59.1579	71.4088	15.7063	54.3453
ENSP00000266544	58.6214	56.6395	74.889	63.3833	10.0134	53.1803	46.0358	71.0453	56.7538	12.882	64.9978	64.6874	68.8509	66.1787	2.31939	62.1053
ENSP00000174661	58.6214	64.1294	68.5814	63.7774	4.98934	60.4855	38.7327	29.537	42.9184	15.8932	59.2667	66.4323	74.6667	66.7886	7.7062	57.8281
ENSP00000261772	58.6214	60.9194	66.7793	62.1067	4.20653	37.5262	58.2076	50.2911	48.675	10.435	62.1322	76.9015	54.3114	64.4484	11.4717	58.41
ENSP00000261205	58.6214	49.1495	63.1749	56.982	7.15498	43.7878	41.1671	30.8341	38.5963	6.84882	53.5355	59.4528	56.25	56.4128	2.96202	50.6637
ENSP00000216181	58.6214	34.1697	57.7684	50.1865	13.8775	53.1803	27.778	21.7542	34.2375	16.6791	51.6251	66.4323	59.1579	59.0718	7.40395	47.8319
ENSP00000312734	58.6214	45.9396	51.4608	52.0073	6.35855	47.9622	41.1671	48.994	46.0411	4.25244	64.9978	79.5187	56.25	66.9222	11.7531	54.9902
ENSP00000355651	58.6214	49.1495	50.5597	52.7769	5.11037	49.0058	38.7327	47.6968	45.1451	5.59176	58.3115	60.3253	51.4035	56.6801	4.67925	51.534
ENSP00000360125	57.774	66.2694	73.988	66.0105	8.11007	92.8373	125.153	99.5822	105.857	17.0472	83.1464	96.9674	66.9123	82.342	15.0437	84.7366
ENSP00000246554	57.774	72.6893	72.1858	67.5497	8.46973	73.0088	99.5919	91.7994	88.1334	13.6655	40.1628	39.3869	62.0658	47.2052	12.8755	67.6294
ENSP00000388732	57.774	53.4295	64.076	58.4265	5.35316	35.439	27.778	47.6968	36.9713	10.0474	52.5803	51.601	45.5877	49.923	3.78625	48.4403
ENSP00000356787	57.774	58.7795	58.6695	58.4077	0.551487	39.6134	44.8186	39.914	41.4487	2.92232	46.8492	51.601	60.1272	52.8591	6.72785	50.9052
ENSP00000371393	57.774	44.8696	51.4608	51.3681	6.45272	69.878	74.031	77.5309	73.8133	3.83114	83.1464	86.4982	57.2193	75.6213	16.0245	66.9343
ENSP00000281828	57.774	54.4995	50.5597	54.2777	3.61226	34.3954	35.0812	33.4284	34.3016	0.830371	70.729	89.1155	90.1755	83.34	10.9343	57.3065
ENSP00000352228	57.774	42.7296	46.9554	49.153	7.75924	49.0058	41.1671	36.0226	42.0652	6.53804	56.4011	48.9837	58.1886	54.5245	4.88099	48.5809
ENSP00000329662	56.9267	65.1994	79.3945	67.1735	11.3633	68.8343	83.7685	60.6682	71.0904	11.7142	40.1628	68.1771	68.8509	59.0636	16.372	65.7758
ENSP00000334876	56.9267	51.2895	78.4934	62.2365	14.3582	57.3547	47.253	47.6968	50.7682	5.7084	53.5355	54.2183	61.0965	56.2834	4.18222	56.4294
ENSP00000342033	56.9267	67.3394	64.9771	63.081	5.45916	58.3983	59.4248	48.994	55.6057	5.74888	56.4011	60.3253	54.3114	57.0126	3.0532	58.5664
ENSP00000265062	56.9267	41.6596	55.0652	51.2171	8.32923	45.875	27.778	45.1026	39.5852	10.2326	70.729	64.6874	76.6053	70.6739	5.95913	53.8254
ENSP00000378861	56.9267	43.7996	47.8565	49.5276	6.72119	43.7878	42.3843	42.5083	42.8935	0.777017	61.177	61.1977	62.0658	61.4802	0.507281	51.3004
ENSP00000298556	56.0793	71.6193	82.9988	70.2325	13.5132	77.1832	47.253	60.6682	61.7015	14.9918	55.4459	80.3912	68.8509	68.2293	12.4843	66.7211
ENSP00000426433	56.0793	67.3394	66.7793	63.3993	6.34551	45.875	50.9045	59.3711	52.0502	6.82056	51.6251	60.3253	66.9123	59.6209	7.6679	58.3568
ENSP00000346037	56.0793	60.9194	50.5597	55.8528	5.18356	50.0495	61.8592	50.2911	54.0666	6.74968	53.5355	51.601	52.3728	52.5031	0.97383	54.1408
ENSP00000272227	56.0793	44.8696	50.5597	50.5029	5.60507	71.9652	38.7327	34.7255	48.4745	20.442	72.6393	47.2388	71.7588	63.879	14.4175	54.2854
ENSP00000301785	56.0793	51.2895	46.0543	51.141	5.01414	53.1803	42.3843	41.2112	45.5919	6.59784	55.4459	55.0907	76.6053	62.3806	12.3202	53.0379
ENSP00000346032	56.0793	37.3797	33.4391	42.2993	12.0953	34.3954	5.86874	15.2685	18.5109	14.5371	55.4459	38.5145	33.9562	42.6389	11.323	34.483
ENSP00000323929	55.2319	29.8897	84.801	56.6409	27.4827	45.875	58.2076	129.416	77.833	45.096	86.9672	53.3458	43.6492	61.3207	22.7335	65.2649
ENSP00000222673	55.2319	63.0594	77.5923	65.2945	11.3465	37.5262	42.3843	55.4797	45.13	9.28634	69.7738	65.5599	75.636	70.3232	5.0605	60.2493
ENSP00000196551	55.2319	54.4995	66.7793	58.8369	6.88805	49.0058	41.1671	25.6456	38.6062	11.8888	65.953	75.1566	72.7281	71.2792	4.7698	56.2408
ENSP00000366225	55.2319	47.0096	64.076	55.4392	8.53511	38.5698	48.4702	45.1026	44.0475	5.03381	70.729	82.136	71.7588	74.8746	6.30963	58.1204
ENSP00000267884	55.2319	50.2195	52.3619	52.6044	2.51498	57.3547	42.3843	47.6968	49.1453	7.58959	33.4765	42.8767	32.9869	36.4467	5.57391	46.0655
ENSP00000340989	55.2319	58.7795	49.6586	54.5567	4.59775	52.1367	56.9905	77.5309	62.2194	13.4805	65.953	46.3664	57.2193	56.5129	9.8124	57.763
ENSP00000374777	54.3845	136.889	213.656	134.977	79.6531	55.2675	203.053	304.529	187.617	125.346	51.6251	77.7739	93.0834	74.1608	20.964	132.251
ENSP00000338576	54.3845	30.9597	50.5597	45.3013	12.5666	50.0495	25.3437	19.1599	31.5177	16.3441	49.7148	58.5804	52.3728	53.556	4.54971	43.4583
ENSP00000349415	54.3845	45.9396	44.2521	48.1921	5.42879	57.3547	35.0812	45.1026	45.8461	11.1554	45.894	48.9837	38.8027	44.5601	5.21994	46.1994
ENSP00000426909	54.3845	35.2397	42.45	44.0247	9.66909	31.2646	43.6014	28.2398	34.3686	8.13764	64.0426	68.1771	53.3421	61.854	7.65585	46.7491
ENSP00000255622	54.3845	32.0297	22.6261	36.3468	16.3134	42.7442	37.5155	20.457	33.5723	11.6551	27.7454	15.8313	11.6623	18.413	8.34656	29.444
ENSP00000305958	53.5372	61.9894	56.8673	57.4646	4.25767	62.5727	48.4702	54.1825	55.0751	7.09352	43.0284	21.9383	36.8641	33.9436	10.8441	48.8278
ENSP00000296122	52.6898	56.6395	66.7793	58.7028	7.26784	46.9186	61.8592	73.6395	60.8058	13.3916	54.4907	53.3458	53.3421	53.7262	0.662063	57.745
ENSP00000344868	52.6898	39.5196	57.7684	49.9926	9.41863	50.0495	64.2936	55.4797	56.6076	7.18873	53.5355	60.3253	53.3421	55.7343	3.97707	54.1115
ENSP00000344762	52.6898	61.9894	54.1641	56.2811	4.99821	68.8343	65.5108	68.451	67.5987	1.81835	43.0284	39.3869	51.4035	44.6063	6.16173	56.162
ENSP00000229340	52.6898	42.7296	43.351	46.2568	5.57978	42.7442	31.4296	47.6968	40.6236	8.33839	55.4459	62.9426	54.3114	57.5666	4.69012	48.149
ENSP00000290573	52.6898	14.9099	34.3402	33.9799	18.8925	40.657	20.4749	21.7542	27.6287	11.301	48.7596	34.1524	38.8027	40.5715	7.46252	34.0601
ENSP00000255266	52.6898	23.4698	25.3293	33.8296	16.3598	27.0901	21.6921	13.9713	20.9179	6.59358	26.7902	21.0659	11.6623	19.8395	7.63815	24.8623
ENSP00000337448	52.6898	22.3998	25.3293	33.473	16.7066	28.1337	15.6062	19.1599	20.9666	6.45623	39.2076	42.0042	32.0176	37.7431	5.15189	30.7276
ENSP00000359245	51.8424	47.0096	51.4608	50.1043	2.68687	59.4419	26.5609	37.3198	41.1075	16.7646	22.0142	22.8108	12.6316	19.1522	5.66103	36.788
ENSP00000278572	51.8424	39.5196	49.6586	47.0069	6.57545	32.3082	33.864	25.6456	30.6059	4.36564	69.7738	77.7739	50.4342	65.994	14.0563	47.8689
ENSP00000261733	51.8424	48.0796	41.5489	47.1569	5.20842	41.7006	53.3389	46.3997	47.1464	5.85497	55.4459	63.815	62.0658	60.4422	4.41446	51.5819
ENSP00000296255	51.8424	33.0997	39.7467	41.5629	9.50244	58.3983	24.1265	36.0226	39.5158	17.4009	48.7596	46.3664	46.557	47.2277	1.33008	42.7688
ENSP00000413876	51.8424	38.4496	33.4391	41.2437	9.5145	30.221	22.9093	21.7542	24.9615	4.59132	55.4459	62.9426	67.8816	62.09	6.26154	42.7651
ENSP00000340888	51.8424	50.2195	30.7358	44.2659	11.7455	75.096	42.3843	54.1825	57.2209	16.5662	37.2973	19.321	26.2018	27.6067	9.07009	43.0312
ENSP00000343040	50.995	70.5493	69.4825	63.6756	10.9947	82.4012	82.5513	81.4223	82.125	0.613096	39.2076	48.1112	57.2193	48.1794	9.00604	64.66
ENSP00000302393	50.995	69.4793	68.5814	63.0186	10.4224	42.7442	86.2029	126.822	85.2564	42.0469	43.9836	42.0042	32.9869	39.6582	5.86173	62.6444
ENSP00000316905	50.995	55.5695	67.6804	58.0816	8.62166	34.3954	36.2983	54.1825	41.6254	10.9163	55.4459	48.1112	54.3114	52.6229	3.94813	50.7766
ENSP00000264932	50.995	70.5493	65.8782	62.4742	10.2119	65.7035	76.4654	98.2851	80.1513	16.6006	53.5355	45.494	48.4956	49.175	4.0636	63.9335
ENSP00000340815	50.995	43.7996	61.3728	52.0558	8.83447	34.3954	37.5155	39.914	37.275	2.76719	62.1322	62.0701	51.4035	58.5353	6.17637	49.2887
ENSP00000317123	50.995	45.9396	55.0652	50.6666	4.57165	49.0058	27.778	32.1312	36.305	11.2125	56.4011	52.4734	45.5877	51.4874	5.47368	46.153
ENSP00000240185	50.995	39.5196	55.0652	48.5266	8.06137	50.0495	35.0812	32.1312	39.0873	9.60742	48.7596	48.1112	48.4956	48.4555	0.326017	45.3565
ENSP00000269243	50.995	24.5398	48.7576	41.4308	14.6708	39.6134	36.2983	25.6456	33.8524	7.29808	54.4907	59.4528	65.943	59.9622	5.74312	45.0818
ENSP00000378107	50.995	30.9597	25.3293	35.7614	13.4898	25.0029	28.9952	23.0513	25.6831	3.02979	49.7148	53.3458	33.9562	45.6722	10.3076	35.7056
ENSP00000299518	50.1477	88.7392	107.328	82.0717	29.1675	58.3983	95.9404	104.771	86.3698	24.6231	43.9836	41.1318	55.2807	46.7987	7.48276	71.7467
ENSP00000225792	50.1477	82.3192	71.2847	67.9172	16.348	61.5291	69.1623	64.5596	65.0837	3.84349	47.8044	59.4528	57.2193	54.8255	6.18219	62.6088
ENSP00000284320	50.1477	56.6395	47.8565	51.5479	4.55584	54.2239	54.5561	50.2911	53.0237	2.37231	51.6251	55.9631	57.2193	54.9359	2.93517	53.1691
ENSP00000356972	50.1477	39.5196	46.9554	45.5409	5.45338	31.2646	36.2983	45.1026	37.5552	7.0041	49.7148	69.0496	58.1886	58.9843	9.69194	47.3601
ENSP00000226299	50.1477	45.9396	45.1532	47.0801	2.68549	122.058	86.2029	108.662	105.641	18.1176	37.2973	21.9383	31.0483	30.0946	7.72375	60.9386
ENSP00000281243	49.3003	45.9396	54.1641	49.8013	4.13508	73.0088	71.5967	109.959	84.8549	21.7525	122.309	89.9879	94.0527	102.117	17.6051	78.9243
ENSP00000354873	49.3003	55.5695	43.351	49.4069	6.10992	37.5262	44.8186	30.8341	37.7263	6.99441	41.118	41.1318	46.557	42.9356	3.13625	43.3563
ENSP00000368646	48.4529	55.5695	64.076	56.0328	7.82185	62.5727	78.8998	89.2052	76.8925	13.4292	35.3869	27.1729	36.8641	33.1413	5.22126	55.3555
ENSP00000298159	48.4529	64.1294	60.4717	57.6847	8.20144	67.7907	78.8998	59.3711	68.6872	9.79517	43.9836	47.2388	46.557	45.9265	1.71677	57.4328
ENSP00000269349	48.4529	60.9194	41.5489	50.3071	9.81749	47.9622	56.9905	58.0739	54.3422	5.55171	47.8044	39.3869	48.4956	45.229	5.07115	49.9594
ENSP00000267512	48.4529	38.4496	41.5489	42.8171	5.12082	40.657	31.4296	43.8054	38.6307	6.43194	52.5803	61.1977	52.3728	55.3836	5.03621	45.6105
ENSP00000252711	48.4529	28.8197	39.7467	39.0064	9.8375	26.0465	36.2983	56.7768	39.7072	15.6462	41.118	42.8767	36.8641	40.2863	3.0914	39.6666
ENSP00000333504	47.6055	82.3192	81.1966	70.3738	19.7259	88.6629	58.2076	47.6968	64.8558	21.2768	54.4907	67.3047	62.0658	61.2871	6.4424	65.5056
ENSP00000252576	47.6055	45.9396	47.8565	47.1339	1.04187	54.2239	52.1217	59.3711	55.2389	3.72973	61.177	41.1318	61.0965	54.4685	11.55	52.2804
ENSP00000252603	47.6055	29.8897	47.8565	41.7839	10.3014	51.0931	63.0764	50.2911	54.8202	7.16131	40.1628	29.7902	30.079	33.344	5.90705	43.316
ENSP00000253792	47.6055	11.6999	43.351	34.2188	19.6176	17.6977	4.65155	8.78281	10.3773	6.66763	62.1322	32.4075	58.1886	50.9095	16.144	31.8352
ENSP00000354947	47.6055	43.7996	41.5489	44.318	3.06144	50.0495	56.9905	50.2911	52.4437	3.93949	41.118	34.1524	48.4956	41.2553	7.17263	46.0057
ENSP00000314214	47.6055	70.5493	36.1424	51.4324	17.5198	69.878	89.8544	42.5083	67.4136	23.7691	41.118	46.3664	60.1272	49.2039	9.81713	56.0166
ENSP00000264639	47.6055	29.8897	34.3402	37.2785	9.21617	34.3954	32.6468	19.1599	28.734	8.33741	50.6699	61.1977	41.7106	51.1927	9.75409	39.0684
ENSP00000341285	46.7582	79.1093	80.2956	68.721	19.0296	88.6629	55.7733	47.6968	64.0443	21.6993	52.5803	67.3047	60.1272	60.0041	7.36297	64.2565
ENSP00000307241	46.7582	68.4094	68.5814	61.2497	12.5503	34.3954	47.253	36.0226	39.2237	7.00104	27.7454	28.9178	37.8334	31.4988	5.51709	43.9907
ENSP00000313164	46.7582	65.1994	67.6804	59.8793	11.4307	61.5291	60.642	68.451	63.5407	4.27551	54.4907	60.3253	56.25	57.022	2.99291	60.1473
ENSP00000296464	46.7582	70.5493	46.9554	54.7543	13.6793	55.2675	58.2076	43.8054	52.4269	7.60971	41.118	46.3664	57.2193	48.2346	8.21162	51.8052
ENSP00000305556	46.7582	57.7095	46.0543	50.174	6.5354	54.2239	43.6014	42.5083	46.7779	6.47155	32.5213	29.7902	49.4649	37.2588	10.6587	44.7369
ENSP00000369915	46.7582	37.3797	39.7467	41.2948	4.87716	45.875	52.1217	39.914	45.9703	6.1044	56.4011	43.7491	45.5877	48.5793	6.83596	45.2815
ENSP00000347109	46.7582	20.2598	24.4282	30.4821	14.2488	23.9593	14.389	13.9713	17.4399	5.64985	33.4765	28.9178	26.2018	29.532	3.67606	25.818
ENSP00000195649	45.9108	38.4496	45.1532	43.1712	4.10651	43.7878	48.4702	33.4284	41.8955	7.69739	54.4907	72.5393	34.9255	53.9852	18.812	46.3506
ENSP00000285930	45.9108	28.8197	36.1424	36.9576	8.57465	32.3082	38.7327	39.914	36.985	4.09308	39.2076	32.4075	31.0483	34.2211	4.3716	36.0546
ENSP00000320043	45.9108	36.3097	35.2413	39.1539	5.87597	44.8314	39.9499	32.1312	38.9708	6.40645	42.0732	31.5351	31.0483	34.8855	6.22949	37.6701
ENSP00000341524	45.9108	32.0297	27.1315	35.024	9.74115	30.221	38.7327	26.9427	31.9654	6.08552	33.4765	29.7902	36.8641	33.3769	3.53798	33.4555
ENSP00000301764	45.9108	17.0498	24.4282	29.1296	14.9939	21.8721	25.3437	23.0513	23.4224	1.76528	29.6557	42.0042	25.2325	32.2975	8.69236	28.2832
ENSP00000359723	45.0634	38.4496	55.0652	46.1927	8.36513	32.3082	42.3843	30.8341	35.1755	6.28632	45.894	64.6874	42.6799	51.0871	11.8874	44.1518
ENSP00000371890	45.0634	56.6395	47.8565	49.8531	6.04079	59.4419	66.7279	46.3997	57.5232	10.299	42.0732	40.2594	58.1886	46.8404	9.86961	51.4056
ENSP00000355518	45.0634	49.1495	46.9554	47.0561	2.04492	41.7006	39.9499	39.914	40.5215	1.02129	33.4765	45.494	61.0965	46.689	13.8487	44.7555
ENSP00000235835	45.0634	34.1697	43.351	40.8614	5.85809	54.2239	55.7733	50.2911	53.4294	2.82611	40.1628	22.8108	32.9869	31.9868	8.71916	42.0925
ENSP00000263025	45.0634	43.7996	39.7467	42.8699	2.77762	41.7006	76.4654	64.5596	60.9085	17.6676	40.1628	30.6626	40.7413	37.1889	5.65931	46.9891
ENSP00000300026	45.0634	38.4496	36.1424	39.8851	4.63054	53.1803	20.4749	29.537	34.3974	16.8857	40.1628	47.2388	28.1404	38.514	9.6554	37.5988
ENSP00000342564	45.0634	15.9799	28.0326	29.692	14.6126	25.0029	27.778	32.1312	28.3041	3.59315	40.1628	28.9178	27.1711	32.0839	7.05087	30.0266
ENSP00000380033	44.2161	58.7795	64.076	55.6905	10.284	58.3983	46.0358	50.2911	51.5751	6.28046	55.4459	50.7285	52.3728	52.8491	2.39447	53.3716
ENSP00000260665	44.2161	36.3097	59.5706	46.6988	11.8275	28.1337	26.5609	33.4284	29.3743	3.59791	68.8186	76.029	65.943	70.2635	5.19594	48.7789
ENSP00000349878	44.2161	52.3595	58.6695	51.7484	7.24608	46.9186	55.7733	60.6682	54.4534	6.96916	37.2973	35.8972	43.6492	38.9479	4.13116	48.3832
ENSP00000272167	44.2161	25.6098	50.5597	40.1285	12.9675	40.657	26.5609	45.1026	37.4401	9.68039	58.3115	55.0907	33.9562	49.1194	13.2302	42.2294
ENSP00000263383	44.2161	17.0498	33.4391	31.5683	13.6794	30.221	8.3031	12.6742	17.0661	11.6002	38.2525	26.3005	32.0176	32.1902	5.97786	26.9415
ENSP00000358211	44.2161	39.5196	25.3293	36.355	9.83302	18.7413	8.3031	7.48567	11.51	6.27579	52.5803	49.8561	32.0176	44.818	11.1689	30.8943
ENSP00000259396	43.3687	60.9194	82.9988	62.429	19.8581	29.1773	121.501	170.925	107.201	71.9475	55.4459	57.708	32.9869	48.7136	13.6666	72.7812
ENSP00000338477	43.3687	52.3595	59.5706	51.7663	8.11723	47.9622	60.642	45.1026	51.2356	8.27072	36.3421	35.8972	29.1097	33.783	4.05332	45.595
ENSP00000216121	43.3687	50.2195	58.6695	50.7526	7.66432	37.5262	44.8186	71.0453	51.13	17.6283	23.9246	28.0453	40.7413	30.9037	8.76515	44.2621
ENSP00000265866	43.3687	61.9894	57.7684	54.3755	9.76304	53.1803	48.4702	39.914	47.1882	6.72539	40.1628	35.8972	32.9869	36.349	3.60925	45.9709
ENSP00000346050	43.3687	33.0997	37.9445	38.1376	5.13721	25.0029	30.2124	26.9427	27.386	2.63289	51.6251	55.0907	59.1579	55.2913	3.7704	40.2716
ENSP00000288699	43.3687	50.2195	36.1424	43.2435	7.03943	33.3518	44.8186	33.4284	37.1996	6.59839	63.0874	58.5804	54.3114	58.6598	4.38853	46.3676
ENSP00000265112	43.3687	34.1697	31.6369	36.3918	6.17347	26.0465	16.8234	17.8627	20.2442	5.05174	42.0732	57.708	40.7413	46.8408	9.43477	34.4923
ENSP00000253413	42.5213	53.4295	55.0652	50.3387	6.81924	46.9186	44.8186	46.3997	46.0457	1.09386	37.2973	55.0907	40.7413	44.3764	9.43728	46.9202
ENSP00000377833	42.5213	44.8696	47.8565	45.0825	2.67394	42.7442	46.0358	45.1026	44.6275	1.69644	49.7148	49.8561	39.772	46.4476	5.78171	45.3859
ENSP00000361947	42.5213	45.9396	44.2521	44.2377	1.70918	46.9186	25.3437	16.5656	29.6093	15.6196	41.118	48.9837	53.3421	47.8146	6.19534	40.5539
ENSP00000346921	41.6739	58.7795	58.6695	53.041	9.84429	62.5727	65.5108	73.6395	67.241	5.73271	22.9694	23.6832	36.8641	27.8389	7.82418	49.3736
ENSP00000265838	41.6739	43.7996	48.7576	44.7437	3.63496	43.7878	47.253	34.7255	41.9221	6.46879	46.8492	28.9178	55.2807	43.6826	13.4637	43.4495
ENSP00000345656	41.6739	35.2397	34.3402	37.0846	3.99985	23.9593	13.1718	11.3771	16.1694	6.80568	30.6109	38.5145	35.8948	35.0067	4.02593	29.4202
ENSP00000370023	41.6739	21.3298	33.4391	32.1476	10.2334	20.8285	13.1718	19.1599	17.7201	4.02628	42.0732	42.8767	41.7106	42.2201	0.596778	30.6959
ENSP00000296873	41.6739	42.7296	32.538	38.9805	5.60429	41.7006	54.5561	47.6968	47.9845	6.43257	24.8798	19.321	26.2018	23.4675	3.65129	36.8109
ENSP00000263366	41.6739	26.6798	29.8347	32.7295	7.90512	32.3082	28.9952	20.457	27.2535	6.11455	42.0732	55.0907	30.079	42.4143	12.5094	34.1324
ENSP00000374990	40.8266	144.379	284.842	156.682	122.472	46.9186	218.876	493.911	253.235	225.468	55.4459	106.564	144.456	102.155	44.6686	170.691
ENSP00000355537	40.8266	33.0997	61.3728	45.0997	14.6129	27.0901	21.6921	38.6169	29.1331	8.64535	22.9694	36.7697	24.2632	28.0007	7.6216	34.0778
ENSP00000291567	40.8266	38.4496	51.4608	43.579	6.92853	42.7442	31.4296	30.8341	35.0026	6.71101	58.3115	70.7944	39.772	56.2926	15.6095	44.9581
ENSP00000311489	40.8266	28.8197	47.8565	39.1676	9.62618	27.0901	18.0406	29.537	24.8892	6.05597	38.2525	38.5145	33.9562	36.9077	2.55947	33.6548
ENSP00000373200	40.8266	49.1495	46.0543	45.3435	4.20678	40.657	50.9045	37.3198	42.9604	7.07926	43.0284	20.1935	47.5263	36.9161	14.6558	41.74
ENSP00000355890	40.8266	37.3797	40.6478	39.618	1.94052	23.9593	19.2578	11.3771	18.1981	6.35771	56.4011	53.3458	44.6185	51.4551	6.11463	36.4237
ENSP00000353444	40.8266	20.2598	33.4391	31.5085	10.4184	13.5233	30.2124	26.9427	23.5595	8.84402	48.7596	44.6215	36.8641	43.415	6.03883	32.8277
ENSP00000256594	40.8266	17.0498	18.1206	25.3323	13.4291	20.8285	27.778	36.0226	28.2097	7.60626	29.6557	26.3005	12.6316	22.8626	9.01774	25.4682
ENSP00000262428	39.9792	36.3097	46.0543	40.781	4.92155	25.0029	38.7327	34.7255	32.8204	7.06037	38.2525	28.9178	11.6623	26.2775	13.4903	33.293
ENSP00000343885	39.9792	35.2397	46.0543	40.4244	5.42104	34.3954	31.4296	26.9427	30.9226	3.75212	36.3421	39.3869	21.3553	32.3614	9.65243	34.5695
ENSP00000373000	39.9792	45.9396	41.5489	42.4892	3.08946	41.7006	48.4702	56.7768	48.9825	7.55114	42.0732	32.4075	42.6799	39.0535	5.76361	43.5084
ENSP00000380414	39.9792	21.3298	36.1424	32.4838	9.84828	25.0029	19.2578	11.3771	18.5459	6.84076	33.4765	29.7902	31.0483	31.4383	1.87385	27.4893
ENSP00000317159	39.9792	32.0297	34.3402	35.4497	4.08923	23.9593	24.1265	36.0226	28.0361	6.917	26.7902	37.6421	35.8948	33.4423	5.82682	32.3094
ENSP00000311825	39.9792	32.0297	30.7358	34.2482	5.00513	31.2646	24.1265	17.8627	24.4179	6.70565	42.0732	35.0248	24.2632	33.7871	8.96931	30.8177
ENSP00000273512	39.9792	36.3097	27.1315	34.4734	6.61775	34.3954	35.0812	20.457	29.9778	8.25241	32.5213	29.7902	36.8641	33.0585	3.56739	32.5033
ENSP00000404070	39.1318	57.7095	69.4825	55.4413	15.302	69.878	80.117	59.3711	69.7887	10.3732	43.0284	44.6215	40.7413	42.7971	1.95045	56.009
ENSP00000265384	39.1318	43.7996	37.9445	40.292	3.09515	49.0058	36.2983	39.914	41.7394	6.54746	38.2525	35.8972	30.079	34.7429	4.20724	38.9248
ENSP00000411825	39.1318	47.0096	37.0434	41.0616	5.25585	23.9593	49.6874	45.1026	39.5831	13.7234	45.894	68.1771	41.7106	51.9272	14.2274	44.1906
ENSP00000264649	39.1318	19.1898	30.7358	29.6858	10.0124	20.8285	9.52029	10.0799	13.4762	6.37339	21.059	27.1729	14.5702	20.934	6.30229	21.3654
ENSP00000261875	39.1318	20.2598	23.5271	27.6396	10.0857	16.6541	16.8234	13.9713	15.8163	1.59999	30.6109	35.8972	27.1711	31.2264	4.39551	24.8941
ENSP00000258424	38.2844	54.4995	43.351	45.3783	8.29544	38.5698	52.1217	45.1026	45.2647	6.77742	26.7902	26.3005	41.7106	31.6004	8.75907	40.7478
ENSP00000376309	38.2844	38.4496	35.2413	37.3251	1.80656	40.657	42.3843	42.5083	41.8499	1.0349	38.2525	40.2594	36.8641	38.4586	1.70702	39.2112
ENSP00000307156	37.4371	24.5398	51.4608	37.8126	13.4644	31.2646	22.9093	10.0799	21.4179	10.6708	36.3421	43.7491	43.6492	41.2468	4.24789	33.4924
ENSP00000322020	37.4371	27.7497	48.7576	37.9815	10.5145	27.0901	30.2124	51.5882	36.2969	13.3344	56.4011	57.708	55.2807	56.4633	1.21482	43.5806
ENSP00000350531	37.4371	54.4995	38.8456	43.5941	9.47061	52.1367	69.1623	50.2911	57.1967	10.4035	24.8798	24.5556	24.2632	24.5662	0.308439	41.7856
ENSP00000339399	37.4371	26.6798	36.1424	33.4197	5.87277	44.8314	33.864	30.8341	36.5098	7.36422	36.3421	32.4075	29.1097	32.6197	3.62087	34.1831
ENSP00000258512	37.4371	21.3298	36.1424	31.6364	8.94922	36.4826	35.0812	28.2398	33.2679	4.41042	33.4765	27.1729	42.6799	34.4431	7.79853	33.1158
ENSP00000339027	37.4371	28.8197	31.6369	32.6312	4.39387	15.6105	26.5609	19.1599	20.4437	5.58695	57.3563	56.8356	52.3728	55.5216	2.73927	36.1988
ENSP00000417580	37.4371	18.1198	31.6369	29.0646	9.91218	30.221	9.52029	10.0799	16.6071	11.7933	31.5661	31.5351	33.9562	32.3524	1.38894	26.008
ENSP00000284384	37.4371	26.6798	21.725	28.6139	8.03263	34.3954	21.6921	17.8627	24.6501	8.65413	27.7454	17.5762	12.6316	19.3177	7.70592	24.1939
ENSP00000245925	37.4371	18.1198	19.9228	25.1599	10.6705	22.9157	7.08592	6.18854	12.0634	9.40909	35.3869	24.5556	16.5088	25.4838	9.47321	20.9024
ENSP00000408910	36.5897	33.0997	48.7576	39.4823	8.21995	46.9186	38.7327	24.3484	36.6666	11.4261	41.118	21.9383	35.8948	32.9837	9.91569	36.3775
ENSP00000264758	36.5897	51.2895	44.2521	44.0438	7.35213	30.221	74.031	50.2911	51.5144	21.9306	29.6557	29.7902	30.079	29.8416	0.216252	41.7999
ENSP00000244458	36.5897	41.6596	42.45	40.2331	3.17992	33.3518	31.4296	36.0226	33.6013	2.30667	31.5661	31.5351	38.8027	33.9679	4.18701	35.9341
ENSP00000400175	36.5897	32.0297	35.2413	34.6202	2.34257	39.6134	33.864	32.1312	35.2029	3.91666	38.2525	44.6215	47.5263	43.4668	4.74356	37.7633
ENSP00000221975	36.5897	29.8897	33.4391	33.3062	3.35196	27.0901	37.5155	30.8341	31.8132	5.28121	44.9388	46.3664	47.5263	46.2772	1.29608	37.1322
ENSP00000345689	36.5897	19.1898	31.6369	29.1388	8.96489	15.6105	21.6921	17.8627	18.3885	3.07472	43.0284	41.1318	29.1097	37.7566	7.54829	28.428
ENSP00000361076	36.5897	30.9597	29.8347	32.4614	3.61919	33.3518	20.4749	16.5656	23.4641	8.78323	35.3869	40.2594	46.557	40.7344	5.60021	32.22
ENSP00000370521	36.5897	32.0297	19.9228	29.5141	8.61351	41.7006	44.8186	15.2685	33.9292	16.2357	17.2383	21.0659	7.78509	15.3631	6.83609	26.2688
ENSP00000216455	36.5897	25.6098	19.9228	27.3741	8.47236	27.0901	31.4296	41.2112	33.2436	7.23319	21.059	20.1935	23.2939	21.5155	1.59981	27.3777
ENSP00000246069	35.7423	57.7095	52.3619	48.6046	11.4554	62.5727	64.2936	34.7255	53.8639	16.5967	16.2831	31.5351	24.2632	24.0271	7.62874	42.1652
ENSP00000296402	35.7423	29.8897	44.2521	36.6281	7.22205	34.3954	21.6921	28.2398	28.1091	6.35263	32.5213	36.7697	30.079	33.1233	3.38572	32.6202
ENSP00000309591	35.7423	26.6798	43.351	35.2577	8.3462	26.0465	30.2124	17.8627	24.7072	6.28282	31.5661	55.0907	42.6799	43.1122	11.7682	34.3591
ENSP00000268668	35.7423	42.7296	40.6478	39.7066	3.58747	34.3954	31.4296	36.0226	33.9492	2.3288	34.4317	24.5556	29.1097	29.3657	4.94301	34.3405
ENSP00000351177	35.7423	26.6798	40.6478	34.3566	7.08636	31.2646	15.6062	24.3484	23.7397	7.8469	29.6557	21.9383	30.079	27.2243	4.58271	28.4402
ENSP00000293813	35.7423	33.0997	36.1424	34.9948	1.65334	31.2646	27.778	11.3771	23.4732	10.6196	31.5661	25.4281	29.1097	28.7013	3.08934	29.0564
ENSP00000347495	35.7423	32.0297	36.1424	34.6381	2.2678	25.0029	27.778	43.8054	32.1955	10.1498	35.3869	29.7902	29.1097	31.4289	3.44455	32.7542
ENSP00000377640	35.7423	32.0297	35.2413	34.3378	2.01448	23.9593	28.9952	26.9427	26.6324	2.53225	26.7902	33.2799	39.772	33.2807	6.4909	31.417
ENSP00000318687	35.7423	35.2397	30.7358	33.9059	2.75687	23.9593	28.9952	19.1599	24.0381	4.91815	33.4765	30.6626	33.9562	32.6984	1.77929	30.2142
ENSP00000369893	35.7423	23.4698	24.4282	27.8801	6.82571	29.1773	25.3437	23.0513	25.8574	3.09517	35.3869	25.4281	32.0176	30.9442	5.06544	28.2272
ENSP00000339850	35.7423	47.0096	22.6261	35.126	12.2034	32.3082	26.5609	8.78281	22.5506	12.2647	40.1628	48.9837	46.557	45.2345	4.55671	34.3037
ENSP00000201886	34.8949	50.2195	55.0652	46.7265	10.529	55.2675	69.1623	54.1825	59.5374	8.35302	20.1038	25.4281	35.8948	27.1422	8.03381	44.4687
ENSP00000361927	34.8949	57.7095	44.2521	45.6188	11.4685	57.3547	52.1217	37.3198	48.9321	10.3913	40.1628	43.7491	62.0658	48.6593	11.7481	47.7367
ENSP00000409475	34.8949	26.6798	40.6478	34.0742	7.02009	45.875	32.6468	43.8054	40.7758	7.11554	33.4765	40.2594	39.772	37.8359	3.78325	37.562
ENSP00000362817	34.8949	22.3998	39.7467	32.3471	8.9497	20.8285	15.6062	21.7542	19.3963	3.31478	45.894	25.4281	29.1097	33.4772	10.9096	28.4069
ENSP00000361283	34.8949	28.8197	38.8456	34.1868	5.05031	33.3518	37.5155	19.1599	30.0091	9.62354	54.4907	58.5804	64.9737	59.3483	5.28353	41.1814
ENSP00000234677	34.8949	37.3797	37.9445	36.7397	1.62239	38.5698	43.6014	41.2112	41.1275	2.51687	38.2525	42.0042	37.8334	39.3633	2.29665	39.0768
ENSP00000311670	34.8949	41.6596	37.0434	37.866	3.45654	51.0931	42.3843	39.914	44.4638	5.87247	23.9246	13.214	16.5088	17.8825	5.48583	33.4041
ENSP00000262776	34.8949	32.0297	37.0434	34.656	2.51539	21.8721	24.1265	45.1026	30.3671	12.811	51.6251	52.4734	52.3728	52.1571	0.463453	39.0601
ENSP00000270142	34.8949	30.9597	37.0434	34.2994	3.08528	30.221	53.3389	41.2112	41.5903	11.5636	16.2831	20.1935	13.6009	16.6925	3.31531	30.8607
ENSP00000384863	34.8949	30.9597	31.6369	32.4972	2.10394	28.1337	26.5609	36.0226	30.2391	5.07007	34.4317	51.601	30.079	38.7039	11.3793	33.8134
ENSP00000319281	34.8949	14.9099	29.8347	26.5465	10.3904	19.7849	31.4296	29.537	26.9172	6.24879	31.5661	24.5556	38.8027	31.6415	7.12382	28.3684
ENSP00000358737	34.8949	17.0498	27.1315	26.3588	8.94761	9.34884	16.8234	21.7542	15.9755	6.24597	26.7902	28.0453	26.2018	27.0124	0.94167	23.1156
ENSP00000296425	34.8949	26.6798	25.3293	28.968	5.1771	35.439	32.6468	33.4284	33.838	1.44047	27.7454	17.5762	16.5088	20.6101	6.20231	27.8054
ENSP00000340716	34.8949	11.6999	21.725	22.7733	11.633	13.5233	14.389	15.2685	14.3936	0.872617	43.9836	48.9837	28.1404	40.3692	10.8816	25.8454
ENSP00000254108	34.0476	47.0096	45.1532	42.0701	7.00945	43.7878	33.864	34.7255	37.4591	5.49774	27.7454	42.0042	35.8948	35.2148	7.15372	38.248
ENSP00000378041	34.0476	48.0796	44.2521	42.1264	7.25349	43.7878	33.864	34.7255	37.4591	5.49774	27.7454	42.0042	34.9255	34.8917	7.1295	38.1591
ENSP00000347380	34.0476	29.8897	44.2521	36.0631	7.3903	26.0465	19.2578	21.7542	22.3528	3.43375	35.3869	28.9178	41.7106	35.3384	6.39653	31.2515
ENSP00000379888	34.0476	28.8197	38.8456	33.9043	5.01447	33.3518	39.9499	19.1599	30.8205	10.6236	54.4907	62.0701	70.7895	62.4501	8.15605	42.3916
ENSP00000215565	34.0476	56.6395	37.9445	42.8772	12.0767	47.9622	52.1217	37.3198	45.8012	7.63393	30.6109	23.6832	40.7413	31.6785	8.57899	40.119
ENSP00000302896	34.0476	28.8197	37.0434	33.3036	4.16203	27.0901	26.5609	28.2398	27.2969	0.858374	43.0284	55.0907	33.9562	44.0251	10.6025	34.8752
ENSP00000284440	34.0476	20.2598	31.6369	28.6481	7.36378	19.7849	9.52029	13.9713	14.4255	5.14735	29.6557	18.4486	16.5088	21.5377	7.09701	21.5371
ENSP00000306496	34.0476	32.0297	30.7358	32.271	1.669	32.3082	30.2124	32.1312	31.5506	1.16228	34.4317	38.5145	29.1097	34.0186	4.71601	32.6134
ENSP00000360739	34.0476	40.5896	29.8347	34.824	5.41931	47.9622	47.253	26.9427	40.7193	11.9362	38.2525	38.5145	41.7106	39.4925	1.92535	38.3453
ENSP00000253024	34.0476	27.7497	29.8347	30.544	3.20826	30.221	18.0406	20.457	22.9062	6.44897	40.1628	53.3458	41.7106	45.0731	7.20609	32.8411
ENSP00000339720	34.0476	36.3097	28.9337	33.097	3.77877	31.2646	31.4296	25.6456	29.4466	3.29281	45.894	48.1112	31.0483	41.6845	9.27772	34.7427
ENSP00000349560	34.0476	27.7497	28.0326	29.9433	3.55722	29.1773	20.4749	26.9427	25.5317	4.51954	35.3869	32.4075	29.1097	32.3014	3.13995	29.2588
ENSP00000299633	34.0476	28.8197	27.1315	29.9996	3.60584	18.7413	21.6921	23.0513	21.1616	2.20344	30.6109	29.7902	31.0483	30.4831	0.638691	27.2148
ENSP00000346240	34.0476	27.7497	25.3293	29.0422	4.50054	34.3954	32.6468	20.457	29.1664	7.59304	36.3421	32.4075	32.0176	33.589	2.39215	30.5992
ENSP00000346067	34.0476	10.6299	20.8239	21.8338	11.7414	10.3924	11.9547	7.48567	9.94426	2.26795	29.6557	48.9837	36.8641	38.5012	9.76742	23.4264
ENSP00000374985	33.2002	109.069	168.602	103.624	67.8649	46.9186	144.628	282.478	158.008	118.348	51.6251	75.1566	78.5439	68.4419	14.6619	110.025
ENSP00000369736	33.2002	57.7095	69.4825	53.4641	18.51	56.3111	89.8544	90.5023	78.8893	19.556	31.5661	26.3005	35.8948	31.2538	4.80476	54.5357
ENSP00000284719	33.2002	40.5896	48.7576	40.8491	7.78192	56.3111	47.253	38.6169	47.3937	8.84793	41.118	41.1318	48.4956	43.5818	4.2555	43.9415
ENSP00000296503	33.2002	28.8197	46.9554	36.3251	9.46304	42.7442	59.4248	71.0453	57.7381	14.2257	13.4175	25.4281	21.3553	20.0669	6.10805	38.0434
ENSP00000332706	33.2002	49.1495	40.6478	40.9992	7.98048	34.3954	28.9952	34.7255	32.7054	3.21731	57.3563	45.494	39.772	47.5407	8.96906	40.4151
ENSP00000253332	33.2002	33.0997	40.6478	35.6492	4.32917	61.5291	49.6874	36.0226	49.0797	12.7641	37.2973	28.0453	26.2018	30.5148	5.94568	38.4146
ENSP00000337127	33.2002	26.6798	35.2413	31.7071	4.47179	27.0901	28.9952	34.7255	30.2703	3.97417	25.835	24.5556	21.3553	23.9153	2.30747	28.6309
ENSP00000327268	33.2002	21.3298	25.3293	26.6198	6.03949	19.7849	16.8234	15.2685	17.2923	2.29442	16.2831	13.214	19.4167	16.3046	3.10138	20.0722
ENSP00000348093	32.3528	54.4995	45.1532	44.0018	11.1181	49.0058	32.6468	46.3997	42.6841	8.78971	32.5213	40.2594	32.9869	35.2558	4.33943	40.6473
ENSP00000317780	32.3528	42.7296	41.5489	38.8771	5.68095	43.7878	43.6014	58.0739	48.4877	8.30241	19.1486	18.4486	20.386	19.3277	0.981024	35.5642
ENSP00000329797	32.3528	49.1495	36.1424	39.2149	8.80982	33.3518	32.6468	30.8341	32.2775	1.29881	39.2076	56.8356	56.25	50.7644	10.0127	40.7523
ENSP00000336741	32.3528	27.7497	30.7358	30.2795	2.33523	27.0901	20.4749	26.9427	24.8359	3.77744	34.4317	36.7697	36.8641	36.0218	1.37788	30.3791
ENSP00000368767	32.3528	25.6098	27.1315	28.3647	3.53664	28.1337	13.1718	10.0799	17.1285	9.65538	30.6109	34.1524	19.4167	28.06	7.69191	24.5177
ENSP00000276066	32.3528	25.6098	27.1315	28.3647	3.53664	28.1337	20.4749	26.9427	25.1838	4.12124	32.5213	30.6626	26.2018	29.7952	3.24783	27.7812
ENSP00000241704	32.3528	24.5398	26.2304	27.7077	4.11068	35.439	16.8234	16.5656	22.9427	10.8229	34.4317	31.5351	38.8027	34.9231	3.65863	28.5245
ENSP00000262646	32.3528	14.9099	26.2304	24.4977	8.84963	16.6541	8.3031	13.9713	12.9762	4.2635	44.9388	70.7944	32.0176	49.2503	19.7447	28.908
ENSP00000359910	32.3528	14.9099	19.0217	22.0948	9.1185	16.6541	20.4749	16.5656	17.8982	2.23195	41.118	31.5351	21.3553	31.3361	9.88288	23.7764
ENSP00000357861	32.3528	19.1898	10.9119	20.8182	10.8128	42.7442	41.1671	15.2685	33.0599	15.428	18.1934	6.23458	0	8.14267	9.24559	20.6736
ENSP00000362352	31.5054	40.5896	35.2413	35.7788	4.56588	47.9622	38.7327	45.1026	43.9325	4.72471	24.8798	43.7491	41.7106	36.7798	10.356	38.8304
ENSP00000264326	31.5054	30.9597	35.2413	32.5688	2.33044	29.1773	28.9952	20.457	26.2099	4.98294	42.0732	30.6626	46.557	39.7643	8.1949	32.8477
ENSP00000360718	31.5054	28.8197	35.2413	31.8555	3.22504	28.1337	20.4749	29.537	26.0485	4.87761	35.3869	42.8767	32.0176	36.7604	5.55831	31.5548
ENSP00000263168	31.5054	30.9597	33.4391	31.9681	1.30283	29.1773	37.5155	33.4284	33.3737	4.16936	32.5213	26.3005	36.8641	31.8953	5.30954	32.4124
ENSP00000315774	31.5054	28.8197	33.4391	31.2548	2.31986	32.3082	30.2124	33.4284	31.983	1.63245	33.4765	30.6626	38.8027	34.3139	4.13412	32.5172
ENSP00000215829	31.5054	28.8197	30.7358	30.3537	1.38304	34.3954	16.8234	19.1599	23.4595	9.54248	27.7454	29.7902	31.0483	29.5279	1.667	27.7804
ENSP00000365233	31.5054	65.1994	29.8347	42.1799	19.953	36.4826	50.9045	20.457	35.948	15.2308	17.2383	40.2594	22.3246	26.6074	12.0934	34.9118
ENSP00000251453	31.5054	25.6098	29.8347	28.9833	3.03866	27.0901	26.5609	28.2398	27.2969	0.858374	46.8492	51.601	37.8334	45.4278	6.99299	33.9027
ENSP00000348693	31.5054	23.4698	28.9337	27.9696	4.10365	18.7413	13.1718	7.48567	13.1329	5.62791	32.5213	47.2388	32.9869	37.5823	8.366	26.2283
ENSP00000347359	31.5054	20.2598	26.2304	25.9986	5.6264	15.6105	18.0406	16.5656	16.7389	1.22428	27.7454	32.4075	26.2018	28.7849	3.23082	23.8408
ENSP00000343535	30.6581	23.4698	45.1532	33.0937	11.045	27.0901	22.9093	26.9427	25.6474	2.37238	40.1628	48.9837	37.8334	42.3266	5.88166	33.6892
ENSP00000264073	30.6581	24.5398	32.538	29.2453	4.18209	26.0465	25.3437	17.8627	23.0843	4.53565	23.9246	32.4075	26.2018	27.5113	4.39045	26.6136
ENSP00000350310	30.6581	25.6098	30.7358	29.0012	2.93735	30.221	24.1265	23.0513	25.7996	3.86658	40.1628	46.3664	36.8641	41.1311	4.82459	31.9773
ENSP00000326473	30.6581	37.3797	28.9337	32.3238	4.46258	45.875	46.0358	25.6456	39.1855	11.7262	36.3421	35.8972	37.8334	36.6909	1.0141	36.0667
ENSP00000262325	30.6581	28.8197	26.2304	28.5694	2.22442	19.7849	25.3437	26.9427	24.0238	3.75701	36.3421	37.6421	39.772	37.9187	1.73159	30.1706
ENSP00000377466	30.6581	17.0498	24.4282	24.0454	6.81219	30.221	0	29.537	19.9193	17.254	34.4317	36.7697	31.0483	34.0832	2.87657	26.016
ENSP00000228740	30.6581	24.5398	20.8239	25.3406	4.96576	28.1337	30.2124	23.0513	27.1325	3.68406	35.3869	28.0453	28.1404	30.5242	4.21148	27.6658
ENSP00000269576	30.6581	12.7699	15.4174	19.6151	9.65467	18.7413	13.1718	8.78281	13.5653	4.99089	31.5661	34.1524	22.3246	29.3477	6.21814	20.8427
ENSP00000374987	29.8107	103.719	155.086	96.2051	62.9746	43.7878	126.37	235.781	135.313	96.3087	46.8492	74.2842	74.6667	65.2667	15.9512	98.9283
ENSP00000311344	29.8107	44.8696	46.9554	40.5452	9.35468	43.7878	39.9499	37.3198	40.3525	3.25277	28.7005	33.2799	35.8948	32.6251	3.64154	37.8409
ENSP00000196371	29.8107	33.0997	46.0543	36.3216	8.58772	32.3082	31.4296	26.9427	30.2268	2.87786	22.0142	23.6832	25.2325	23.6433	1.6095	30.0639
ENSP00000346643	29.8107	27.7497	38.8456	32.1354	5.90191	21.8721	33.864	39.914	31.8834	9.18259	30.6109	28.9178	27.1711	28.8999	1.72	30.9729
ENSP00000216407	29.8107	34.1697	37.0434	33.6746	3.64169	50.0495	49.6874	24.3484	41.3617	14.7351	34.4317	29.7902	40.7413	34.9877	5.49666	36.6747
ENSP00000419879	29.8107	33.0997	36.1424	33.0176	3.16662	21.8721	21.6921	21.7542	21.7728	0.0914266	33.4765	33.2799	26.2018	30.9861	4.14449	28.5921
ENSP00000364286	29.8107	29.8897	33.4391	31.0465	2.07242	43.7878	35.0812	30.8341	36.5677	6.60357	25.835	25.4281	25.2325	25.4985	0.307365	31.0376
ENSP00000362744	29.8107	18.1198	31.6369	26.5225	7.33397	10.3924	16.8234	13.9713	13.7291	3.22231	33.4765	31.5351	32.9869	32.6661	1.00967	24.3059
ENSP00000211402	29.8107	15.9799	31.6369	25.8092	8.56126	8.30524	9.52029	17.8627	11.8961	5.20287	47.8044	51.601	51.4035	50.2696	2.13726	29.325
ENSP00000295776	29.8107	38.4496	28.9337	32.398	5.25919	28.1337	30.2124	21.7542	26.7001	4.40761	23.9246	27.1729	25.2325	25.4433	1.6344	28.1805
ENSP00000260956	29.8107	29.8897	28.0326	29.2443	1.05016	32.3082	18.0406	19.1599	23.1695	7.93404	34.4317	35.0248	34.9255	34.794	0.317658	29.0693
ENSP00000243298	29.8107	25.6098	28.0326	27.8177	2.1087	26.0465	20.4749	26.9427	24.4881	3.50422	29.6557	29.7902	26.2018	28.5492	2.03408	26.9517
ENSP00000358945	29.8107	25.6098	28.0326	27.8177	2.1087	4.13082	16.8234	29.537	16.8304	12.7031	53.5355	78.6463	44.6185	58.9334	17.6445	34.5272
ENSP00000338358	29.8107	20.2598	27.1315	25.734	4.92642	38.5698	31.4296	38.6169	36.2054	4.13606	29.6557	28.0453	14.5702	24.0904	8.28399	28.6766
ENSP00000376388	29.8107	26.6798	26.2304	27.5736	1.95035	26.0465	20.4749	26.9427	24.4881	3.50422	29.6557	28.9178	26.2018	28.2584	1.81893	26.7734
ENSP00000374370	29.8107	11.6999	25.3293	22.28	9.43261	12.4797	8.3031	7.48567	9.42281	2.67867	32.5213	31.5351	23.2939	29.1168	5.06681	20.2732
ENSP00000364794	29.8107	14.9099	24.4282	23.0496	7.54547	12.4797	5.86874	11.3771	9.90849	3.5417	54.4907	63.815	50.4342	56.2466	6.86102	29.7349
ENSP00000339729	29.8107	25.6098	23.5271	26.3159	3.20073	38.5698	49.6874	45.1026	44.4532	5.58715	27.7454	21.9383	13.6009	21.0949	7.10986	30.6213
ENSP00000261182	29.8107	22.3998	22.6261	24.9455	4.21489	30.221	36.2983	32.1312	32.8835	3.10775	36.3421	39.3869	37.8334	37.8541	1.52254	31.8944
ENSP00000273047	29.8107	11.6999	20.8239	20.7782	9.05549	10.3924	21.6921	16.5656	16.2167	5.65791	35.3869	34.1524	22.3246	30.6213	7.21162	22.5387
ENSP00000264893	29.8107	19.1898	17.2195	22.0734	6.77277	19.7849	22.9093	17.8627	20.1857	2.54704	14.3727	16.7037	19.4167	16.831	2.52441	19.6967
ENSP00000280346	28.9633	26.6798	43.351	32.998	9.03837	14.5669	15.6062	17.8627	16.0119	1.68498	22.9694	31.5351	30.079	28.1945	4.58325	25.7348
ENSP00000347271	28.9633	34.1697	42.45	35.1943	6.80145	27.0901	31.4296	26.9427	28.4875	2.54902	37.2973	40.2594	34.9255	37.494	2.67239	33.7253
ENSP00000262414	28.9633	30.9597	37.9445	32.6225	4.71584	26.0465	26.5609	23.0513	25.2196	1.89531	26.7902	33.2799	33.9562	31.3421	3.95655	29.7281
ENSP00000283415	28.9633	36.3097	36.1424	33.8051	4.19394	51.0931	30.2124	13.9713	31.7589	18.6091	20.1038	23.6832	20.386	21.391	1.99011	28.985
ENSP00000358921	28.9633	36.3097	35.2413	33.5048	3.9691	27.0901	16.8234	25.6456	23.1864	5.55763	37.2973	29.7902	41.7106	36.266	6.02671	30.9857
ENSP00000351410	28.9633	28.8197	31.6369	29.8067	1.58668	27.0901	38.7327	45.1026	36.9751	9.13394	26.7902	21.0659	21.3553	23.0704	3.22462	29.9507
ENSP00000309334	28.9633	25.6098	31.6369	28.7367	3.01996	17.6977	19.2578	17.8627	18.2727	0.857042	41.118	35.0248	21.3553	32.4994	10.1205	26.5029
ENSP00000252999	28.9633	25.6098	30.7358	28.4363	2.60336	19.7849	19.2578	37.3198	25.4541	10.2793	19.1486	13.214	20.386	17.5829	3.83379	23.8244
ENSP00000284031	28.9633	44.8696	28.9337	34.2555	9.19206	42.7442	64.2936	36.0226	47.6868	14.7693	18.1934	14.0865	13.6009	15.2936	2.52305	32.412
ENSP00000313438	28.9633	14.9099	28.0326	23.9686	7.85888	18.7413	15.6062	13.9713	16.1063	2.42397	24.8798	34.1524	22.3246	27.1189	6.22369	22.3979
ENSP00000366526	28.9633	27.7497	26.2304	27.6478	1.36931	27.0901	32.6468	47.6968	35.8113	10.6616	38.2525	38.5145	42.6799	39.8156	2.48397	34.4249
ENSP00000223136	28.9633	26.6798	25.3293	26.9908	1.83686	21.8721	19.2578	13.9713	18.3671	4.02498	31.5661	26.3005	36.8641	31.5769	5.2818	25.6449
ENSP00000233714	28.9633	27.7497	23.5271	26.7467	2.85351	16.6541	32.6468	26.9427	25.4145	8.10513	35.3869	46.3664	19.4167	33.7233	13.5517	28.6282
ENSP00000261173	28.9633	12.7699	21.725	21.1527	8.11187	10.3924	4.65155	4.8914	6.64513	3.24748	27.7454	36.7697	25.2325	29.9158	6.06711	19.2379
ENSP00000316176	28.9633	12.7699	17.2195	19.6509	8.36604	25.0029	16.8234	10.0799	17.3021	7.473	17.2383	17.5762	20.386	18.4001	1.72807	18.451
ENSP00000390739	28.9633	15.9799	15.4174	20.1202	7.66355	12.4797	8.3031	6.18854	8.99043	3.20139	15.3279	18.4486	11.6623	15.1463	3.3968	14.7523
ENSP00000257497	28.9633	11.6999	8.20869	16.2906	11.1128	25.0029	5.86874	11.3771	14.0829	9.8499	22.0142	3.61729	2.9386	9.52337	10.8227	13.299
ENSP00000233893	28.116	40.5896	49.6586	39.4547	10.8161	20.8285	37.5155	32.1312	30.1584	8.51664	24.8798	28.9178	34.9255	29.5743	5.05492	33.0625
ENSP00000258682	28.116	36.3097	47.8565	37.4274	9.91761	35.439	35.0812	34.7255	35.0819	0.356739	49.7148	47.2388	38.8027	45.2521	5.72091	39.2538
ENSP00000250559	28.116	37.3797	42.45	35.9819	7.26851	35.439	36.2983	47.6968	39.8114	6.84251	28.7005	28.0453	30.079	28.9416	1.03802	34.9116
ENSP00000361057	28.116	14.9099	37.9445	26.9901	11.5585	25.0029	8.3031	15.2685	16.1915	8.38808	38.2525	50.7285	23.2939	37.425	13.736	26.8689
ENSP00000298852	28.116	37.3797	37.0434	34.1797	5.25403	42.7442	39.9499	28.2398	36.978	7.69536	33.4765	27.1729	26.2018	28.9504	3.94968	33.3694
ENSP00000306003	28.116	41.6596	29.8347	33.2034	7.37352	35.439	37.5155	42.5083	38.4876	3.63353	29.6557	24.5556	39.772	31.3278	7.74474	34.3396
ENSP00000410680	28.116	30.9597	28.9337	29.3364	1.46404	18.7413	19.2578	21.7542	19.9177	1.61121	21.059	31.5351	32.0176	28.2039	6.19234	25.8194
ENSP00000354615	28.116	23.4698	28.9337	26.8398	2.94702	13.5233	10.7375	10.0799	11.4469	1.828	36.3421	29.7902	40.7413	35.6245	5.51067	24.6371
ENSP00000004982	28.116	30.9597	25.3293	28.135	2.81525	21.8721	30.2124	26.9427	26.3424	4.20243	18.1934	21.0659	18.4474	19.2356	1.59019	24.571
ENSP00000261700	28.116	18.1198	25.3293	23.855	5.15856	23.9593	13.1718	20.457	19.1961	5.50318	22.0142	19.321	20.386	20.5737	1.35637	21.2083
ENSP00000292807	28.116	17.0498	22.6261	22.5973	5.53311	20.8285	14.389	15.2685	16.8287	3.49176	22.0142	22.8108	21.3553	22.0601	0.728827	20.4953
ENSP00000253788	28.116	25.6098	21.725	25.1502	3.22018	20.8285	27.778	16.5656	21.7241	5.65961	26.7902	28.0453	31.0483	28.6279	2.18801	25.1674
ENSP00000341466	28.116	25.6098	19.9228	24.5495	4.19822	21.8721	31.4296	23.0513	25.451	5.21108	20.1038	7.10701	18.4474	15.2194	7.07419	21.74
ENSP00000294623	28.116	26.6798	18.1206	24.3054	5.40413	20.8285	25.3437	23.0513	23.0745	2.25768	8.64153	6.23458	11.6623	8.84613	2.71963	18.742
ENSP00000297542	27.2686	41.6596	47.8565	38.9282	10.5622	57.3547	56.9905	52.8854	55.7435	2.4819	28.7005	31.5351	38.8027	33.0128	5.21065	42.5615
ENSP00000216038	27.2686	45.9396	44.2521	39.1534	10.3271	50.0495	47.253	51.5882	49.6302	2.19782	25.835	30.6626	40.7413	32.413	7.60572	40.3989
ENSP00000317379	27.2686	17.0498	41.5489	28.6224	12.3055	12.4797	9.52029	10.0799	10.6933	1.57214	43.0284	45.494	72.7281	53.7502	16.4816	31.022
ENSP00000335304	27.2686	41.6596	38.8456	35.9246	7.62723	19.7849	27.778	34.7255	27.4295	7.4764	29.6557	28.0453	34.9255	30.8755	3.5986	31.4099
ENSP00000346762	27.2686	20.2598	36.1424	27.8902	7.9595	21.8721	18.0406	19.1599	19.6909	1.97018	47.8044	49.8561	41.7106	46.457	4.23663	31.346
ENSP00000307889	27.2686	27.7497	32.538	29.1854	2.91335	28.1337	35.0812	33.4284	32.2144	3.62931	23.9246	22.8108	28.1404	24.9586	2.81123	28.7861
ENSP00000301328	27.2686	24.5398	29.8347	27.2144	2.6479	25.0029	25.3437	25.6456	25.3307	0.321513	21.059	19.321	17.4781	19.286	1.79072	23.9437
ENSP00000248553	27.2686	19.1898	29.8347	25.4311	5.55527	26.0465	27.778	36.0226	29.9491	5.33064	16.2831	9.72431	7.78509	11.2642	4.45334	22.2148
ENSP00000414357	27.2686	18.1198	29.8347	25.0744	6.15797	25.0029	24.1265	33.4284	27.5193	5.13616	14.3727	9.72431	6.81579	10.3043	3.81168	20.966
ENSP00000322234	27.2686	12.7699	28.0326	22.6903	8.59986	15.6105	5.86874	11.3771	10.9521	4.88475	33.4765	36.7697	21.3553	30.5338	8.11759	21.3921
ENSP00000341138	27.2686	33.0997	26.2304	28.8662	3.70286	14.5669	15.6062	13.9713	14.7148	0.82741	26.7902	35.8972	24.2632	28.9835	6.1193	24.1882
ENSP00000382981	27.2686	30.9597	25.3293	27.8525	2.86026	14.5669	15.6062	13.9713	14.7148	0.82741	26.7902	33.2799	24.2632	28.1111	4.65125	23.5595
ENSP00000268717	27.2686	20.2598	25.3293	24.2859	3.61901	28.1337	16.8234	16.5656	20.5076	6.6057	32.5213	32.4075	31.0483	31.9924	0.819586	25.5953
ENSP00000300688	27.2686	19.1898	24.4282	23.6289	4.09827	14.5669	15.6062	12.6742	14.2824	1.48655	34.4317	34.1524	24.2632	30.9491	5.79184	22.9535
ENSP00000370223	27.2686	26.6798	19.9228	24.6237	4.08174	13.5233	31.4296	20.457	21.8033	9.02876	28.7005	28.9178	32.9869	30.2017	2.41444	25.5429
ENSP00000298248	27.2686	19.1898	19.9228	22.1271	4.46774	33.3518	19.2578	20.457	24.3555	7.81402	28.7005	21.9383	17.4781	22.7057	5.65044	23.0627
ENSP00000261574	27.2686	9.55992	15.4174	17.4153	9.0218	16.6541	10.7375	12.6742	13.3553	3.01653	23.9246	36.7697	8.75439	23.1495	14.0237	17.9734
ENSP00000265983	26.4212	94.0891	95.614	72.0414	39.5156	22.9157	186.012	148.873	119.267	85.4839	39.2076	51.601	41.7106	44.1731	6.55336	78.4938
ENSP00000303279	26.4212	38.4496	59.5706	41.4805	16.7812	43.7878	33.864	33.4284	37.0267	5.85934	37.2973	35.8972	63.0351	45.4099	15.28	41.3057
ENSP00000264613	26.4212	45.9396	58.6695	43.6768	16.2428	35.439	91.0716	95.6908	74.0671	33.5326	33.4765	48.1112	21.3553	34.3143	13.3976	50.6861
ENSP00000362212	26.4212	40.5896	56.8673	41.2927	15.2352	33.3518	35.0812	38.6169	35.6833	2.68372	34.4317	33.2799	32.9869	33.5662	0.76376	36.8474
ENSP00000205402	26.4212	24.5398	41.5489	30.8366	9.32465	22.9157	16.8234	26.9427	22.2273	5.09466	30.6109	15.8313	44.6185	30.3536	14.3953	27.8058
ENSP00000315130	26.4212	23.4698	41.5489	30.48	9.69888	33.3518	218.876	247.456	166.561	116.244	40.1628	16.7037	30.079	28.9819	11.768	75.341
ENSP00000253452	26.4212	18.1198	41.5489	28.6966	11.8791	20.8285	13.1718	20.457	18.1525	4.31734	24.8798	22.8108	35.8948	27.8618	7.03327	24.9036
ENSP00000337040	26.4212	42.7296	40.6478	36.5995	8.87593	40.657	39.9499	43.8054	41.4708	2.05256	24.8798	23.6832	40.7413	29.7681	9.52187	35.9461
ENSP00000391944	26.4212	29.8897	34.3402	30.217	3.96962	29.1773	48.4702	26.9427	34.8634	11.8367	31.5661	20.1935	28.1404	26.6333	5.83418	30.5713
ENSP00000320309	26.4212	28.8197	34.3402	29.8604	4.06075	27.0901	30.2124	29.537	28.9465	1.64275	43.9836	46.3664	47.5263	45.9588	1.8062	34.9219
ENSP00000303222	26.4212	33.0997	31.6369	30.3859	3.51059	33.3518	37.5155	23.0513	31.3062	7.44592	32.5213	27.1729	32.9869	30.8937	3.23069	30.8619
ENSP00000321071	26.4212	24.5398	29.8347	26.9319	2.68418	25.0029	24.1265	19.1599	22.7631	3.1511	26.7902	21.0659	26.2018	24.6859	3.14882	24.7937
ENSP00000379613	26.4212	21.3298	28.0326	25.2612	3.49871	23.9593	22.9093	15.2685	20.7124	4.74369	30.6109	28.9178	27.1711	28.8999	1.72	24.9578
ENSP00000308057	26.4212	29.8897	27.1315	27.8141	1.83226	22.9157	49.6874	28.2398	33.6143	14.1719	34.4317	30.6626	17.4781	27.5241	8.9019	29.6509
ENSP00000366488	26.4212	23.4698	26.2304	25.3738	1.65168	19.7849	21.6921	13.9713	18.4828	4.02172	22.0142	36.7697	32.9869	30.5902	7.66411	24.8156
ENSP00000261479	26.4212	15.9799	25.3293	22.5768	5.73914	27.0901	28.9952	21.7542	25.9465	3.75356	20.1038	15.8313	18.4474	18.1275	2.15414	22.2169
ENSP00000309474	26.4212	15.9799	25.3293	22.5768	5.73914	19.7849	14.389	15.2685	16.4808	2.89502	22.0142	22.8108	18.4474	21.0908	2.32364	20.0495
ENSP00000005257	26.4212	23.4698	19.9228	23.2713	3.25375	20.8285	16.8234	15.2685	17.6401	2.86858	25.835	23.6832	22.3246	23.9476	1.77007	21.6197
ENSP00000278752	26.4212	9.55992	19.9228	18.6346	8.50413	15.6105	4.65155	8.78281	9.68161	5.53447	31.5661	25.4281	24.2632	27.0858	3.92356	18.4673
ENSP00000324892	26.4212	18.1198	16.3185	20.2865	5.38862	29.1773	3.43437	7.48567	13.3658	13.8422	40.1628	50.7285	22.3246	37.7387	14.3563	23.797
ENSP00000369927	26.4212	14.9099	12.7141	18.0151	7.36225	28.1337	21.6921	11.3771	20.401	8.45262	25.835	21.9383	10.693	19.4888	7.86258	19.3016
ENSP00000215909	25.5738	29.8897	31.6369	29.0335	3.12091	45.875	46.0358	33.4284	41.7797	7.23294	18.1934	7.97944	8.75439	11.6424	5.68656	27.4852
ENSP00000281589	25.5738	25.6098	31.6369	27.6068	3.4902	27.0901	19.2578	23.0513	23.1331	3.91683	23.9246	25.4281	28.1404	25.831	2.13658	25.5236
ENSP00000261366	25.5738	24.5398	31.6369	27.2502	3.83405	47.9622	27.778	39.914	38.5514	10.1609	25.835	17.5762	24.2632	22.5581	4.38547	29.4532
ENSP00000265168	25.5738	18.1198	30.7358	24.8098	6.3426	14.5669	15.6062	20.457	16.8767	3.14389	25.835	19.321	18.4474	21.2011	4.03673	20.9626
ENSP00000368542	25.5738	4.20997	28.0326	19.2721	13.102	9.34884	5.86874	8.78281	8.00013	1.86741	27.7454	17.5762	17.4781	20.9332	5.8997	16.0685
ENSP00000273258	25.5738	26.6798	26.2304	26.1613	0.556187	18.7413	21.6921	30.8341	23.7558	6.30501	17.2383	23.6832	20.386	20.4358	3.22276	23.451
ENSP00000373214	25.5738	20.2598	26.2304	24.0214	3.27408	8.30524	10.7375	13.9713	11.0047	2.84249	30.6109	28.9178	30.079	29.8692	0.865843	21.6318
ENSP00000221413	25.5738	25.6098	24.4282	25.2039	0.672025	18.7413	27.778	28.2398	24.9197	5.35566	22.9694	22.8108	27.1711	24.3171	2.4729	24.8136
ENSP00000231572	25.5738	11.6999	24.4282	20.5673	7.70075	8.30524	5.86874	13.9713	9.38177	4.15719	40.1628	45.494	38.8027	41.4865	3.53658	23.8119
ENSP00000242776	25.5738	27.7497	23.5271	25.6169	2.11163	27.0901	28.9952	29.537	28.5408	1.28516	26.7902	16.7037	28.1404	23.8781	6.24973	26.0119
ENSP00000263373	25.5738	9.55992	23.5271	19.5536	8.7151	11.4361	8.3031	7.48567	9.07494	2.08523	22.0142	25.4281	14.5702	20.6708	5.55219	16.4331
ENSP00000216218	25.5738	17.0498	22.6261	21.7499	4.32901	31.2646	9.52029	12.6742	17.8197	11.7499	27.7454	10.5967	23.2939	20.5453	8.89858	20.0383
ENSP00000346022	25.5738	12.7699	20.8239	19.7225	6.47263	15.6105	16.8234	8.78281	13.7389	4.33473	29.6557	35.8972	29.1097	31.5542	3.77106	21.6719
ENSP00000269321	25.5738	25.6098	19.9228	23.7021	3.27305	35.439	21.6921	30.8341	29.3217	6.9971	30.6109	26.3005	24.2632	27.0582	3.241	26.694
ENSP00000353157	25.5738	19.1898	19.9228	21.5622	3.49349	33.3518	32.6468	20.457	28.8185	7.24985	23.9246	18.4486	18.4474	20.2735	3.16191	23.5514
ENSP00000304287	25.5738	13.8399	16.3185	18.5774	6.18454	14.5669	13.1718	10.0799	12.6062	2.29632	14.3727	18.4486	15.5395	16.1203	2.09911	15.768
ENSP00000267950	24.7265	40.5896	47.8565	37.7242	11.8282	30.221	30.2124	38.6169	33.0168	4.84987	27.7454	25.4281	51.4035	34.859	14.3748	35.2
ENSP00000305230	24.7265	26.6798	35.2413	28.8825	5.59279	27.0901	33.864	30.8341	30.5961	3.39318	14.3727	14.0865	15.5395	14.6662	0.769701	24.7149
ENSP00000344504	24.7265	26.6798	30.7358	27.3807	3.06539	19.7849	14.389	19.1599	17.7779	2.95147	31.5661	47.2388	48.4956	42.4335	9.43241	29.1974
ENSP00000304350	24.7265	12.7699	29.8347	22.4437	8.75846	13.5233	10.7375	21.7542	15.3383	5.72823	23.9246	42.0042	20.386	28.7716	11.5956	22.1845
ENSP00000367909	24.7265	18.1198	26.2304	23.0256	4.31452	16.6541	18.0406	13.9713	16.222	2.06874	30.6109	23.6832	32.0176	28.7706	4.46157	22.6727
ENSP00000306881	24.7265	29.8897	24.4282	26.3481	3.07073	20.8285	18.0406	17.8627	18.9106	1.66332	22.0142	30.6626	25.2325	25.9698	4.3711	23.7428
ENSP00000367336	24.7265	13.8399	24.4282	20.9982	6.20107	10.3924	10.7375	12.6742	11.268	1.22994	36.3421	34.1524	31.0483	33.8476	2.66003	22.0379
ENSP00000310129	24.7265	19.1898	21.725	21.8804	2.77159	21.8721	22.9093	16.5656	20.449	3.40287	22.0142	32.4075	18.4474	24.2897	7.2529	22.2064
ENSP00000299299	24.7265	26.6798	19.9228	23.7763	3.47723	33.3518	42.3843	34.7255	36.8205	4.86706	17.2383	19.321	10.693	15.7508	4.50225	25.4492
ENSP00000290354	24.7265	20.2598	19.9228	21.6364	2.6814	22.9157	19.2578	19.1599	20.4445	2.14073	32.5213	28.9178	31.0483	30.8291	1.81173	24.3033
ENSP00000311430	24.7265	10.6299	19.9228	18.4264	7.16642	11.4361	11.9547	7.48567	10.2921	2.44425	40.1628	30.6626	32.0176	34.281	5.13866	20.9998
ENSP00000330225	24.7265	27.7497	13.6152	22.0305	7.44296	18.7413	25.3437	16.5656	20.2169	4.57128	29.6557	24.5556	35.8948	30.0354	5.67909	24.0942
ENSP00000261712	24.7265	13.8399	13.6152	17.3938	6.35122	16.6541	16.8234	17.8627	17.1134	0.654448	25.835	23.6832	17.4781	22.3321	4.33919	18.9464
ENSP00000374992	23.8791	86.5992	126.251	78.9097	51.6173	31.2646	114.198	209.839	118.434	89.3624	37.2973	67.3047	69.8202	58.1407	18.0947	85.1614
ENSP00000311930	23.8791	39.5196	45.1532	36.184	11.0223	27.0901	36.2983	46.3997	36.5961	9.65823	28.7005	36.7697	43.6492	36.3731	7.48219	36.3844
ENSP00000350823	23.8791	12.7699	34.3402	23.6631	10.7868	12.4797	10.7375	19.1599	14.1257	4.44593	30.6109	32.4075	28.1404	30.3863	2.14242	22.725
ENSP00000327255	23.8791	26.6798	29.8347	26.7979	2.97959	29.1773	30.2124	25.6456	28.3451	2.39448	23.9246	21.9383	17.4781	21.1137	3.30143	25.4189
ENSP00000262269	23.8791	26.6798	28.9337	26.4975	2.53221	32.3082	35.0812	23.0513	30.1469	6.29943	28.7005	24.5556	27.1711	26.8091	2.09604	27.8178
ENSP00000273130	23.8791	23.4698	26.2304	24.5264	1.48981	18.7413	19.2578	8.78281	15.594	5.90427	32.5213	30.6626	32.0176	31.7338	0.961271	23.9514
ENSP00000264663	23.8791	35.2397	25.3293	28.1494	6.18306	18.7413	10.7375	11.3771	13.6186	4.44788	31.5661	35.8972	38.8027	35.422	3.6416	25.73
ENSP00000184266	23.8791	21.3298	25.3293	23.5127	2.02477	22.9157	16.8234	29.537	23.092	6.35862	24.8798	21.9383	29.1097	25.3093	3.60491	23.9713
ENSP00000221138	23.8791	28.8197	22.6261	25.1083	3.27469	26.0465	19.2578	23.0513	22.7852	3.4022	19.1486	19.321	28.1404	22.2033	5.14233	23.3656
ENSP00000336702	23.8791	20.2598	20.8239	21.6543	1.94729	20.8285	20.4749	21.7542	21.0192	0.660582	14.3727	16.7037	12.6316	14.5693	2.04319	19.0809
ENSP00000272519	23.8791	18.1198	18.1206	20.0399	3.32487	16.6541	15.6062	13.9713	15.4105	1.35203	24.8798	19.321	16.5088	20.2365	4.25993	18.5623
ENSP00000357816	23.8791	13.8399	18.1206	18.6132	5.0377	14.5669	8.3031	13.9713	12.2804	3.45732	22.9694	18.4486	14.5702	18.6627	4.2037	16.5188
ENSP00000409795	23.8791	15.9799	17.2195	19.0262	4.24822	26.0465	31.4296	25.6456	27.7072	3.2299	32.5213	32.4075	33.9562	32.9617	0.863145	26.565
ENSP00000264904	23.8791	11.6999	17.2195	17.5995	6.09848	16.6541	5.86874	7.48567	10.0028	5.81661	21.059	26.3005	17.4781	21.6125	4.43717	16.405
ENSP00000363641	23.8791	10.6299	16.3185	16.9425	6.6466	21.8721	22.9093	26.9427	23.908	2.67877	15.3279	12.3416	10.693	12.7875	2.34939	17.8793
ENSP00000268150	23.8791	12.7699	15.4174	17.3554	5.80264	17.6977	9.52029	10.0799	12.4326	4.56824	10.5519	7.97944	10.693	9.74145	1.52757	13.1765
ENSP00000352581	23.8791	11.6999	15.4174	16.9988	6.2417	9.34884	5.86874	7.48567	7.56775	1.7415	21.059	20.1935	20.386	20.5462	0.45446	15.0376
ENSP00000260563	23.8791	10.6299	10.9119	15.1403	7.56931	15.6105	10.7375	11.3771	12.575	2.64817	19.1486	14.9589	12.6316	15.5797	3.30258	14.4317
ENSP00000344547	23.8791	20.2598	4.60434	16.2477	10.2446	17.6977	5.86874	0	7.85547	9.01456	6.73115	2.74486	10.693	6.723	3.97407	10.2754
ENSP00000262340	23.0317	38.4496	84.801	48.7608	32.1497	19.7849	14.389	55.4797	29.8845	22.3296	27.7454	26.3005	55.2807	36.4422	16.3306	38.3625
ENSP00000237014	23.0317	83.3892	67.6804	58.0338	31.3137	29.1773	222.527	286.37	179.358	133.92	22.0142	28.9178	21.3553	24.0958	4.18897	87.1626
ENSP00000249924	23.0317	41.6596	38.8456	34.5123	10.0416	44.8314	52.1217	48.994	48.649	3.65737	27.7454	26.3005	22.3246	25.4568	2.80714	36.2061
ENSP00000261793	23.0317	27.7497	36.1424	28.9746	6.64059	27.0901	20.4749	24.3484	23.9712	3.32369	37.2973	33.2799	32.0176	34.1983	2.75705	29.048
ENSP00000236228	23.0317	33.0997	31.6369	29.2561	5.43988	47.9622	30.2124	20.457	32.8772	13.9449	26.7902	31.5351	36.8641	31.7298	5.03977	31.2877
ENSP00000264436	23.0317	28.8197	29.8347	27.2287	3.66999	10.3924	24.1265	23.0513	19.1901	7.63791	14.3727	14.0865	22.3246	16.9279	4.67585	21.1156
ENSP00000346403	23.0317	20.2598	29.8347	24.3754	4.92687	18.7413	14.389	12.6742	15.2682	3.12763	24.8798	9.72431	12.6316	15.7452	8.04321	18.4629
ENSP00000215773	23.0317	20.2598	28.9337	24.0751	4.43005	13.5233	42.3843	33.4284	29.7786	14.7726	11.5071	20.1935	7.78509	13.1619	6.36755	22.3385
ENSP00000358106	23.0317	14.9099	28.9337	22.2917	7.04112	16.6541	5.86874	6.18854	9.57045	6.13669	29.6557	32.4075	39.772	33.9451	5.23044	21.9358
ENSP00000336687	23.0317	22.3998	28.0326	24.488	3.08589	30.221	33.864	41.2112	35.0987	5.59818	22.0142	25.4281	29.1097	25.5173	3.54857	28.368
ENSP00000418447	23.0317	32.0297	27.1315	27.3976	4.5049	27.0901	24.1265	25.6456	25.6207	1.48198	19.1486	21.0659	29.1097	23.1081	5.2852	25.3755
ENSP00000387654	23.0317	10.6299	27.1315	20.2644	8.59181	12.4797	7.08592	25.6456	15.0704	9.54719	25.835	20.1935	21.3553	22.4612	2.97893	19.2653
ENSP00000257309	23.0317	15.9799	23.5271	20.8462	4.22168	20.8285	7.08592	8.78281	12.2324	7.49263	19.1486	9.72431	25.2325	18.0351	7.81382	17.0379
ENSP00000359717	23.0317	26.6798	21.725	23.8121	2.56793	46.9186	49.6874	46.3997	47.6686	1.76747	27.7454	23.6832	28.1404	26.523	2.46724	32.6679
ENSP00000318646	23.0317	9.55992	21.725	18.1055	7.42951	11.4361	19.2578	17.8627	16.1855	4.17188	24.8798	36.7697	28.1404	29.9299	6.14363	21.407
ENSP00000300413	23.0317	21.3298	20.8239	21.7285	1.15664	13.5233	14.389	17.8627	15.2583	2.29664	14.3727	21.9383	18.4474	18.2528	3.78658	18.4132
ENSP00000356236	23.0317	13.8399	20.8239	19.2318	4.79828	25.0029	9.52029	8.78281	14.4353	9.15922	14.3727	28.9178	22.3246	21.8717	7.28312	18.5129
ENSP00000290949	23.0317	11.6999	18.1206	17.6174	5.68264	12.4797	8.3031	12.6742	11.1523	2.46941	14.3727	32.4075	22.3246	23.0349	9.03837	17.2682
ENSP00000262193	23.0317	15.9799	16.3185	18.4433	3.97725	13.5233	13.1718	11.3771	12.6907	1.15114	15.3279	22.8108	19.4167	19.1851	3.74682	16.7731
ENSP00000263710	23.0317	9.55992	13.6152	15.4023	6.91141	7.26163	5.86874	6.18854	6.43964	0.729608	22.0142	19.321	16.5088	19.2813	2.75293	13.7078
ENSP00000261263	23.0317	13.8399	12.7141	16.5286	5.65995	22.9157	13.1718	17.8627	17.9834	4.87306	17.2383	15.8313	13.6009	15.5568	1.83415	16.6896
ENSP00000254442	23.0317	10.6299	10.0109	14.5575	7.34541	11.4361	5.86874	6.18854	7.83111	3.12607	16.2831	19.321	15.5395	17.0479	2.00343	13.1455
ENSP00000216330	22.1843	36.3097	31.6369	30.0436	7.19619	28.1337	25.3437	17.8627	23.7801	5.31103	35.3869	33.2799	33.9562	34.2077	1.07576	29.3438
ENSP00000267502	22.1843	34.1697	28.0326	28.1289	5.99325	30.221	30.2124	34.7255	31.7196	2.60317	9.59672	23.6832	17.4781	16.9193	7.05984	25.5893
ENSP00000373918	22.1843	26.6798	28.0326	25.6322	3.06161	22.9157	22.9093	19.1599	21.6616	2.16658	30.6109	24.5556	29.1097	28.0921	3.1533	25.1286
ENSP00000356411	22.1843	12.7699	27.1315	20.6952	7.29568	26.0465	31.4296	19.1599	25.5453	6.15019	23.9246	21.9383	20.386	22.083	1.77373	22.7745
ENSP00000230050	22.1843	25.6098	24.4282	24.0741	1.73995	21.8721	33.864	34.7255	30.1539	7.18513	22.0142	26.3005	21.3553	23.2233	2.68519	25.8171
ENSP00000340684	22.1843	22.3998	23.5271	22.7038	0.721165	26.0465	14.389	13.9713	18.1356	6.85422	15.3279	19.321	27.1711	20.6067	6.02536	20.482
ENSP00000001008	22.1843	21.3298	19.9228	21.1457	1.14196	15.6105	15.6062	13.9713	15.0627	0.945122	22.0142	14.0865	13.6009	16.5672	4.7235	17.5918
ENSP00000310493	22.1843	11.6999	19.9228	17.9357	5.51746	26.0465	11.9547	15.2685	17.7566	7.36805	20.1038	20.1935	18.4474	19.5816	0.98325	18.4246
ENSP00000345156	22.1843	15.9799	19.0217	19.062	3.10244	11.4361	5.86874	6.18854	7.83111	3.12607	39.2076	49.8561	32.0176	40.3604	8.97497	22.4178
ENSP00000363162	22.1843	29.8897	18.1206	23.3982	5.97771	16.6541	27.778	17.8627	20.765	6.10351	17.2383	11.4692	23.2939	17.3338	5.91293	20.499
ENSP00000356015	22.1843	15.9799	18.1206	18.7616	3.15151	11.4361	5.86874	6.18854	7.83111	3.12607	21.059	11.4692	15.5395	16.0226	4.81314	14.2051
ENSP00000271308	22.1843	28.8197	17.2195	22.7412	5.82011	32.3082	32.6468	20.457	28.4707	6.94208	23.9246	24.5556	19.4167	22.6323	2.80262	24.6147
ENSP00000304006	22.1843	11.6999	17.2195	17.0346	5.24467	14.5669	14.389	34.7255	21.2271	11.6903	25.835	29.7902	17.4781	24.3678	6.28583	20.8765
ENSP00000285046	22.1843	23.4698	15.4174	20.3572	4.326	16.6541	27.778	16.5656	20.3326	6.44811	18.1934	19.321	23.2939	20.2695	2.67922	20.3197
ENSP00000280772	22.1843	22.3998	15.4174	20.0005	3.97057	15.6105	22.9093	11.3771	16.6323	5.83363	22.0142	15.8313	16.5088	18.1181	3.39109	18.2503
ENSP00000291700	22.1843	11.6999	6.40652	13.4303	8.02998	12.4797	7.08592	24.3484	14.638	8.83133	12.4623	2.74486	3.9079	6.37168	5.30658	11.48
ENSP00000263802	22.1843	10.6299	5.50543	12.7732	8.54353	11.4361	9.52029	20.457	13.8045	5.84038	7.68634	4.48972	5.84649	6.00752	1.60438	10.8617
ENSP00000357535	21.337	43.7996	42.45	35.8622	12.5973	26.0465	43.6014	60.6682	43.4387	17.3114	16.2831	13.214	24.2632	17.9201	5.70358	32.407
ENSP00000354429	21.337	39.5196	42.45	34.4355	11.4379	19.7849	22.9093	29.537	24.0771	4.9798	29.6557	26.3005	40.7413	32.2325	7.55736	30.2484
ENSP00000216200	21.337	18.1198	35.2413	24.8994	9.09966	13.5233	25.3437	21.7542	20.207	6.06018	33.4765	35.0248	19.4167	29.306	8.59931	24.8041
ENSP00000364979	21.337	20.2598	30.7358	24.1109	5.76261	19.7849	14.389	25.6456	19.9398	5.62987	18.1934	17.5762	29.1097	21.6264	6.48802	21.8924
ENSP00000256108	21.337	27.7497	26.2304	25.1057	3.35107	20.8285	31.4296	30.8341	27.6974	5.95609	25.835	24.5556	32.0176	27.4694	3.99044	26.7575
ENSP00000345848	21.337	18.1198	23.5271	20.9947	2.71986	26.0465	11.9547	13.9713	17.3242	7.62078	23.9246	15.8313	33.9562	24.5707	9.07968	20.9632
ENSP00000394690	21.337	17.0498	21.725	20.0373	2.59444	20.8285	5.86874	3.59427	10.0972	9.36293	28.7005	42.0042	15.5395	28.7481	13.2324	19.6275
ENSP00000223321	21.337	17.0498	20.8239	19.7369	2.34115	18.7413	13.1718	16.5656	16.1596	2.80684	28.7005	19.321	20.386	22.8025	5.13552	19.5663
ENSP00000271373	21.337	7.41994	20.8239	16.5269	7.89106	10.3924	9.52029	8.78281	9.56518	0.805759	23.9246	28.9178	24.2632	25.7018	2.79022	17.2647
ENSP00000364188	21.337	18.1198	19.0217	19.4928	1.6595	20.8285	14.389	10.0799	15.0992	5.40935	22.0142	19.321	20.386	20.5737	1.35637	18.3886
ENSP00000422380	21.337	10.6299	19.0217	16.9962	5.63359	14.5669	8.3031	6.18854	9.68617	4.35704	18.1934	19.321	17.4781	18.3309	0.929132	15.0044
ENSP00000258737	21.337	27.7497	18.1206	22.4024	4.90218	19.7849	28.9952	16.5656	21.7819	6.45096	28.7005	20.1935	27.1711	25.355	4.53498	23.1798
ENSP00000419158	21.337	18.1198	18.1206	19.1925	1.85718	25.0029	30.2124	25.6456	26.9536	2.84042	19.1486	20.1935	21.3553	20.2325	1.10384	22.1262
ENSP00000242284	21.337	17.0498	18.1206	18.8358	2.23125	25.0029	30.2124	26.9427	27.386	2.63289	19.1486	20.1935	21.3553	20.2325	1.10384	22.1514
ENSP00000359345	21.337	29.8897	17.2195	22.8154	6.46318	20.8285	13.1718	16.5656	16.8553	3.83654	35.3869	32.4075	27.1711	31.6552	4.15926	23.7753
ENSP00000299136	21.337	27.7497	14.5163	21.201	6.61778	21.8721	26.5609	30.8341	26.4224	4.4826	28.7005	21.0659	23.2939	24.3534	3.92606	23.9923
ENSP00000348116	21.337	21.3298	14.5163	19.061	3.93585	25.0029	30.2124	23.0513	26.0889	3.70201	18.1934	18.4486	14.5702	17.0707	2.1693	20.7402
ENSP00000358140	21.337	8.48993	12.7141	14.1803	6.54782	14.5669	7.08592	11.3771	11.01	3.75396	29.6557	32.4075	28.1404	30.0679	2.16321	18.4194
ENSP00000263519	21.337	5.27996	7.3076	11.3082	8.74416	6.21803	0	0	2.07268	3.58998	21.059	22.8108	13.6009	19.1569	4.89071	10.8459
ENSP00000266479	20.4896	30.9597	42.45	31.2998	10.9841	18.7413	13.1718	13.9713	15.2948	3.01138	41.118	42.0042	42.6799	41.934	0.783273	29.5095
ENSP00000232219	20.4896	18.1198	42.45	27.0198	13.4153	20.8285	19.2578	28.2398	22.7754	4.79709	30.6109	21.9383	36.8641	29.8044	7.49548	26.5332
ENSP00000378244	20.4896	26.6798	36.1424	27.7706	7.88319	26.0465	24.1265	24.3484	24.8405	1.05034	38.2525	35.0248	30.079	34.4521	4.11673	29.021
ENSP00000265395	20.4896	28.8197	35.2413	28.1835	7.39639	12.4797	22.9093	28.2398	21.2096	8.01639	17.2383	24.5556	28.1404	23.3114	5.55654	24.2348
ENSP00000304139	20.4896	28.8197	34.3402	27.8832	6.97263	37.5262	20.4749	21.7542	26.5851	9.49683	22.9694	30.6626	30.079	27.9037	4.28316	27.4573
ENSP00000394936	20.4896	29.8897	33.4391	27.9395	6.69141	11.4361	53.3389	61.9653	42.2468	27.0292	32.5213	32.4075	15.5395	26.8228	9.77177	32.3363
ENSP00000229268	20.4896	37.3797	32.538	30.1358	8.69751	33.3518	39.9499	43.8054	39.0357	5.28646	19.1486	22.8108	25.2325	22.3973	3.06292	30.5229
ENSP00000301453	20.4896	23.4698	30.7358	24.8984	5.2704	22.9157	35.0812	32.1312	30.0427	6.34594	22.0142	23.6832	22.3246	22.674	0.887664	25.8717
ENSP00000421193	20.4896	22.3998	30.7358	24.5417	5.44861	15.6105	22.9093	26.9427	21.8208	5.74399	18.1934	20.1935	7.78509	15.3907	6.6621	20.5844
ENSP00000234038	20.4896	27.7497	26.2304	24.8232	3.82917	20.8285	19.2578	17.8627	19.3163	1.48374	24.8798	26.3005	16.5088	22.563	5.29102	22.2342
ENSP00000261192	20.4896	19.1898	26.2304	21.9699	3.74647	14.5669	11.9547	12.6742	13.0652	1.34929	34.4317	24.5556	32.0176	30.335	5.14855	21.79
ENSP00000358415	20.4896	27.7497	24.4282	24.2225	3.63445	32.3082	43.6014	34.7255	36.8784	5.94648	28.7005	28.9178	22.3246	26.6476	3.74545	29.2495
ENSP00000265447	20.4896	26.6798	21.725	22.9648	3.27603	23.9593	22.9093	17.8627	21.5771	3.25931	22.9694	29.7902	23.2939	25.3512	3.84775	23.2977
ENSP00000297564	20.4896	18.1198	21.725	20.1115	1.83207	14.5669	16.8234	23.0513	18.1472	4.39439	23.9246	19.321	24.2632	22.5029	2.7608	20.2539
ENSP00000316203	20.4896	18.1198	20.8239	19.8111	1.47419	10.3924	20.4749	20.457	17.1081	5.81596	27.7454	42.8767	19.4167	30.0129	11.8932	22.3107
ENSP00000269095	20.4896	22.3998	19.9228	20.9374	1.29779	15.6105	11.9547	19.1599	15.575	3.60275	35.3869	32.4075	33.9562	33.9168	1.49008	23.4764
ENSP00000268835	20.4896	10.6299	17.2195	16.113	5.02212	13.5233	15.6062	12.6742	13.9346	1.50865	14.3727	18.4486	12.6316	15.151	2.98559	15.0662
ENSP00000269143	20.4896	22.3998	13.6152	18.8349	4.62016	11.4361	19.2578	15.2685	15.3208	3.91112	21.059	19.321	20.386	20.2553	0.876321	18.137
ENSP00000287038	20.4896	6.34995	12.7141	13.1846	7.08155	8.30524	13.1718	7.48567	9.65425	3.07376	36.3421	32.4075	25.2325	31.3273	5.63302	18.0554
ENSP00000264018	20.4896	5.27996	7.3076	11.0257	8.25842	7.26163	8.3031	4.8914	6.81871	1.74844	18.1934	18.4486	13.6009	16.7476	2.72816	11.5307
ENSP00000347988	19.6422	38.4496	34.3402	30.8107	9.88801	33.3518	28.9952	38.6169	33.6546	4.81798	19.1486	14.9589	16.5088	16.8721	2.11837	27.1125
ENSP00000341885	19.6422	30.9597	31.6369	27.413	6.73817	21.8721	25.3437	29.537	25.5842	3.83809	26.7902	30.6626	28.1404	28.5311	1.96558	27.1761
ENSP00000363609	19.6422	34.1697	28.9337	27.5819	7.35747	21.8721	59.4248	58.0739	46.457	21.3018	12.4623	11.4692	12.6316	12.1877	0.627984	28.7422
ENSP00000262097	19.6422	12.7699	26.2304	19.5475	6.73076	13.5233	15.6062	17.8627	15.6641	2.17032	30.6109	41.1318	47.5263	39.7564	8.54118	24.9893
ENSP00000217652	19.6422	23.4698	24.4282	22.5134	2.53229	20.8285	25.3437	20.457	22.2097	2.72043	13.4175	16.7037	20.386	16.8357	3.48612	20.5196
ENSP00000044462	19.6422	20.2598	23.5271	21.1431	2.08764	25.0029	26.5609	24.3484	25.3041	1.13655	22.0142	21.9383	23.2939	22.4155	0.761665	22.9542
ENSP00000295901	19.6422	12.7699	22.6261	18.3461	5.05431	9.34884	16.8234	15.2685	13.8136	3.94396	25.835	28.9178	17.4781	24.0769	5.91901	18.7455
ENSP00000216727	19.6422	15.9799	17.2195	17.6139	1.86275	15.6105	21.6921	8.78281	15.3618	6.45825	17.2383	9.72431	22.3246	16.429	6.33899	16.4682
ENSP00000084795	19.6422	10.6299	16.3185	15.5302	4.55757	11.4361	18.0406	16.5656	15.3474	3.46669	20.1038	16.7037	13.6009	16.8028	3.2526	15.8935
ENSP00000300605	19.6422	8.48993	16.3185	14.8169	5.72577	18.7413	11.9547	6.18854	12.2948	6.28329	23.9246	21.9383	15.5395	20.4675	4.38179	15.8597
ENSP00000373090	19.6422	15.9799	15.4174	17.0132	2.29414	12.4797	8.3031	8.78281	9.85519	2.28548	14.3727	21.0659	19.4167	18.2851	3.48715	15.0511
ENSP00000313050	19.6422	7.41994	15.4174	14.1598	6.20742	8.30524	11.9547	15.2685	11.8428	3.48297	13.4175	7.97944	15.5395	12.3121	3.89935	12.7716
ENSP00000364691	19.6422	15.9799	14.5163	16.7128	2.64039	25.0029	13.1718	17.8627	18.6792	5.95765	8.64153	4.48972	7.78509	6.97211	2.19205	14.1214
ENSP00000281455	19.6422	7.41994	14.5163	13.8595	6.13755	13.5233	7.08592	7.48567	9.36495	3.60675	37.2973	22.8108	18.4474	26.1851	9.86759	16.4699
ENSP00000292644	19.6422	17.0498	13.6152	16.7691	3.0233	14.5669	22.9093	10.0799	15.852	6.51052	27.7454	26.3005	17.4781	23.8413	5.55787	18.8208
ENSP00000349297	19.6422	14.9099	12.7141	15.7554	3.5406	7.26163	7.08592	8.78281	7.71012	0.93312	28.7005	25.4281	18.4474	24.192	5.23715	15.8858
ENSP00000352092	19.6422	12.7699	11.813	14.7417	4.27084	13.5233	8.3031	10.0799	10.6354	2.65404	6.73115	10.5967	15.5395	10.9558	4.41513	12.111
ENSP00000303043	19.6422	8.48993	11.813	13.3151	5.72586	9.34884	8.3031	4.8914	7.51445	2.33102	21.059	21.0659	18.4474	20.1908	1.50982	13.6734
ENSP00000311245	19.6422	9.55992	10.9119	13.3714	5.47264	7.26163	18.0406	11.3771	12.2264	5.43944	20.1038	23.6832	13.6009	19.1293	5.11131	14.909
ENSP00000358283	19.6422	10.6299	10.0109	13.4277	5.39086	10.3924	9.52029	12.6742	10.8623	1.62862	22.0142	21.9383	12.6316	18.8614	5.39529	14.3838
ENSP00000280704	19.6422	11.6999	9.10977	13.484	5.48819	8.30524	8.3031	7.48567	8.03134	0.472561	13.4175	5.36215	9.72369	9.50111	4.03228	10.3388
ENSP00000331787	19.6422	6.34995	8.20869	11.4003	7.19797	17.6977	7.08592	4.8914	9.89167	6.84868	21.059	26.3005	6.81579	18.0584	10.083	13.1168
ENSP00000236850	18.7948	72.6893	54.1641	48.5494	27.3824	5.17442	100.809	85.3137	63.7658	51.3297	7.68634	31.5351	14.5702	17.9305	12.2743	43.4152
ENSP00000296930	18.7948	43.7996	37.9445	33.513	13.0782	37.5262	70.3795	59.3711	55.7589	16.7219	18.1934	16.7037	18.4474	17.7815	0.941976	35.6845
ENSP00000363827	18.7948	25.6098	37.0434	27.1493	9.2212	11.4361	5.86874	16.5656	11.2901	5.34993	9.59672	14.9589	21.3553	15.3036	5.88685	17.9144
ENSP00000350914	18.7948	21.3298	34.3402	24.8216	8.3402	16.6541	9.52029	19.1599	15.1114	5.00153	19.1486	14.0865	36.8641	23.3664	11.9602	21.0998
ENSP00000306397	18.7948	30.9597	33.4391	27.7312	7.83779	18.7413	33.864	30.8341	27.8131	8.00116	28.7005	41.1318	34.9255	34.9193	6.21563	30.1545
ENSP00000395535	18.7948	26.6798	23.5271	23.0006	3.96874	18.7413	14.389	15.2685	16.1329	2.30131	17.2383	14.9589	25.2325	19.1432	5.39521	19.4256
ENSP00000276689	18.7948	8.48993	22.6261	16.6369	7.31095	9.34884	15.6062	16.5656	13.8402	3.91912	16.2831	20.1935	16.5088	17.6618	2.19542	16.0463
ENSP00000353467	18.7948	15.9799	20.8239	18.5329	2.43262	32.3082	24.1265	20.457	25.6306	6.06705	21.059	13.214	12.6316	15.6349	4.70646	19.9328
ENSP00000356448	18.7948	18.1198	19.0217	18.6455	0.46913	18.7413	20.4749	10.0799	16.4321	5.56897	16.2831	20.1935	18.4474	18.308	1.95893	17.7952
ENSP00000240343	18.7948	18.1198	17.2195	18.0447	0.79033	21.8721	14.389	12.6742	16.3118	4.89112	20.1038	28.9178	24.2632	24.4283	4.40929	19.5949
ENSP00000216034	18.7948	13.8399	17.2195	16.6181	2.53165	10.3924	13.1718	11.3771	11.6471	1.40924	18.1934	19.321	18.4474	18.654	0.591502	15.6397
ENSP00000356858	18.7948	8.48993	17.2195	14.8348	5.55096	5.17442	3.43437	3.59427	4.06769	0.96179	26.7902	24.5556	14.5702	21.972	6.50679	13.6248
ENSP00000280187	18.7948	14.9099	16.3185	16.6744	1.96679	8.30524	9.52029	4.8914	7.57231	2.3999	26.7902	28.9178	13.6009	23.1029	8.2975	15.7832
ENSP00000233121	18.7948	18.1198	15.4174	17.444	1.78728	16.6541	13.1718	13.9713	14.5991	1.82402	15.3279	21.9383	14.5702	17.2788	4.05302	16.4406
ENSP00000256216	18.7948	9.55992	15.4174	14.5907	4.67263	11.4361	8.3031	11.3771	10.3721	1.79203	19.1486	17.5762	13.6009	16.7752	2.85929	13.9127
ENSP00000216479	18.7948	12.7699	14.5163	15.3603	3.09989	12.4797	8.3031	7.48567	9.42281	2.67867	18.1934	8.85187	14.5702	13.8718	4.70978	12.885
ENSP00000359233	18.7948	10.6299	13.6152	14.3467	4.13132	10.3924	0	4.8914	5.09462	5.1992	21.059	14.0865	19.4167	18.1874	3.6452	12.5429
ENSP00000315931	18.7948	12.7699	12.7141	14.7596	3.49472	11.4361	8.3031	10.0799	9.9397	1.57118	9.59672	9.72431	15.5395	11.6202	3.39482	12.1065
ENSP00000225972	18.7948	7.41994	10.0109	12.0752	5.96182	9.34884	10.7375	8.78281	9.62304	1.00577	15.3279	16.7037	12.6316	14.8877	2.07145	12.1953
ENSP00000357616	18.7948	25.6098	9.10977	17.8381	8.2915	21.8721	9.52029	3.59427	11.6622	9.32527	21.059	33.2799	26.2018	26.8469	6.13595	18.7824
ENSP00000267113	18.7948	7.41994	9.10977	11.7749	6.13792	4.13082	0	0	1.37694	2.38493	24.8798	22.8108	13.6009	20.4305	6.00439	11.1941
ENSP00000324172	18.7948	7.41994	8.20869	11.4745	6.35187	3.08721	0	0	1.02907	1.7824	16.2831	21.0659	16.5088	17.9526	2.69858	10.152
ENSP00000274569	18.7948	6.34995	8.20869	11.1178	6.71313	6.21803	5.86874	6.18854	6.09177	0.193713	13.4175	8.85187	5.84649	9.37195	3.8122	8.86052
ENSP00000301729	17.9475	30.9597	37.0434	28.6502	9.75522	22.9157	21.6921	43.8054	29.4711	12.429	8.64153	21.9383	38.8027	23.1275	15.1157	27.0829
ENSP00000361878	17.9475	26.6798	28.9337	24.5203	5.80272	13.5233	31.4296	46.3997	30.4509	16.4601	23.9246	23.6832	15.5395	21.0491	4.77298	25.3401
ENSP00000276461	17.9475	24.5398	27.1315	23.2062	4.73501	25.0029	37.5155	26.9427	29.8204	6.73439	17.2383	15.8313	22.3246	18.4647	3.41596	23.8304
ENSP00000369134	17.9475	29.8897	23.5271	23.7881	5.9754	5.17442	11.9547	17.8627	11.6639	6.34916	23.9246	22.8108	32.9869	26.5741	5.58149	20.6754
ENSP00000363676	17.9475	20.2598	23.5271	20.5781	2.80343	17.6977	16.8234	20.457	18.326	1.89656	22.9694	21.0659	21.3553	21.7969	1.0257	20.2337
ENSP00000285735	17.9475	28.8197	22.6261	23.1311	5.4537	41.7006	47.253	39.914	42.9559	3.82712	23.9246	14.0865	21.3553	19.7888	5.10271	28.6252
ENSP00000379203	17.9475	12.7699	20.8239	17.1804	4.08142	11.4361	8.3031	15.2685	11.6692	3.48854	17.2383	21.9383	20.386	19.8542	2.39474	16.2346
ENSP00000307078	17.9475	20.2598	19.9228	19.3767	1.24916	17.6977	9.52029	19.1599	15.4593	5.19502	19.1486	19.321	21.3553	19.9417	1.22727	18.2592
ENSP00000349887	17.9475	13.8399	19.0217	16.9364	2.73489	7.26163	11.9547	10.0799	9.76541	2.36227	12.4623	12.3416	18.4474	14.4171	3.49085	13.7063
ENSP00000282382	17.9475	14.9099	18.1206	16.9927	1.80583	16.6541	13.1718	10.0799	13.302	3.289	17.2383	19.321	15.5395	17.3663	1.89403	15.887
ENSP00000357838	17.9475	11.6999	18.1206	15.9227	3.65805	7.26163	3.43437	8.78281	6.49294	2.75583	23.9246	23.6832	20.386	22.6646	1.97702	15.0267
ENSP00000225426	17.9475	9.55992	18.1206	15.2093	4.89331	10.3924	8.3031	10.0799	9.59183	1.12696	24.8798	37.6421	18.4474	26.9897	9.76975	17.2636
ENSP00000361254	17.9475	7.41994	17.2195	14.1957	5.87922	9.34884	5.86874	0	5.07253	4.72501	35.3869	26.3005	30.079	30.5888	4.5646	16.619
ENSP00000380431	17.9475	7.41994	16.3185	13.8953	5.66666	5.17442	4.65155	3.59427	4.47341	0.804997	18.1934	19.321	9.72369	15.7461	5.24591	11.3716
ENSP00000379147	17.9475	21.3298	15.4174	18.2316	2.96644	13.5233	13.1718	15.2685	13.9879	1.12288	21.059	26.3005	23.2939	23.5511	2.63019	18.5902
ENSP00000252242	17.9475	10.6299	15.4174	14.6649	3.71636	11.4361	11.9547	23.0513	15.4807	6.56148	13.4175	9.72431	18.4474	13.8631	4.37857	14.6695
ENSP00000328358	17.9475	10.6299	14.5163	14.3646	3.66114	11.4361	9.52029	16.5656	12.5073	3.64278	13.4175	10.5967	14.5702	12.8615	2.04425	13.2444
ENSP00000347665	17.9475	3.13998	14.5163	11.8679	7.75086	5.17442	0	0	1.72481	2.98745	14.3727	10.5967	13.6009	12.8568	1.99492	8.8165
ENSP00000345445	17.9475	7.41994	13.6152	12.9942	5.29117	4.13082	3.43437	7.48567	5.01695	2.16615	14.3727	17.5762	9.72369	13.8908	3.94836	10.634
ENSP00000356177	17.9475	6.34995	11.813	12.0368	5.802	6.21803	4.65155	10.0799	6.98317	2.79391	22.9694	27.1729	13.6009	21.2477	6.94788	13.4226
ENSP00000329419	17.9475	3.13998	6.40652	9.16466	7.77952	7.26163	0	3.59427	3.61863	3.63088	12.4623	22.8108	11.6623	15.6451	6.21851	9.47613
ENSP00000376793	17.1001	30.9597	54.1641	34.0746	18.7273	15.6105	52.1217	125.525	64.419	55.9796	32.5213	39.3869	19.4167	30.4416	10.1463	42.9784
ENSP00000366262	17.1001	52.3595	31.6369	33.6988	17.7199	36.4826	53.3389	58.0739	49.2985	11.3486	27.7454	19.321	31.0483	26.0382	6.04712	36.3452
ENSP00000423325	17.1001	11.6999	28.9337	19.2446	8.81474	13.5233	24.1265	17.8627	18.5042	5.33064	11.5071	16.7037	12.6316	13.6141	2.73411	17.121
ENSP00000293350	17.1001	17.0498	26.2304	20.1268	5.28595	13.5233	16.8234	10.0799	13.4755	3.37198	27.7454	28.0453	28.1404	27.977	0.20618	20.5264
ENSP00000364649	17.1001	14.9099	26.2304	19.4135	6.00436	17.6977	14.389	19.1599	17.0822	2.44426	16.2831	15.8313	9.72369	13.946	3.66362	16.8139
ENSP00000322887	17.1001	25.6098	24.4282	22.3794	4.60999	16.6541	26.5609	4.8914	16.0354	10.848	16.2831	36.7697	26.2018	26.4182	10.245	21.611
ENSP00000417451	17.1001	23.4698	24.4282	21.666	3.98315	29.1773	19.2578	19.1599	22.5317	5.75554	18.1934	16.7037	24.2632	19.7201	4.00428	21.3059
ENSP00000327116	17.1001	18.1198	23.5271	19.5824	3.45412	22.9157	20.4749	15.2685	19.553	3.90608	20.1038	16.7037	20.386	19.0645	2.04935	19.4
ENSP00000262854	17.1001	14.9099	18.1206	16.7102	1.64051	10.3924	13.1718	10.0799	11.2147	1.70208	20.1038	21.9383	30.079	24.0404	5.30941	17.3218
ENSP00000379876	17.1001	10.6299	18.1206	15.2835	4.06234	5.17442	5.86874	13.9713	8.33817	4.89081	3.86557	7.10701	4.8772	5.28326	1.65843	9.63499
ENSP00000278353	17.1001	7.41994	16.3185	13.6128	5.37742	10.3924	13.1718	15.2685	12.9443	2.44597	26.7902	20.1935	13.6009	20.1948	6.59464	15.584
ENSP00000263398	17.1001	17.0498	15.4174	16.5224	0.957344	35.439	22.9093	32.1312	30.1598	6.4933	18.1934	9.72431	6.81579	11.5778	5.91096	19.42
ENSP00000335321	17.1001	7.41994	15.4174	13.3125	5.17198	8.30524	4.65155	4.8914	5.9494	2.04374	15.3279	23.6832	15.5395	18.1835	4.76404	12.4818
ENSP00000262890	17.1001	11.6999	14.5163	14.4388	2.70093	15.6105	15.6062	15.2685	15.4951	0.19623	16.2831	15.8313	14.5702	15.5615	0.887738	15.1651
ENSP00000273359	17.1001	11.6999	13.6152	14.1384	2.73785	9.34884	10.7375	11.3771	10.4878	1.03691	15.3279	16.7037	15.5395	15.857	0.740872	13.4944
ENSP00000332887	17.1001	10.6299	12.7141	13.4814	3.30263	8.30524	4.65155	7.48567	6.81415	1.91717	14.3727	22.8108	11.6623	16.2819	5.81429	12.1925
ENSP00000313567	17.1001	7.41994	12.7141	12.4114	4.84717	12.4797	8.3031	13.9713	11.5847	2.93819	18.1934	21.0659	9.72369	16.3277	5.8968	13.4413
ENSP00000321347	17.1001	6.34995	10.9119	11.454	5.39553	6.21803	3.43437	3.59427	4.41555	1.56303	18.1934	21.9383	12.6316	17.5878	4.68284	11.1524
ENSP00000291565	17.1001	10.6299	10.0109	12.5803	3.92649	21.8721	20.4749	30.8341	24.3937	5.62111	15.3279	16.7037	21.3553	17.7956	3.15857	18.2565
ENSP00000381461	17.1001	9.55992	10.0109	12.2236	4.22916	10.3924	7.08592	7.48567	8.32135	1.80473	21.059	19.321	11.6623	17.3474	4.99959	12.6308
ENSP00000363041	16.2527	25.6098	26.2304	22.6976	5.59007	16.6541	13.1718	26.9427	18.9229	7.16028	22.9694	21.9383	27.1711	24.0263	2.77184	21.8823
ENSP00000322419	16.2527	15.9799	26.2304	19.4877	5.84098	12.4797	18.0406	17.8627	16.1277	3.16051	19.1486	23.6832	24.2632	22.365	2.80051	19.3268
ENSP00000384735	16.2527	11.6999	25.3293	17.7606	6.93871	9.34884	16.8234	17.8627	14.6783	4.64463	25.835	27.1729	14.5702	22.526	6.92236	18.3217
ENSP00000310670	16.2527	20.2598	23.5271	20.0132	3.64348	18.7413	25.3437	20.457	21.514	3.42575	24.8798	27.1729	27.1711	26.4079	1.32341	22.645
ENSP00000344456	16.2527	20.2598	22.6261	19.7129	3.22168	29.1773	30.2124	24.3484	27.9127	3.12986	16.2831	19.321	18.4474	18.0172	1.56402	21.8809
ENSP00000334886	16.2527	34.1697	19.0217	23.148	9.64491	14.5669	27.778	15.2685	19.2045	7.43322	21.059	19.321	21.3553	20.5784	1.09897	20.977
ENSP00000340820	16.2527	34.1697	19.0217	23.148	9.64491	14.5669	27.778	15.2685	19.2045	7.43322	21.059	20.1935	21.3553	20.8693	0.603701	21.0739
ENSP00000343966	16.2527	18.1198	18.1206	17.4977	1.07821	21.8721	15.6062	13.9713	17.1499	4.17046	17.2383	16.7037	15.5395	16.4938	0.868621	17.0471
ENSP00000319361	16.2527	18.1198	18.1206	17.4977	1.07821	9.34884	20.4749	29.537	19.7869	10.1116	22.0142	23.6832	23.2939	22.9971	0.873178	20.0939
ENSP00000330737	16.2527	10.6299	18.1206	15.0011	3.89906	11.4361	7.08592	12.6742	10.3987	2.93501	14.3727	15.8313	15.5395	15.2478	0.77182	13.5492
ENSP00000308540	16.2527	6.34995	18.1206	13.5744	6.32591	10.3924	3.43437	4.8914	6.23941	3.66968	18.1934	16.7037	13.6009	16.166	2.34302	11.9933
ENSP00000352044	16.2527	6.34995	18.1206	13.5744	6.32591	12.4797	5.86874	6.18854	8.17898	3.72793	27.7454	30.6626	21.3553	26.5878	4.76044	16.1137
ENSP00000414067	16.2527	22.3998	17.2195	18.624	3.30546	20.8285	18.0406	24.3484	21.0725	3.16099	15.3279	16.7037	16.5088	16.1801	0.744493	18.6256
ENSP00000287600	16.2527	17.0498	17.2195	16.8407	0.516228	16.6541	24.1265	21.7542	20.8449	3.81828	10.5519	11.4692	16.5088	12.8433	3.20737	16.843
ENSP00000263238	16.2527	13.8399	17.2195	15.7707	1.74063	8.30524	4.65155	11.3771	8.11129	3.36695	24.8798	24.5556	13.6009	21.0121	6.42034	14.9647
ENSP00000289228	16.2527	24.5398	16.3185	19.037	4.76567	16.6541	13.1718	13.9713	14.5991	1.82402	18.1934	12.3416	24.2632	18.2661	5.96112	17.3007
ENSP00000393379	16.2527	18.1198	15.4174	16.5966	1.38367	10.3924	5.86874	4.8914	7.05086	2.93487	14.3727	18.4486	14.5702	15.7972	2.29835	13.1482
ENSP00000286452	16.2527	17.0498	15.4174	16.24	0.816311	10.3924	5.86874	4.8914	7.05086	2.93487	14.3727	19.321	14.5702	16.088	2.80166	13.1263
ENSP00000369038	16.2527	9.55992	15.4174	13.7433	3.64695	10.3924	5.86874	7.48567	7.91562	2.2923	12.4623	7.97944	15.5395	11.9937	3.80174	11.2176
ENSP00000217456	16.2527	9.55992	15.4174	13.7433	3.64695	11.4361	5.86874	13.9713	10.4254	4.14478	18.1934	20.1935	17.4781	18.6217	1.40743	14.2635
ENSP00000172229	16.2527	8.48993	15.4174	13.3867	4.26123	23.9593	19.2578	21.7542	21.6571	2.35228	18.1934	11.4692	11.6623	13.775	3.82773	16.2729
ENSP00000367615	16.2527	11.6999	13.6152	13.8559	2.28594	13.5233	19.2578	28.2398	20.3403	7.41776	16.2831	12.3416	3.9079	10.8442	6.32201	15.0135
ENSP00000379051	16.2527	10.6299	13.6152	13.4993	2.8132	6.21803	8.3031	4.8914	6.47084	1.71984	9.59672	14.9589	8.75439	11.1033	3.36547	10.3578
ENSP00000270625	16.2527	4.20997	13.6152	11.3593	6.33039	5.17442	9.52029	6.18854	6.96108	2.2736	19.1486	18.4486	12.6316	16.7429	3.5777	11.6878
ENSP00000376067	16.2527	11.6999	10.9119	12.9549	2.88308	10.3924	14.389	13.9713	12.9176	2.1968	15.3279	16.7037	8.75439	13.5953	4.24845	13.1559
ENSP00000228140	16.2527	6.34995	10.9119	11.1715	4.95649	7.26163	5.86874	7.48567	6.87201	0.876056	22.0142	15.8313	21.3553	19.7336	3.3955	12.5924
ENSP00000254950	16.2527	9.55992	9.10977	11.6408	4.00038	8.30524	7.08592	6.18854	7.19323	1.06242	8.64153	5.36215	6.81579	6.93983	1.6432	8.59129
ENSP00000329715	16.2527	6.34995	9.10977	10.5708	5.1105	6.21803	0	3.59427	3.27077	3.12161	15.3279	11.4692	14.5702	13.7891	2.0445	9.21022
ENSP00000370254	16.2527	10.6299	6.40652	11.0964	4.93965	15.6105	20.4749	6.18854	14.0913	7.26335	15.3279	11.4692	5.84649	10.8812	4.76796	12.023
ENSP00000267484	16.2527	7.41994	5.50543	9.72603	5.73277	6.21803	4.65155	6.18854	5.68604	0.896013	21.059	27.1729	13.6009	20.6109	6.7971	12.0077
ENSP00000299427	15.4054	29.8897	32.538	25.9444	9.2226	16.6541	16.8234	51.5882	28.3552	20.1206	16.2831	11.4692	14.5702	14.1075	2.44008	22.8024
ENSP00000265385	15.4054	13.8399	28.9337	19.393	8.29948	15.6105	11.9547	19.1599	15.575	3.60275	10.5519	7.10701	15.5395	11.0661	4.23969	15.3447
ENSP00000223129	15.4054	20.2598	28.0326	21.2326	6.36957	20.8285	26.5609	29.537	25.6421	4.42633	13.4175	14.0865	16.5088	14.6709	1.62641	20.5152
ENSP00000370750	15.4054	11.6999	26.2304	17.7786	7.55036	10.3924	9.52029	19.1599	13.0242	5.33152	18.1934	21.0659	5.84649	15.0353	8.08629	15.2793
ENSP00000414639	15.4054	33.0997	25.3293	24.6115	8.86899	25.0029	25.3437	30.8341	27.0602	3.2727	8.64153	8.85187	19.4167	12.3034	6.16121	21.325
ENSP00000244020	15.4054	11.6999	24.4282	17.1778	6.54667	7.26163	22.9093	11.3771	13.8493	8.11151	6.73115	7.97944	11.6623	8.79096	2.56378	13.2727
ENSP00000316029	15.4054	26.6798	23.5271	21.8708	5.81685	19.7849	21.6921	21.7542	21.0771	1.11948	17.2383	18.4486	15.5395	17.0754	1.46138	20.0078
ENSP00000318297	15.4054	19.1898	22.6261	19.0737	3.61175	20.8285	15.6062	11.3771	15.9373	4.7344	6.73115	13.214	17.4781	12.4744	5.41151	15.8285
ENSP00000334724	15.4054	15.9799	22.6261	18.0038	4.01333	13.5233	18.0406	15.2685	15.6108	2.27803	15.3279	11.4692	13.6009	13.466	1.93289	15.6935
ENSP00000388824	15.4054	24.5398	20.8239	20.2563	4.59358	19.7849	15.6062	6.18854	13.8599	6.96437	8.64153	12.3416	29.1097	16.6976	10.9072	16.9379
ENSP00000359025	15.4054	19.1898	19.0217	17.8723	2.13809	13.5233	11.9547	15.2685	13.5821	1.6577	12.4623	19.321	16.5088	16.0974	3.44783	15.8506
ENSP00000362041	15.4054	17.0498	19.0217	17.159	1.81065	18.7413	9.52029	13.9713	14.0776	4.61142	8.64153	8.85187	8.75439	8.74927	0.105266	13.3286
ENSP00000340210	15.4054	7.41994	19.0217	13.949	5.93642	12.4797	15.6062	12.6742	13.5867	1.75165	7.68634	6.23458	14.5702	9.49704	4.45304	12.3442
ENSP00000286548	15.4054	14.9099	18.1206	16.1453	1.72855	13.5233	11.9547	17.8627	14.4469	3.06043	14.3727	15.8313	12.6316	14.2785	1.60194	14.9569
ENSP00000211372	15.4054	10.6299	17.2195	14.4183	3.40391	13.5233	9.52029	10.0799	11.0412	2.1677	13.4175	13.214	19.4167	15.3494	3.52384	13.6029
ENSP00000362256	15.4054	9.55992	17.2195	14.0616	4.00271	5.17442	5.86874	4.8914	5.31152	0.502883	7.68634	7.10701	5.84649	6.87995	0.940705	8.75102
ENSP00000346103	15.4054	19.1898	14.5163	16.3705	2.48176	11.4361	14.389	17.8627	14.5626	3.21686	16.2831	14.0865	13.6009	14.6568	1.42915	15.1966
ENSP00000274562	15.4054	11.6999	13.6152	13.5735	1.85308	3.08721	5.86874	6.18854	5.04816	1.70574	30.6109	32.4075	32.9869	32.0018	1.23884	16.8745
ENSP00000326699	15.4054	11.6999	12.7141	13.2731	1.91493	13.5233	14.389	17.8627	15.2583	2.29664	18.1934	14.0865	9.72369	14.0012	4.23552	14.1776
ENSP00000262544	15.4054	22.3998	11.813	16.5394	5.38372	19.7849	14.389	8.78281	14.3189	5.50138	12.4623	12.3416	9.72369	11.5092	1.54747	14.1225
ENSP00000253811	15.4054	9.55992	11.813	12.2594	2.94817	3.08721	8.3031	3.59427	4.99486	2.87622	10.5519	4.48972	5.84649	6.96271	3.18151	8.07233
ENSP00000260641	15.4054	9.55992	11.813	12.2594	2.94817	16.6541	13.1718	13.9713	14.5991	1.82402	22.9694	19.321	18.4474	20.2459	2.3987	15.7015
ENSP00000357621	15.4054	5.27996	11.813	10.8328	5.13338	5.17442	9.52029	7.48567	7.39346	2.1744	14.3727	9.72431	13.6009	12.566	2.49101	10.2641
ENSP00000392404	15.4054	11.6999	10.9119	12.6724	2.39937	12.4797	14.389	15.2685	14.0457	1.42575	14.3727	13.214	10.693	12.7599	1.88141	13.1593
ENSP00000334008	15.4054	11.6999	10.9119	12.6724	2.39937	13.5233	15.6062	21.7542	16.9612	4.27947	13.4175	12.3416	16.5088	14.0893	2.1633	14.5743
ENSP00000377404	15.4054	4.20997	10.9119	10.1758	5.63388	13.5233	7.08592	3.59427	8.06782	5.0368	15.3279	22.8108	12.6316	16.9234	5.27382	11.7223
ENSP00000358992	15.4054	17.0498	10.0109	14.1554	3.68222	19.7849	16.8234	13.9713	16.8599	2.90695	14.3727	8.85187	10.693	11.3058	2.81096	14.107
ENSP00000348442	15.4054	11.6999	10.0109	12.372	2.75934	14.5669	10.7375	11.3771	12.2271	2.05135	12.4623	23.6832	9.72369	15.2897	7.3968	13.2963
ENSP00000269141	15.4054	7.41994	9.10977	10.645	4.20826	14.5669	5.86874	4.8914	8.44234	5.32646	16.2831	10.5967	11.6623	12.8474	3.02273	10.6449
ENSP00000277900	15.4054	9.55992	8.20869	11.058	3.82507	9.34884	4.65155	4.8914	6.29727	2.64546	16.2831	14.9589	9.72369	13.6552	3.46857	10.3368
ENSP00000422473	15.4054	5.27996	6.40652	9.03061	5.54935	5.17442	4.65155	7.48567	5.77055	1.50817	13.4175	9.72431	10.693	11.2783	1.91489	8.69314
ENSP00000339035	14.558	41.6596	30.7358	28.9845	13.6354	37.5262	63.0764	46.3997	49.0008	12.9722	22.0142	25.4281	32.9869	26.8097	5.61529	34.9316
ENSP00000355292	14.558	24.5398	29.8347	22.9775	7.75728	16.6541	16.8234	19.1599	17.5458	1.40041	22.9694	23.6832	34.9255	27.1927	6.70628	22.572
ENSP00000382840	14.558	25.6098	28.9337	23.0338	7.52607	16.6541	21.6921	28.2398	22.1953	5.80924	20.1038	22.8108	31.0483	24.6543	5.70036	23.2945
ENSP00000232447	14.558	18.1198	28.0326	20.2368	6.98229	18.7413	32.6468	33.4284	28.2721	8.26321	15.3279	14.9589	18.4474	16.2447	1.91647	21.5846
ENSP00000271850	14.558	29.8897	22.6261	22.3579	7.66939	26.0465	46.0358	34.7255	35.6026	10.0235	16.2831	17.5762	26.2018	20.0203	5.39218	25.9936
ENSP00000300933	14.558	32.0297	21.725	22.7709	8.7827	28.1337	49.6874	33.4284	37.0832	11.232	16.2831	19.321	27.1711	20.9251	5.61844	26.9264
ENSP00000362873	14.558	17.0498	21.725	17.7776	3.6385	20.8285	16.8234	16.5656	18.0725	2.39024	8.64153	7.10701	18.4474	11.3986	6.15242	15.7496
ENSP00000354219	14.558	29.8897	20.8239	21.7572	7.70837	26.0465	46.0358	33.4284	35.1702	10.1078	16.2831	18.4486	25.2325	19.988	4.66909	25.6385
ENSP00000353375	14.558	27.7497	20.8239	21.0439	6.59863	18.7413	10.7375	6.18854	11.8891	6.35512	35.3869	55.0907	51.4035	47.2937	10.4751	26.7422
ENSP00000346265	14.558	14.9099	20.8239	16.7639	3.52044	18.7413	18.0406	13.9713	16.9177	2.57559	12.4623	17.5762	19.4167	16.4851	3.6033	16.7222
ENSP00000318883	14.558	13.8399	20.8239	16.4072	3.84174	9.34884	5.86874	8.78281	8.00013	1.86741	21.059	17.5762	34.9255	24.5202	9.17793	16.3092
ENSP00000330516	14.558	27.7497	19.0217	20.4431	6.70977	23.9593	16.8234	15.2685	18.6837	4.63447	10.5519	15.8313	21.3553	15.9128	5.40214	18.3466
ENSP00000256854	14.558	10.6299	19.0217	14.7365	4.19875	10.3924	7.08592	10.0799	9.1861	1.82551	22.0142	22.8108	24.2632	23.0294	1.14031	15.6507
ENSP00000331897	14.558	20.2598	18.1206	17.6461	2.88038	17.6977	22.9093	24.3484	21.6518	3.49915	17.2383	14.9589	16.5088	16.2353	1.16403	18.5111
ENSP00000423281	14.558	18.1198	17.2195	16.6325	1.85209	25.0029	25.3437	20.457	23.6012	2.72827	12.4623	21.0659	20.386	17.9714	4.78311	19.4017
ENSP00000259253	14.558	9.55992	17.2195	13.7791	3.88875	13.5233	10.7375	17.8627	14.0412	3.59076	12.4623	17.5762	17.4781	15.8389	2.9246	14.5531
ENSP00000253815	14.558	20.2598	16.3185	17.0454	2.91961	25.0029	15.6062	16.5656	19.0582	5.17054	23.9246	15.8313	8.75439	16.1701	7.59077	17.4246
ENSP00000215567	14.558	18.1198	16.3185	16.3321	1.78097	29.1773	25.3437	32.1312	28.8841	3.40326	18.1934	13.214	23.2939	18.2338	5.04004	21.15
ENSP00000331817	14.558	11.6999	16.3185	14.1921	2.33092	17.6977	14.389	8.78281	13.6232	4.50651	14.3727	12.3416	13.6009	13.4384	1.02524	13.7512
ENSP00000362584	14.558	13.8399	15.4174	14.6051	0.789802	14.5669	20.4749	13.9713	16.3377	3.59529	16.2831	13.214	8.75439	12.7505	3.78568	14.5644
ENSP00000319169	14.558	13.8399	15.4174	14.6051	0.789802	22.9157	15.6062	12.6742	17.0654	5.27437	12.4623	15.8313	13.6009	13.9648	1.71375	15.2118
ENSP00000284061	14.558	8.48993	15.4174	12.8218	3.77601	5.17442	5.86874	10.0799	7.04103	2.65457	15.3279	19.321	15.5395	16.7295	2.24686	12.1974
ENSP00000354791	14.558	17.0498	14.5163	15.3747	1.45087	15.6105	9.52029	12.6742	12.6017	3.04574	20.1038	15.8313	27.1711	21.0354	5.72699	16.3373
ENSP00000320580	14.558	15.9799	14.5163	15.018	0.833218	7.26163	14.389	11.3771	11.0092	3.5779	13.4175	15.8313	15.5395	14.9294	1.31749	13.6522
ENSP00000217515	14.558	8.48993	14.5163	12.5214	3.49142	9.34884	13.1718	12.6742	11.7316	2.0785	12.4623	12.3416	13.6009	12.8016	0.694834	12.3515
ENSP00000311876	14.558	7.41994	14.5163	12.1647	4.10917	9.34884	13.1718	6.18854	9.56974	3.49689	20.1038	23.6832	14.5702	19.4524	4.5913	13.729
ENSP00000279247	14.558	5.27996	14.5163	11.4514	5.34467	18.7413	14.389	17.8627	16.9977	2.30148	24.8798	29.7902	8.75439	21.1415	11.0049	16.5302
ENSP00000302886	14.558	4.20997	13.6152	10.7944	5.72172	8.30524	11.9547	7.48567	9.24852	2.37914	10.5519	7.97944	16.5088	11.68	4.37515	10.5743
ENSP00000407872	14.558	9.55992	12.7141	12.2773	2.52749	13.5233	4.65155	12.6742	10.283	4.89543	11.5071	18.4486	10.693	13.5496	4.26218	12.0366
ENSP00000306887	14.558	5.27996	12.7141	10.8507	4.91169	7.26163	7.08592	8.78281	7.71012	0.93312	7.68634	10.5967	7.78509	8.68939	1.65255	9.0834
ENSP00000359225	14.558	4.20997	12.7141	10.494	5.51969	12.4797	7.08592	6.18854	8.58471	3.40284	19.1486	6.23458	12.6316	12.6716	6.45712	10.5834
ENSP00000265523	14.558	8.48993	10.9119	11.32	3.05453	10.3924	16.8234	13.9713	13.7291	3.22231	11.5071	14.9589	9.72369	12.0632	2.66154	12.3707
ENSP00000357218	14.558	3.13998	10.9119	9.53663	5.83192	10.3924	8.3031	3.59427	7.42994	3.48219	17.2383	9.72431	10.693	12.5518	4.08734	9.83947
ENSP00000305355	14.558	11.6999	10.0109	12.0896	2.29847	15.6105	4.65155	0	6.75401	8.0148	13.4175	9.72431	7.78509	10.309	2.86135	9.71752
ENSP00000336712	14.558	11.6999	10.0109	12.0896	2.29847	14.5669	16.8234	17.8627	16.4177	1.68498	13.4175	14.0865	11.6623	13.0554	1.25199	13.8542
ENSP00000312206	14.558	10.6299	9.10977	11.4326	2.81139	7.26163	10.7375	17.8627	11.954	5.40424	6.73115	4.48972	6.81579	6.01222	1.3192	9.79958
ENSP00000322100	14.558	0	7.3076	7.28853	7.27901	0	3.43437	0	1.14479	1.98283	0	3.61729	0	1.20576	2.08844	3.21303
ENSP00000257901	14.558	10.6299	5.50543	10.2311	4.53943	7.26163	9.52029	15.2685	10.6835	4.12821	7.68634	4.48972	4.8772	5.68442	1.7445	8.86633
ENSP00000265014	14.558	8.48993	5.50543	9.51778	4.61297	8.30524	0	0	2.76841	4.79503	12.4623	16.7037	5.84649	11.6708	5.47173	7.98568
ENSP00000369042	13.7106	15.9799	24.4282	18.0396	5.64789	11.4361	10.7375	11.3771	11.1835	0.387425	17.2383	18.4486	18.4474	18.0447	0.698447	15.7559
ENSP00000262303	13.7106	9.55992	21.725	14.9985	6.18394	13.5233	13.1718	7.48567	11.3936	3.38892	9.59672	7.10701	6.81579	7.83984	1.52845	11.4106
ENSP00000233627	13.7106	17.0498	20.8239	17.1948	3.55886	14.5669	16.8234	12.6742	14.6882	2.07725	14.3727	17.5762	14.5702	15.5063	1.79525	15.7964
ENSP00000325905	13.7106	19.1898	19.0217	17.3074	3.11604	9.34884	19.2578	23.0513	17.2193	7.07501	11.5071	18.4486	12.6316	14.1958	3.72574	16.2408
ENSP00000247970	13.7106	33.0997	16.3185	21.0429	10.5226	15.6105	39.9499	23.0513	26.2039	12.4722	12.4623	7.10701	25.2325	14.9339	9.31208	20.7269
ENSP00000282397	13.7106	4.20997	15.4174	11.1126	6.0385	9.34884	14.389	11.3771	11.705	2.53604	5.77596	8.85187	10.693	8.44027	2.48422	10.4193
ENSP00000263646	13.7106	12.7699	14.5163	13.6656	0.87407	13.5233	10.7375	11.3771	11.8793	1.45922	8.64153	7.10701	9.72369	8.49074	1.31484	11.3452
ENSP00000364721	13.7106	7.41994	14.5163	11.8823	3.88544	10.3924	14.389	6.18854	10.3233	4.10068	13.4175	14.0865	17.4781	14.994	2.17712	12.3999
ENSP00000302005	13.7106	5.27996	14.5163	11.169	5.1159	4.13082	4.65155	4.8914	4.55792	0.388842	22.9694	45.494	13.6009	27.3547	16.3925	14.3605
ENSP00000297071	13.7106	9.55992	12.7141	11.9949	2.1668	7.26163	4.65155	0	3.97106	3.67833	6.73115	7.97944	8.75439	7.82166	1.02081	7.9292
ENSP00000173527	13.7106	9.55992	12.7141	11.9949	2.1668	7.26163	5.86874	13.9713	9.0339	4.3323	20.1038	27.1729	17.4781	21.5849	5.01425	14.2046
ENSP00000253003	13.7106	5.27996	12.7141	10.5682	4.6068	5.17442	7.08592	6.18854	6.14963	0.956343	9.59672	14.0865	8.75439	10.8125	2.86642	9.17679
ENSP00000266079	13.7106	13.8399	11.813	13.1212	1.13472	12.4797	9.52029	10.0799	10.6933	1.57214	15.3279	15.8313	14.5702	15.2431	0.634824	13.0192
ENSP00000367727	13.7106	12.7699	10.9119	12.4641	1.42416	13.5233	9.52029	8.78281	10.6088	2.5508	12.4623	19.321	14.5702	15.4512	3.51322	12.8414
ENSP00000236959	13.7106	10.6299	10.9119	11.7508	1.70307	18.7413	16.8234	13.9713	16.512	2.40017	10.5519	10.5967	12.6316	11.2601	1.18797	13.1743
ENSP00000324549	13.7106	7.41994	10.9119	10.6808	3.15169	12.4797	8.3031	13.9713	11.5847	2.93819	16.2831	14.9589	9.72369	13.6552	3.46857	11.9736
ENSP00000264331	13.7106	10.6299	10.0109	11.4505	1.98167	13.5233	7.08592	0	6.86973	6.76422	15.3279	15.8313	4.8772	12.0121	6.18416	10.1108
ENSP00000262942	13.7106	10.6299	10.0109	11.4505	1.98167	17.6977	14.389	11.3771	14.4879	3.16147	16.2831	22.8108	12.6316	17.2418	5.15687	14.3934
ENSP00000284240	13.7106	10.6299	10.0109	11.4505	1.98167	0	3.43437	0	1.14479	1.98283	10.5519	3.61729	13.6009	9.2567	5.11627	7.28398
ENSP00000299259	13.7106	7.41994	10.0109	10.3805	3.16158	14.5669	9.52029	10.0799	11.389	2.76628	11.5071	9.72431	10.693	10.6415	0.892515	10.8037
ENSP00000216554	13.7106	8.48993	9.10977	10.4368	2.85211	6.21803	0	3.59427	3.27077	3.12161	11.5071	7.97944	7.78509	9.09055	2.09505	7.59936
ENSP00000246024	13.7106	7.41994	9.10977	10.0801	3.25565	9.34884	10.7375	8.78281	9.62304	1.00577	15.3279	13.214	10.693	13.0783	2.32042	10.9271
ENSP00000337829	13.7106	4.20997	9.10977	9.01012	4.7511	0	9.52029	3.59427	4.37152	4.8075	4.82076	3.61729	2.9386	3.79222	0.953199	5.72462
ENSP00000380377	13.7106	13.8399	8.20869	11.9197	3.2145	10.3924	7.08592	17.8627	11.7804	5.52085	10.5519	10.5967	14.5702	11.9063	2.30712	11.8688
ENSP00000292205	13.7106	11.6999	8.20869	11.2064	2.78396	10.3924	4.65155	4.8914	6.64513	3.24748	15.3279	12.3416	14.5702	14.0799	1.55234	10.6438
ENSP00000337669	13.7106	10.6299	8.20869	10.8497	2.75754	14.5669	13.1718	16.5656	14.7681	1.70581	17.2383	17.5762	24.2632	19.6925	3.96189	15.1035
ENSP00000256593	13.7106	5.27996	8.20869	9.06642	4.28027	9.34884	4.65155	6.18854	6.72964	2.39494	11.5071	7.10701	7.78509	8.79974	2.36903	8.1986
ENSP00000360502	13.7106	4.20997	7.3076	8.40939	4.8452	3.08721	0	0	1.02907	1.7824	10.5519	21.9383	10.693	14.3944	6.53361	7.94429
ENSP00000370115	13.7106	0	7.3076	7.00607	6.86027	8.30524	4.65155	4.8914	5.9494	2.04374	16.2831	21.0659	12.6316	16.6602	4.22979	9.87188
ENSP00000216190	13.7106	5.27996	6.40652	8.46569	4.57702	10.3924	5.86874	4.8914	7.05086	2.93487	15.3279	12.3416	15.5395	14.403	1.78835	9.97318
ENSP00000348170	12.8632	4.20997	146.976	54.683	80.045	26.0465	16.8234	203.353	82.0743	105.132	21.059	3.61729	43.6492	22.7752	20.071	53.1775
ENSP00000362900	12.8632	11.6999	24.4282	16.3305	7.03696	6.21803	19.2578	10.0799	11.8519	6.69803	7.68634	7.97944	11.6623	9.10936	2.21576	12.4306
ENSP00000261023	12.8632	18.1198	23.5271	18.1701	5.33214	12.4797	4.65155	19.1599	12.097	7.26173	25.835	14.0865	13.6009	17.8408	6.92744	16.036
ENSP00000408283	12.8632	14.9099	22.6261	16.7997	5.14848	25.0029	19.2578	11.3771	18.5459	6.84076	14.3727	5.36215	7.78509	9.17331	4.66291	14.8396
ENSP00000365946	12.8632	24.5398	21.725	19.7093	6.09365	21.8721	48.4702	24.3484	31.5636	14.6938	4.82076	12.3416	11.6623	9.60822	4.15994	20.2937
ENSP00000394466	12.8632	14.9099	19.9228	15.8986	3.63217	12.4797	18.0406	4.8914	11.8039	6.60058	18.1934	17.5762	21.3553	19.0416	2.0273	15.5814
ENSP00000360939	12.8632	14.9099	19.0217	15.5983	3.13643	17.6977	20.4749	26.9427	21.7051	4.74368	8.64153	14.9589	15.5395	13.0466	3.82596	16.7833
ENSP00000009589	12.8632	18.1198	17.2195	16.0675	2.81128	16.6541	20.4749	13.9713	17.0335	3.26835	15.3279	14.9589	11.6623	13.983	2.01826	15.6947
ENSP00000333547	12.8632	18.1198	17.2195	16.0675	2.81128	14.5669	22.9093	23.0513	20.1758	4.85801	19.1486	13.214	14.5702	15.6443	3.10969	17.2959
ENSP00000309142	12.8632	14.9099	17.2195	14.9975	2.17948	10.3924	15.6062	12.6742	12.891	2.61363	10.5519	9.72431	16.5088	12.2617	3.70131	13.3834
ENSP00000367934	12.8632	13.8399	17.2195	14.6409	2.28595	9.34884	16.8234	15.2685	13.8136	3.94396	14.3727	13.214	15.5395	14.3754	1.16273	14.2766
ENSP00000271690	12.8632	28.8197	16.3185	19.3338	8.39475	25.0029	26.5609	15.2685	22.2774	6.1197	14.3727	7.10701	18.4474	13.309	5.74452	18.3068
ENSP00000346634	12.8632	20.2598	16.3185	16.4805	3.70095	16.6541	7.08592	10.0799	11.2733	4.89444	23.9246	17.5762	19.4167	20.3058	3.26627	16.0199
ENSP00000308495	12.8632	18.1198	16.3185	15.7672	2.67131	9.34884	14.389	8.78281	10.8402	3.08635	14.3727	8.85187	12.6316	11.952	2.82244	12.8531
ENSP00000410460	12.8632	18.1198	16.3185	15.7672	2.67131	12.4797	22.9093	24.3484	19.9125	6.47709	17.2383	14.0865	14.5702	15.2983	1.69737	16.9926
ENSP00000356652	12.8632	9.55992	16.3185	12.9139	3.37956	7.26163	9.52029	8.78281	8.52158	1.15177	18.1934	14.9589	11.6623	14.9382	3.26563	12.1246
ENSP00000307959	12.8632	14.9099	15.4174	14.3968	1.35216	14.5669	8.3031	7.48567	10.1185	3.87398	18.1934	28.0453	12.6316	19.6235	7.80575	14.7129
ENSP00000248572	12.8632	10.6299	15.4174	12.9702	2.39552	20.8285	10.7375	12.6742	14.7467	5.35525	9.59672	4.48972	7.78509	7.29051	2.58917	11.6691
ENSP00000261799	12.8632	3.13998	15.4174	10.4735	6.47816	8.30524	14.389	11.3771	11.3571	3.04194	5.77596	8.85187	9.72369	8.11717	2.07388	9.9826
ENSP00000261937	12.8632	3.13998	15.4174	10.4735	6.47816	8.30524	14.389	10.0799	10.9247	3.12864	6.73115	8.85187	9.72369	8.43557	1.53909	9.94461
ENSP00000353114	12.8632	32.0297	13.6152	19.5027	10.8552	0	3.43437	8.78281	4.07239	4.42603	6.73115	2.74486	0	3.15867	3.3846	8.91126
ENSP00000364635	12.8632	18.1198	13.6152	14.8661	2.8428	23.9593	15.6062	10.0799	16.5485	6.9875	11.5071	21.0659	10.693	14.422	5.76817	15.2789
ENSP00000300249	12.8632	18.1198	13.6152	14.8661	2.8428	11.4361	7.08592	8.78281	9.10159	2.19252	14.3727	13.214	11.6623	13.083	1.35994	12.3502
ENSP00000311747	12.8632	9.55992	13.6152	12.0128	2.15726	10.3924	13.1718	8.78281	10.7824	2.22034	15.3279	12.3416	10.693	12.7875	2.34939	11.8609
ENSP00000258341	12.8632	5.27996	13.6152	10.5861	4.61064	6.21803	0	0	2.07268	3.58998	12.4623	8.85187	10.693	10.6691	1.80533	7.77595
ENSP00000361495	12.8632	7.41994	11.813	10.6987	2.88766	11.4361	18.0406	17.8627	15.7798	3.76284	18.1934	6.23458	14.5702	12.9994	6.13222	13.1593
ENSP00000216879	12.8632	9.55992	10.9119	11.1117	1.66069	12.4797	14.389	7.48567	11.4515	3.56468	11.5071	6.23458	10.693	9.47823	2.83842	10.6805
ENSP00000355325	12.8632	9.55992	10.0109	10.8113	1.79124	9.34884	7.08592	7.48567	7.97348	1.20775	13.4175	10.5967	8.75439	10.9229	2.34859	9.90256
ENSP00000350708	12.8632	6.34995	10.0109	9.74135	3.26499	11.4361	9.52029	0	6.98545	6.12494	19.1486	10.5967	13.6009	14.4488	4.33854	10.3918
ENSP00000327594	12.8632	3.13998	10.0109	8.67136	4.99811	3.08721	0	0	1.02907	1.7824	15.3279	10.5967	6.81579	10.9135	4.26487	6.8713
ENSP00000357206	12.8632	8.48993	9.10977	10.1543	2.36638	3.08721	3.43437	7.48567	4.66908	2.44541	3.86557	0	0	1.28852	2.23179	5.37064
ENSP00000263367	12.8632	14.9099	8.20869	11.9939	3.43413	7.26163	4.65155	6.18854	6.03391	1.31189	7.68634	9.72431	8.75439	8.72168	1.01938	8.9165
ENSP00000362335	12.8632	5.27996	8.20869	8.78396	3.82423	9.34884	5.86874	11.3771	8.86489	2.78588	16.2831	18.4486	7.78509	14.1723	5.63642	10.607
ENSP00000255448	12.8632	7.41994	7.3076	9.19692	3.17561	12.4797	4.65155	6.18854	7.77325	4.14769	15.3279	13.214	4.8772	11.1397	5.52551	9.36996
ENSP00000425450	12.8632	6.34995	6.40652	8.5399	3.74422	5.17442	4.65155	0	3.27532	2.84854	11.5071	9.72431	8.75439	9.99527	1.39622	7.27016
ENSP00000215882	12.8632	0	6.40652	6.42325	6.43163	0	0	0	0	0	17.2383	7.10701	12.6316	12.3256	5.07254	6.24962
ENSP00000293970	12.8632	4.20997	5.50543	7.52621	4.66716	9.34884	7.08592	0	5.47825	4.87736	9.59672	12.3416	5.84649	9.2616	3.26049	7.42202
ENSP00000253363	12.0159	25.6098	27.1315	21.5857	8.32258	21.8721	16.8234	34.7255	24.4737	9.23025	17.2383	17.5762	20.386	18.4001	1.72807	21.4865
ENSP00000291568	12.0159	19.1898	23.5271	18.2443	5.81361	13.5233	26.5609	25.6456	21.9099	7.27744	14.3727	9.72431	8.75439	10.9505	3.00314	17.0349
ENSP00000321971	12.0159	21.3298	20.8239	18.0565	5.23748	18.7413	19.2578	19.1599	19.053	0.274329	13.4175	12.3416	18.4474	14.7355	3.25929	17.2817
ENSP00000282412	12.0159	12.7699	18.1206	14.3021	3.32835	15.6105	14.389	13.9713	14.6569	0.851777	12.4623	16.7037	7.78509	12.317	4.4611	13.7587
ENSP00000401726	12.0159	17.0498	17.2195	15.4284	2.95658	8.30524	15.6062	11.3771	11.7628	3.66574	13.4175	12.3416	10.693	12.1507	1.37224	13.114
ENSP00000363018	12.0159	15.9799	17.2195	15.0718	2.7181	11.4361	11.9547	11.3771	11.5893	0.317811	23.9246	19.321	20.386	21.2105	2.41	15.9572
ENSP00000303145	12.0159	12.7699	17.2195	14.0018	2.81207	19.7849	19.2578	19.1599	19.4008	0.336178	7.68634	12.3416	10.693	10.2403	2.36041	14.5476
ENSP00000248996	12.0159	10.6299	17.2195	13.2884	3.47425	14.5669	8.3031	15.2685	12.7128	3.835	8.64153	17.5762	11.6623	12.6267	4.54472	12.876
ENSP00000367498	12.0159	21.3298	15.4174	16.2543	4.71305	12.4797	22.9093	20.457	18.6153	5.45328	14.3727	14.9589	23.2939	17.5418	4.99005	17.4705
ENSP00000357075	12.0159	18.1198	15.4174	15.1844	3.05865	14.5669	13.1718	12.6742	13.471	0.981147	13.4175	14.9589	10.693	13.0231	2.16012	13.8928
ENSP00000353881	12.0159	15.9799	15.4174	14.471	2.14476	6.21803	13.1718	11.3771	10.2556	3.61	13.4175	14.0865	14.5702	14.0247	0.578825	12.9171
ENSP00000198765	12.0159	8.48993	15.4174	11.9744	3.46391	11.4361	22.9093	33.4284	22.5912	10.9996	12.4623	8.85187	5.84649	9.05355	3.31251	14.5397
ENSP00000054950	12.0159	10.6299	14.5163	12.3874	1.96964	13.5233	15.6062	15.2685	14.7993	1.11792	19.1486	14.9589	9.72369	14.6104	4.72213	13.9324
ENSP00000338703	12.0159	10.6299	14.5163	12.3874	1.96964	13.5233	15.6062	8.78281	12.6374	3.49689	16.2831	14.0865	11.6623	14.0106	2.31132	13.0118
ENSP00000262027	12.0159	9.55992	14.5163	12.0307	2.47822	10.3924	4.65155	3.59427	6.21276	3.65812	26.7902	25.4281	24.2632	25.4938	1.26478	14.5791
ENSP00000314649	12.0159	12.7699	13.6152	12.8003	0.800107	12.4797	15.6062	23.0513	17.0457	5.43084	8.64153	12.3416	11.6623	10.8818	1.96964	13.5759
ENSP00000356982	12.0159	8.48993	13.6152	11.3737	2.62229	15.6105	13.1718	10.0799	12.9541	2.77169	12.4623	9.72431	8.75439	10.3137	1.92293	11.5471
ENSP00000287766	12.0159	7.41994	13.6152	11.017	3.21615	7.26163	5.86874	6.18854	6.43964	0.729608	15.3279	14.0865	9.72369	13.046	2.9434	10.1675
ENSP00000309555	12.0159	6.34995	13.6152	10.6603	3.8176	10.3924	5.86874	3.59427	6.61848	3.46055	8.64153	8.85187	11.6623	9.71856	1.6866	8.99913
ENSP00000310585	12.0159	5.27996	13.6152	10.3037	4.42355	4.13082	7.08592	7.48567	6.23414	1.83246	5.77596	2.74486	0	2.84027	2.88916	6.45936
ENSP00000354511	12.0159	17.0498	12.7141	13.9266	2.72724	12.4797	18.0406	15.2685	15.2629	2.78046	16.2831	12.3416	10.693	13.1059	2.87234	14.0985
ENSP00000310935	12.0159	10.6299	12.7141	11.7866	1.06084	21.8721	10.7375	8.78281	13.7975	7.06081	11.5071	14.0865	13.6009	13.0648	1.37069	12.883
ENSP00000346492	12.0159	8.48993	12.7141	11.0733	2.26434	8.30524	10.7375	10.0799	9.70755	1.25815	9.59672	17.5762	11.6623	12.9451	4.14151	11.242
ENSP00000419782	12.0159	4.20997	12.7141	9.64665	4.72123	6.21803	7.08592	4.8914	6.06512	1.10522	4.82076	6.23458	11.6623	7.57255	3.61168	7.76144
ENSP00000243964	12.0159	13.8399	11.813	12.5563	1.11627	7.26163	5.86874	8.78281	7.30439	1.45751	13.4175	21.0659	12.6316	15.705	4.65928	11.8552
ENSP00000240851	12.0159	12.7699	11.813	12.1996	0.504195	12.4797	14.389	12.6742	13.181	1.05072	17.2383	12.3416	16.5088	15.3629	2.6418	13.5811
ENSP00000277315	12.0159	11.6999	11.813	11.8429	0.160087	13.5233	7.08592	12.6742	11.0945	3.49736	25.835	12.3416	13.6009	17.2592	7.45352	13.3988
ENSP00000307863	12.0159	12.7699	10.0109	11.5989	1.426	10.3924	18.0406	12.6742	13.7024	3.92637	5.77596	6.23458	11.6623	7.89094	3.27412	11.0641
ENSP00000418994	12.0159	9.55992	10.0109	10.5289	1.30735	6.21803	4.65155	6.18854	5.68604	0.896013	9.59672	12.3416	7.78509	9.9078	2.29413	8.70757
ENSP00000310749	12.0159	5.27996	10.0109	9.10222	3.45865	9.34884	7.08592	8.78281	8.40586	1.17761	15.3279	11.4692	11.6623	12.8198	2.17422	10.1093
ENSP00000415973	12.0159	10.6299	9.10977	10.5852	1.45356	10.3924	3.43437	0	4.60894	5.29485	8.64153	16.7037	13.6009	12.9821	4.06658	9.39206
ENSP00000233616	12.0159	9.55992	9.10977	10.2285	1.56416	9.34884	4.65155	4.8914	6.29727	2.64546	7.68634	8.85187	7.78509	8.10777	0.646304	8.21118
ENSP00000354850	12.0159	7.41994	9.10977	9.51519	2.32463	17.6977	9.52029	6.18854	11.1355	5.92215	16.2831	12.3416	18.4474	15.6907	3.0957	12.1138
ENSP00000362566	12.0159	5.27996	9.10977	8.80186	3.37849	10.3924	7.08592	6.18854	7.88897	2.21402	14.3727	11.4692	11.6623	12.5014	1.62347	9.73074
ENSP00000262832	12.0159	10.6299	8.20869	10.2848	1.9269	10.3924	5.86874	8.78281	8.348	2.29299	15.3279	20.1935	14.5702	16.6972	3.05149	11.7767
ENSP00000303351	12.0159	8.48993	8.20869	9.57149	2.12155	6.21803	8.3031	4.8914	6.47084	1.71984	8.64153	8.85187	5.84649	7.77997	1.67774	7.94077
ENSP00000309417	12.0159	8.48993	8.20869	9.57149	2.12155	5.17442	14.389	6.18854	8.58399	5.05281	5.77596	4.48972	6.81579	5.69382	1.16521	7.94977
ENSP00000246548	12.0159	6.34995	8.20869	8.85816	2.88825	6.21803	7.08592	6.18854	6.4975	0.509804	7.68634	14.0865	15.5395	12.4374	4.17821	9.26436
ENSP00000261160	12.0159	4.20997	8.20869	8.14484	3.90334	7.26163	9.52029	10.0799	8.95395	1.49207	5.77596	10.5967	8.75439	8.37569	2.4326	8.4915
ENSP00000316638	12.0159	0	8.20869	6.74151	6.14082	3.08721	0	0	1.02907	1.7824	19.1486	7.97944	19.4167	15.5149	6.52729	7.76183
ENSP00000236900	12.0159	5.27996	7.3076	8.20114	3.4557	7.26163	8.3031	4.8914	6.81871	1.74844	23.9246	26.3005	13.6009	21.2753	6.75159	12.0984
ENSP00000358727	12.0159	0	7.3076	6.44115	6.05461	5.17442	3.43437	3.59427	4.06769	0.96179	10.5519	7.10701	5.84649	7.83514	2.43575	6.11466
ENSP00000273986	12.0159	0	3.70326	5.2397	6.15351	3.08721	0	0	1.02907	1.7824	6.73115	12.3416	2.9386	7.33711	4.7307	4.5353
ENSP00000327821	12.0159	3.13998	2.80217	5.986	5.22474	3.08721	0	0	1.02907	1.7824	9.59672	16.7037	0	8.76682	8.38274	5.26063
ENSP00000358640	11.1685	35.2397	32.538	26.3154	13.187	17.6977	20.4749	45.1026	27.7584	15.0845	39.2076	42.0042	30.079	37.0969	6.23653	30.3902
ENSP00000202773	11.1685	10.6299	24.4282	15.4089	7.81563	12.4797	7.08592	4.8914	8.15233	3.90491	19.1486	5.36215	5.84649	10.1191	7.82356	11.2268
ENSP00000239940	11.1685	14.9099	22.6261	16.2348	5.84257	22.9157	19.2578	12.6742	18.2826	5.18993	14.3727	5.36215	8.75439	9.49641	4.55086	14.6713
ENSP00000224949	11.1685	15.9799	21.725	16.2911	5.28512	14.5669	20.4749	33.4284	22.8234	9.64756	15.3279	12.3416	14.5702	14.0799	1.55234	17.7315
ENSP00000262982	11.1685	21.3298	16.3185	16.2723	5.08082	15.6105	19.2578	13.9713	16.2799	2.70603	15.3279	24.5556	8.75439	16.2126	7.93768	16.2549
ENSP00000322542	11.1685	12.7699	16.3185	13.4189	2.63563	7.26163	7.08592	4.8914	6.41299	1.32065	15.3279	21.0659	12.6316	16.3418	4.3076	12.0579
ENSP00000362532	11.1685	11.6999	16.3185	13.0623	2.83243	21.8721	9.52029	13.9713	15.1212	6.25568	14.3727	9.72431	14.5702	12.8891	2.74253	13.6909
ENSP00000265304	11.1685	7.41994	16.3185	11.6356	4.46762	7.26163	14.389	15.2685	12.3064	4.39095	0	7.97944	15.5395	7.83964	7.77068	10.5939
ENSP00000157812	11.1685	12.7699	15.4174	13.1186	2.1458	13.5233	16.8234	19.1599	16.5022	2.83201	10.5519	8.85187	8.75439	9.38606	1.01083	13.0023
ENSP00000307567	11.1685	10.6299	15.4174	12.4053	2.62243	10.3924	4.65155	16.5656	10.5365	5.95834	25.835	28.9178	21.3553	25.3693	3.80269	16.1037
ENSP00000421566	11.1685	13.8399	14.5163	13.1749	1.7702	13.5233	8.3031	11.3771	11.0678	2.62379	13.4175	14.9589	18.4474	15.6079	2.57699	13.2835
ENSP00000217244	11.1685	9.55992	14.5163	11.7482	2.52853	8.30524	15.6062	13.9713	12.6276	3.83149	13.4175	16.7037	13.6009	14.574	1.84666	12.9833
ENSP00000366525	11.1685	15.9799	13.6152	13.5878	2.4058	11.4361	32.6468	37.3198	27.1342	13.7943	15.3279	8.85187	14.5702	12.9166	3.54052	17.8796
ENSP00000407516	11.1685	10.6299	12.7141	11.5042	1.08189	7.26163	10.7375	11.3771	9.79206	2.21463	9.59672	8.85187	6.81579	8.42146	1.43956	9.9059
ENSP00000290597	11.1685	10.6299	11.813	11.2038	0.592352	7.26163	7.08592	8.78281	7.71012	0.93312	14.3727	13.214	14.5702	14.0523	0.732648	10.9887
ENSP00000338712	11.1685	6.34995	11.813	9.77715	2.98549	0	5.86874	0	1.95625	3.38832	15.3279	8.85187	2.9386	9.03945	6.19676	6.92428
ENSP00000219789	11.1685	5.27996	11.813	9.42049	3.60026	4.13082	5.86874	4.8914	4.96365	0.87121	8.64153	15.8313	7.78509	10.7526	4.41906	8.37893
ENSP00000358141	11.1685	10.6299	10.9119	10.9034	0.269388	11.4361	8.3031	6.18854	8.64257	2.64018	8.64153	7.97944	8.75439	8.45845	0.418656	9.33482
ENSP00000346483	11.1685	9.55992	10.9119	10.5468	0.864221	11.4361	5.86874	6.18854	7.83111	3.12607	7.68634	8.85187	5.84649	7.46157	1.51525	8.61315
ENSP00000218364	11.1685	7.41994	10.9119	9.83346	2.0941	9.34884	5.86874	11.3771	8.86489	2.78588	6.73115	2.74486	8.75439	6.0768	3.05773	8.25838
ENSP00000310572	11.1685	11.6999	10.0109	10.9597	0.86365	16.6541	16.8234	21.7542	18.4105	2.89689	11.5071	11.4692	9.72369	10.9	1.01888	13.4234
ENSP00000264414	11.1685	10.6299	10.0109	10.6031	0.579278	7.26163	7.08592	0	4.78252	4.14271	14.3727	13.214	12.6316	13.4061	0.886294	9.59723
ENSP00000303356	11.1685	8.48993	10.0109	9.88976	1.34338	11.4361	8.3031	23.0513	14.2635	7.77001	10.5519	12.3416	4.8772	9.2569	3.89706	11.1367
ENSP00000299138	11.1685	6.34995	10.0109	9.17643	2.51531	3.08721	0	6.18854	3.09192	3.09427	16.2831	14.9589	14.5702	15.2707	0.898003	9.17969
ENSP00000240304	11.1685	6.34995	10.0109	9.17643	2.51531	9.34884	3.43437	3.59427	5.45916	3.36951	10.5519	11.4692	15.5395	12.5202	2.6547	9.05193
ENSP00000299166	11.1685	11.6999	9.10977	10.6594	1.36805	11.4361	5.86874	11.3771	9.56062	3.1974	10.5519	8.85187	12.6316	10.6785	1.89303	10.2995
ENSP00000303476	11.1685	10.6299	9.10977	10.3027	1.06764	14.5669	8.3031	10.0799	10.9833	3.22812	4.82076	5.36215	10.693	6.95864	3.24535	9.41489
ENSP00000220325	11.1685	10.6299	9.10977	10.3027	1.06764	9.34884	14.389	6.18854	9.97547	4.136	10.5519	12.3416	10.693	11.1955	0.995053	10.4912
ENSP00000327522	11.1685	10.6299	9.10977	10.3027	1.06764	8.30524	3.43437	0	3.9132	4.17327	9.59672	14.9589	10.693	11.7495	2.83292	8.65515
ENSP00000329161	11.1685	14.9099	8.20869	11.429	3.35818	13.5233	11.9547	10.0799	11.8526	1.72393	13.4175	11.4692	10.693	11.8599	1.40364	11.7138
ENSP00000261601	11.1685	5.27996	8.20869	8.21904	2.94428	5.17442	3.43437	3.59427	4.06769	0.96179	2.91038	11.4692	7.78509	7.38821	4.29317	6.55831
ENSP00000376472	11.1685	0	8.20869	6.45906	5.78616	6.21803	0	4.8914	3.70314	3.27489	15.3279	15.8313	15.5395	15.5662	0.252788	8.57614
ENSP00000355398	11.1685	10.6299	7.3076	9.702	2.09102	8.30524	10.7375	4.8914	7.97804	2.93674	12.4623	9.72431	8.75439	10.3137	1.92293	9.33123
ENSP00000351316	11.1685	10.6299	7.3076	9.702	2.09102	12.4797	11.9547	11.3771	11.9371	0.5515	10.5519	11.4692	10.693	10.9047	0.493914	10.8479
ENSP00000262623	11.1685	7.41994	7.3076	8.63201	2.19737	4.13082	13.1718	4.8914	7.39802	5.01472	6.73115	7.10701	9.72369	7.85395	1.63011	7.96133
ENSP00000262033	11.1685	7.41994	7.3076	8.63201	2.19737	9.34884	8.3031	4.8914	7.51445	2.33102	9.59672	10.5967	9.72369	9.97238	0.54442	8.70628
ENSP00000311028	11.1685	9.55992	5.50543	8.74461	2.91823	9.34884	8.3031	0	5.88398	5.12243	5.77596	7.10701	13.6009	8.82795	4.18672	7.81885
ENSP00000286091	11.1685	9.55992	5.50543	8.74461	2.91823	23.9593	4.65155	8.78281	12.4646	10.1668	15.3279	15.8313	13.6009	14.92	1.16981	12.0431
ENSP00000364289	11.1685	5.27996	5.50543	7.31796	3.33656	8.30524	4.65155	3.59427	5.51702	2.47186	4.82076	9.72431	4.8772	6.47409	2.81491	6.43636
ENSP00000336829	10.3211	6.34995	32.538	16.403	14.1137	7.26163	16.8234	39.914	21.333	16.7868	4.82076	8.85187	15.5395	9.73737	5.41395	15.8245
ENSP00000348562	10.3211	19.1898	18.1206	15.8772	4.84131	15.6105	15.6062	8.78281	13.3332	3.94072	16.2831	25.4281	23.2939	21.6683	4.7843	16.9596
ENSP00000322016	10.3211	11.6999	17.2195	13.0802	3.65048	12.4797	16.8234	13.9713	14.4248	2.20708	11.5071	9.72431	13.6009	11.6108	1.94037	13.0386
ENSP00000333001	10.3211	6.34995	16.3185	10.9965	5.01846	6.21803	11.9547	10.0799	9.41754	2.92512	8.64153	7.10701	14.5702	10.1062	3.94129	10.1734
ENSP00000336725	10.3211	15.9799	14.5163	13.6058	2.9372	15.6105	13.1718	20.457	16.4131	3.70832	14.3727	9.72431	15.5395	13.2122	3.07639	14.4103
ENSP00000342913	10.3211	14.9099	13.6152	12.9487	2.36587	10.3924	16.8234	16.5656	14.5938	3.64078	9.59672	0	7.78509	5.79394	5.0988	11.1122
ENSP00000345341	10.3211	11.6999	13.6152	11.8787	1.65431	7.26163	5.86874	11.3771	8.16915	2.86411	10.5519	12.3416	12.6316	11.8417	1.12636	10.6299
ENSP00000219169	10.3211	9.55992	13.6152	11.1654	2.15545	16.6541	14.389	11.3771	14.1401	2.6473	11.5071	5.36215	8.75439	8.54122	3.07802	11.2822
ENSP00000252172	10.3211	12.7699	11.813	11.6347	1.23409	13.5233	9.52029	7.48567	10.1764	3.07181	12.4623	9.72431	12.6316	11.6061	1.63185	11.139
ENSP00000365625	10.3211	8.48993	11.813	10.208	1.66443	7.26163	0	8.78281	5.34815	4.69367	13.4175	11.4692	10.693	11.8599	1.40364	9.13868
ENSP00000290921	10.3211	6.34995	11.813	9.4947	2.82374	9.34884	8.3031	10.0799	9.24396	0.89305	8.64153	10.5967	6.81579	8.68469	1.89084	9.14112
ENSP00000350012	10.3211	4.20997	11.813	8.78137	4.02861	4.13082	3.43437	3.59427	3.71982	0.364804	18.1934	18.4486	13.6009	16.7476	2.72816	9.74961
ENSP00000362110	10.3211	11.6999	10.9119	10.9777	0.691739	16.6541	14.389	11.3771	14.1401	2.6473	6.73115	7.10701	8.75439	7.53085	1.07615	10.8829
ENSP00000317331	10.3211	7.41994	10.9119	9.551	1.86905	7.26163	7.08592	8.78281	7.71012	0.93312	11.5071	12.3416	9.72369	11.1908	1.33731	9.48397
ENSP00000261598	10.3211	6.34995	10.9119	9.19433	2.48096	7.26163	0	0	2.42054	4.19251	9.59672	14.9589	6.81579	10.4571	4.13917	7.35734
ENSP00000327409	10.3211	8.48993	10.0109	9.6073	0.980026	12.4797	14.389	12.6742	13.181	1.05072	13.4175	6.23458	7.78509	9.14572	3.77982	10.6447
ENSP00000263270	10.3211	7.41994	10.0109	9.25064	1.593	11.4361	4.65155	0	5.36254	5.75108	14.3727	17.5762	13.6009	15.1832	2.10796	9.93214
ENSP00000421267	10.3211	3.13998	10.0109	7.82398	4.05943	4.13082	5.86874	3.59427	4.53127	1.18894	3.86557	9.72431	4.8772	6.15569	3.13163	6.17032
ENSP00000356602	10.3211	9.55992	9.10977	9.6636	0.612288	9.34884	11.9547	4.8914	8.73163	3.57185	5.77596	8.85187	6.81579	7.14787	1.56462	8.51437
ENSP00000221130	10.3211	9.55992	9.10977	9.6636	0.612288	10.3924	11.9547	10.0799	10.809	1.00438	20.1038	18.4486	20.386	19.6461	1.04664	13.3729
ENSP00000372112	10.3211	7.41994	9.10977	8.95027	1.45715	7.26163	8.3031	4.8914	6.81871	1.74844	4.82076	7.97944	7.78509	6.86177	1.77023	7.54358
ENSP00000264933	10.3211	5.27996	9.10977	8.23695	2.63148	9.34884	0	8.78281	6.04388	5.2418	17.2383	9.72431	8.75439	11.9056	4.64356	8.72883
ENSP00000318318	10.3211	12.7699	8.20869	10.4332	2.28267	19.7849	15.6062	4.8914	13.4275	7.68206	4.82076	8.85187	7.78509	7.15258	2.08866	10.3378
ENSP00000327145	10.3211	5.27996	8.20869	7.93659	2.53157	8.30524	3.43437	0	3.9132	4.17327	8.64153	4.48972	2.9386	5.35662	2.94864	5.73547
ENSP00000342333	10.3211	3.13998	8.20869	7.22326	3.69059	15.6105	10.7375	3.59427	9.98074	6.04374	12.4623	7.97944	7.78509	9.40894	2.64606	8.87098
ENSP00000361087	10.3211	11.6999	7.3076	9.7762	2.24628	0	3.43437	0	1.14479	1.98283	6.73115	8.85187	8.75439	8.11247	1.19725	6.34449
ENSP00000263276	10.3211	5.27996	7.3076	7.63622	2.53659	8.30524	7.08592	8.78281	8.05799	0.875046	11.5071	7.97944	6.81579	8.76745	2.44291	8.15389
ENSP00000249923	10.3211	4.20997	7.3076	7.27956	3.05567	3.08721	3.43437	3.59427	3.37195	0.259228	11.5071	16.7037	9.72369	12.6448	3.62645	7.76545
ENSP00000324740	10.3211	3.13998	7.3076	6.9229	3.60599	4.13082	5.86874	4.8914	4.96365	0.87121	3.86557	6.23458	4.8772	4.99245	1.1887	5.62633
ENSP00000267064	10.3211	6.34995	6.40652	7.69252	2.2766	9.34884	5.86874	4.8914	6.70299	2.3429	9.59672	11.4692	11.6623	10.9094	1.1409	8.43497
ENSP00000176643	10.3211	4.20997	6.40652	6.9792	3.09556	9.34884	9.52029	12.6742	10.5144	1.87237	22.9694	29.7902	17.4781	23.4126	6.16801	13.6354
ENSP00000262803	10.3211	0	3.70326	4.67479	5.22869	0	0	0	0	0	13.4175	8.85187	3.9079	8.72575	4.75605	4.46685
ENSP00000264381	10.3211	0	2.80217	4.37443	5.33716	8.30524	3.43437	0	3.9132	4.17327	5.77596	15.8313	0	7.20242	8.01148	5.16335
ENSP00000009180	9.47374	26.6798	29.8347	21.9961	10.9588	3.08721	9.52029	15.2685	9.29199	6.09384	22.0142	38.5145	34.9255	31.8181	8.67796	21.0354
ENSP00000216951	9.47374	14.9099	19.0217	14.4684	4.78927	20.8285	25.3437	16.5656	20.9126	4.38964	15.3279	17.5762	9.72369	14.2092	4.04399	16.5301
ENSP00000243077	9.47374	11.6999	18.1206	13.0981	4.48981	9.34884	10.7375	10.0799	10.0554	0.694639	22.9694	17.5762	14.5702	18.3719	4.25577	13.8418
ENSP00000014112	9.47374	18.1198	16.3185	14.6373	4.56162	18.7413	15.6062	12.6742	15.6739	3.03411	4.82076	7.10701	8.75439	6.89406	1.97544	12.4018
ENSP00000287022	9.47374	17.0498	16.3185	14.2807	4.17897	15.6105	8.3031	11.3771	11.7636	3.66898	5.77596	2.74486	6.81579	5.1122	2.11508	10.3855
ENSP00000300150	9.47374	14.9099	16.3185	13.5674	3.61446	11.4361	7.08592	10.0799	9.53397	2.22587	12.4623	6.23458	13.6009	10.7659	3.96533	11.2891
ENSP00000377892	9.47374	9.55992	15.4174	11.4837	3.40696	3.08721	20.4749	6.18854	9.9169	9.27409	4.82076	3.61729	7.78509	5.40772	2.145	8.9361
ENSP00000202028	9.47374	9.55992	15.4174	11.4837	3.40696	7.26163	9.52029	4.8914	7.22444	2.31467	11.5071	20.1935	12.6316	14.7774	4.72404	11.1618
ENSP00000365566	9.47374	8.48993	15.4174	11.127	3.74798	10.3924	10.7375	16.5656	12.5652	3.46877	6.73115	8.85187	9.72369	8.43557	1.53909	10.7093
ENSP00000354739	9.47374	9.55992	14.5163	11.1833	2.88676	16.6541	18.0406	11.3771	15.3572	3.51595	17.2383	21.0659	21.3553	19.8865	2.29799	15.4757
ENSP00000307508	9.47374	8.48993	14.5163	10.8267	3.23296	6.21803	7.08592	10.0799	7.79463	2.02615	6.73115	4.48972	2.9386	4.71982	1.90672	7.78037
ENSP00000025399	9.47374	7.41994	14.5163	10.47	3.65157	4.13082	8.3031	16.5656	9.66651	6.32852	12.4623	7.10701	5.84649	8.47193	3.51276	9.53614
ENSP00000264187	9.47374	7.41994	13.6152	10.1696	3.15571	8.30524	4.65155	3.59427	5.51702	2.47186	8.64153	5.36215	4.8772	6.29363	2.04775	7.32676
ENSP00000221566	9.47374	18.1198	12.7141	13.4359	4.36801	19.7849	21.6921	8.78281	16.7533	6.96819	10.5519	7.10701	8.75439	8.80444	1.72299	12.9979
ENSP00000359871	9.47374	10.6299	12.7141	10.9393	1.64219	3.08721	10.7375	8.78281	7.53583	3.97465	10.5519	6.23458	12.6316	9.80603	3.26308	9.42704
ENSP00000216442	9.47374	7.41994	12.7141	9.86926	2.66916	11.4361	9.52029	7.48567	9.48067	1.97549	8.64153	9.72431	11.6623	10.0094	1.53042	9.78644
ENSP00000311740	9.47374	12.7699	11.813	11.3522	1.69571	6.21803	5.86874	7.48567	6.52415	0.850825	9.59672	16.7037	7.78509	11.3619	4.71406	9.74607
ENSP00000236957	9.47374	11.6999	11.813	10.9956	1.31915	7.26163	16.8234	16.5656	13.5502	5.4476	16.2831	9.72431	16.5088	14.172	3.85351	12.9059
ENSP00000338461	9.47374	8.48993	11.813	9.92557	1.707	8.30524	14.389	12.6742	11.7895	3.1369	7.68634	0	2.9386	3.54165	3.87849	8.4189
ENSP00000261861	9.47374	8.48993	11.813	9.92557	1.707	5.17442	4.65155	7.48567	5.77055	1.50817	7.68634	8.85187	7.78509	8.10777	0.646304	7.93463
ENSP00000306477	9.47374	8.48993	11.813	9.92557	1.707	10.3924	15.6062	12.6742	12.891	2.61363	10.5519	12.3416	10.693	11.1955	0.995053	11.3373
ENSP00000318012	9.47374	10.6299	10.9119	10.3385	0.762094	13.5233	13.1718	12.6742	13.1231	0.426619	11.5071	14.0865	9.72369	11.7724	2.19345	11.7447
ENSP00000257468	9.47374	9.55992	10.9119	9.98187	0.806624	9.34884	7.08592	3.59427	6.67634	2.89907	4.82076	2.74486	5.84649	4.47071	1.58017	7.04297
ENSP00000339051	9.47374	9.55992	10.0109	9.6815	0.288466	9.34884	7.08592	10.0799	8.83823	1.56096	9.59672	14.0865	4.8772	9.52012	4.60511	9.34662
ENSP00000211998	9.47374	7.41994	10.0109	8.96818	1.36745	8.30524	11.9547	10.0799	10.1133	1.82494	10.5519	7.10701	5.84649	7.83514	2.43575	8.9722
ENSP00000262455	9.47374	4.20997	10.0109	7.89819	3.20536	10.3924	7.08592	8.78281	8.75373	1.65346	5.77596	4.48972	11.6623	7.30932	3.82424	7.98708
ENSP00000261210	9.47374	8.48993	9.10977	9.02448	0.497419	11.4361	15.6062	13.9713	13.6712	2.10122	11.5071	11.4692	6.81579	9.93069	2.69764	10.8755
ENSP00000399970	9.47374	6.34995	9.10977	8.31115	1.70817	5.17442	4.65155	10.0799	6.63531	2.99458	11.5071	12.3416	5.84649	9.8984	3.53377	8.28162
ENSP00000312099	9.47374	0	9.10977	6.1945	5.36768	21.8721	0	71.0453	30.9725	36.3864	5.77596	0	6.81579	4.19725	3.67192	13.7881
ENSP00000302873	9.47374	7.41994	8.20869	8.36745	1.03606	7.26163	4.65155	3.59427	5.16915	1.88768	7.68634	11.4692	6.81579	8.6571	2.47391	7.3979
ENSP00000264028	9.47374	6.34995	8.20869	8.01079	1.57127	8.30524	3.43437	4.8914	5.54367	2.50009	9.59672	14.9589	11.6623	12.0726	2.70453	8.54236
ENSP00000424707	9.47374	3.13998	8.20869	6.9408	3.35183	5.17442	0	0	1.72481	2.98745	11.5071	12.3416	5.84649	9.8984	3.53377	6.188
ENSP00000354170	9.47374	0	8.20869	5.89414	5.14352	4.13082	5.86874	3.59427	4.53127	1.18894	0	3.61729	4.8772	2.8315	2.53177	4.41897
ENSP00000333811	9.47374	0	8.20869	5.89414	5.14352	4.13082	10.7375	0	4.9561	5.4161	9.59672	6.23458	9.72369	8.51833	1.9788	6.45619
ENSP00000295006	9.47374	8.48993	7.3076	8.42376	1.08458	13.5233	8.3031	7.48567	9.77068	3.27543	11.5071	8.85187	6.81579	9.05826	2.35245	9.08423
ENSP00000246789	9.47374	4.20997	7.3076	6.9971	2.64558	4.13082	0	3.59427	2.57503	2.24612	14.3727	18.4486	9.72369	14.1817	4.3656	7.91793
ENSP00000307134	9.47374	3.13998	7.3076	6.64044	3.21915	0	3.43437	0	1.14479	1.98283	10.5519	14.0865	4.8772	9.83852	4.64589	5.87458
ENSP00000295770	9.47374	0	7.3076	5.59378	4.96395	6.21803	0	0	2.07268	3.58998	16.2831	20.1935	11.6623	16.0463	4.27052	7.90424
ENSP00000325919	9.47374	4.20997	6.40652	6.69674	2.64386	4.13082	0	0	1.37694	2.38493	6.73115	8.85187	4.8772	6.82007	1.98883	4.96458
ENSP00000363216	9.47374	4.20997	6.40652	6.69674	2.64386	0	0	0	0	0	10.5519	14.9589	10.693	12.0679	2.50464	6.25489
ENSP00000207437	9.47374	3.13998	6.40652	6.34008	3.1674	5.17442	11.9547	0	5.70969	5.99528	5.77596	4.48972	0	3.42189	3.03243	5.15722
ENSP00000215071	9.47374	0	6.40652	5.29342	4.83396	3.08721	4.65155	4.8914	4.21006	0.979779	8.64153	9.72431	4.8772	7.74768	2.54418	5.75038
ENSP00000336888	9.47374	0	6.40652	5.29342	4.83396	3.08721	3.43437	0	2.17386	1.8906	11.5071	9.72431	4.8772	8.70287	3.43095	5.39005
ENSP00000246662	9.47374	0	6.40652	5.29342	4.83396	0	0	3.59427	1.19809	2.07515	7.68634	7.10701	6.81579	7.20305	0.443147	4.56485
ENSP00000296674	9.47374	0	6.40652	5.29342	4.83396	0	0	0	0	0	16.2831	19.321	19.4167	18.3403	1.78223	7.87789
ENSP00000215793	9.47374	7.41994	5.50543	7.46637	1.98456	5.17442	0	4.8914	3.35528	2.9092	8.64153	7.97944	0	5.54032	4.80947	5.45399
ENSP00000254193	9.47374	4.20997	5.50543	6.39638	2.74265	6.21803	0	0	2.07268	3.58998	7.68634	13.214	5.84649	8.91562	3.83451	5.79489
ENSP00000283131	9.47374	3.13998	5.50543	6.03971	3.2005	4.13082	0	0	1.37694	2.38493	9.59672	10.5967	6.81579	9.00308	1.95913	5.47325
ENSP00000295156	9.47374	5.27996	4.60434	6.45268	2.63803	0	0	0	0	0	9.59672	10.5967	9.72369	9.97238	0.54442	5.47502
ENSP00000237530	9.47374	4.20997	4.60434	6.09602	2.93183	7.26163	4.65155	3.59427	5.16915	1.88768	12.4623	8.85187	4.8772	8.73045	3.79401	6.66521
ENSP00000284776	9.47374	3.13998	3.70326	5.43899	3.50552	9.34884	4.65155	6.18854	6.72964	2.39494	2.91038	7.97944	3.9079	4.93257	2.68539	5.7004
ENSP00000254719	9.47374	3.13998	3.70326	5.43899	3.50552	5.17442	0	4.8914	3.35528	2.9092	11.5071	14.9589	7.78509	11.417	3.58775	6.7371
ENSP00000371594	9.47374	0	0	3.15791	5.46966	0	7.08592	0	2.36197	4.09106	3.86557	2.74486	0	2.20348	1.98884	2.57445
ENSP00000261636	9.47374	0	0	3.15791	5.46966	0	0	0	0	0	11.5071	13.214	4.8772	9.86611	4.40401	4.34134
ENSP00000252934	9.47374	0	0	3.15791	5.46966	4.13082	0	0	1.37694	2.38493	10.5519	10.5967	5.84649	8.99838	2.72971	4.51108
ENSP00000368129	8.62636	10.6299	25.3293	14.8619	9.12027	13.5233	10.7375	16.5656	13.6088	2.91501	10.5519	10.5967	11.6623	10.937	0.628536	13.1359
ENSP00000427168	8.62636	21.3298	21.725	17.227	7.45103	25.0029	15.6062	10.0799	16.8964	7.54468	14.3727	15.8313	22.3246	17.5095	4.23326	17.211
ENSP00000302936	8.62636	13.8399	21.725	14.7304	6.59456	13.5233	15.6062	8.78281	12.6374	3.49689	8.64153	8.85187	7.78509	8.42617	0.56506	11.9313
ENSP00000349679	8.62636	13.8399	19.9228	14.1297	5.65379	13.5233	16.8234	8.78281	13.0432	4.04174	5.77596	8.85187	5.84649	6.82478	1.75587	11.3325
ENSP00000355467	8.62636	18.1198	19.0217	15.256	5.75909	21.8721	30.2124	30.8341	27.6395	5.00441	6.73115	17.5762	14.5702	12.9592	5.59913	18.6182
ENSP00000307786	8.62636	9.55992	17.2195	11.8019	4.71495	8.30524	10.7375	15.2685	11.4371	3.53394	11.5071	10.5967	5.84649	9.31678	3.03963	10.8519
ENSP00000313432	8.62636	10.6299	16.3185	11.8582	3.99045	18.7413	20.4749	19.1599	19.4587	0.904632	25.835	14.9589	17.4781	19.424	5.69317	16.9136
ENSP00000224167	8.62636	14.9099	15.4174	12.9845	3.78281	20.8285	161.668	124.228	102.242	72.9487	10.5519	2.74486	6.81579	6.70419	3.90472	40.6434
ENSP00000348886	8.62636	8.48993	14.5163	10.5442	3.44061	5.17442	7.08592	6.18854	6.14963	0.956343	8.64153	13.214	7.78509	9.88022	2.91875	8.85801
ENSP00000265100	8.62636	3.13998	14.5163	8.76088	5.68935	6.21803	5.86874	7.48567	6.52415	0.850825	20.1038	19.321	11.6623	17.0291	4.6642	10.7714
ENSP00000321070	8.62636	14.9099	13.6152	12.3838	3.31781	8.30524	15.6062	8.78281	10.8981	4.08434	8.64153	8.85187	5.84649	7.77997	1.67774	10.354
ENSP00000295266	8.62636	13.8399	13.6152	12.0271	2.94731	7.26163	13.1718	12.6742	11.0359	3.27806	17.2383	16.7037	14.5702	16.1707	1.41164	13.0779
ENSP00000264128	8.62636	9.55992	13.6152	10.6005	2.65221	11.4361	9.52029	8.78281	9.91305	1.36953	4.82076	3.61729	7.78509	5.40772	2.145	8.64042
ENSP00000265431	8.62636	3.13998	13.6152	8.46051	5.23958	0	0	6.18854	2.06285	3.57295	3.86557	3.61729	0	2.49429	2.16368	4.33922
ENSP00000418823	8.62636	5.27996	12.7141	8.87348	3.72323	10.3924	7.08592	11.3771	9.61848	2.24784	8.64153	10.5967	8.75439	9.33089	1.09771	9.27428
ENSP00000367263	8.62636	12.7699	11.813	11.0698	2.16946	13.5233	15.6062	24.3484	17.826	5.74382	6.73115	4.48972	6.81579	6.01222	1.3192	11.636
ENSP00000323421	8.62636	9.55992	11.813	9.99977	1.63824	11.4361	5.86874	7.48567	8.26349	2.864	5.77596	7.10701	8.75439	7.21245	1.49201	8.4919
ENSP00000233609	8.62636	6.34995	11.813	8.92978	2.74415	8.30524	9.52029	7.48567	8.43707	1.02369	5.77596	9.72431	5.84649	7.11559	2.25949	8.16081
ENSP00000310933	8.62636	6.34995	11.813	8.92978	2.74415	5.17442	4.65155	8.78281	6.20293	2.24949	3.86557	0	6.81579	3.56046	3.41813	6.23105
ENSP00000270225	8.62636	15.9799	10.9119	11.8394	3.76345	5.17442	16.8234	21.7542	14.584	8.5137	6.73115	12.3416	13.6009	10.8912	3.65733	12.4382
ENSP00000319664	8.62636	8.48993	10.9119	9.34275	1.36068	8.30524	8.3031	11.3771	9.32847	1.77414	4.82076	11.4692	7.78509	8.02501	3.33069	8.89874
ENSP00000354687	8.62636	4.20997	10.9119	7.91609	3.40698	4.13082	3.43437	3.59427	3.71982	0.364804	10.5519	16.7037	8.75439	12.0034	4.1687	7.87975
ENSP00000308430	8.62636	9.55992	10.0109	9.39905	0.706129	5.17442	13.1718	17.8627	12.0697	6.41557	2.91038	0	2.9386	1.94966	1.68851	7.80613
ENSP00000296456	8.62636	9.55992	10.0109	9.39905	0.706129	15.6105	4.65155	3.59427	7.9521	6.65338	13.4175	9.72431	7.78509	10.309	2.86135	9.22004
ENSP00000310227	8.62636	8.48993	10.0109	9.04238	0.841494	6.21803	4.65155	6.18854	5.68604	0.896013	12.4623	16.7037	8.75439	12.6401	3.97766	9.12286
ENSP00000311113	8.62636	4.20997	10.0109	7.61573	3.02962	9.34884	4.65155	6.18854	6.72964	2.39494	5.77596	9.72431	9.72369	8.40798	2.2794	7.58445
ENSP00000349321	8.62636	11.6999	9.10977	9.81201	1.65273	11.4361	16.8234	16.5656	14.9417	3.0387	8.64153	7.97944	10.693	9.10465	1.41481	11.2861
ENSP00000306382	8.62636	10.6299	9.10977	9.45535	1.04552	9.34884	8.3031	10.0799	9.24396	0.89305	10.5519	14.0865	7.78509	10.8078	3.15847	9.83571
ENSP00000258168	8.62636	8.48993	9.10977	8.74202	0.325706	9.34884	8.3031	0	5.88398	5.12243	8.64153	6.23458	5.84649	6.90754	1.51417	7.17785
ENSP00000259607	8.62636	8.48993	9.10977	8.74202	0.325706	5.17442	7.08592	10.0799	7.44676	2.47259	15.3279	21.0659	8.75439	15.0494	6.16048	10.4127
ENSP00000341730	8.62636	8.48993	9.10977	8.74202	0.325706	8.30524	9.52029	7.48567	8.43707	1.02369	9.59672	12.3416	12.6316	11.5233	1.67476	9.56746
ENSP00000397872	8.62636	7.41994	9.10977	8.38536	0.870314	6.21803	13.1718	7.48567	8.95851	3.70349	4.82076	12.3416	10.693	9.28512	3.95314	8.87633
ENSP00000246533	8.62636	13.8399	8.20869	10.225	3.13755	8.30524	10.7375	3.59427	7.54566	3.63167	5.77596	5.36215	7.78509	6.30773	1.29605	8.02612
ENSP00000310440	8.62636	10.6299	8.20869	9.15499	1.29428	10.3924	9.52029	0	6.63758	5.76483	8.64153	6.23458	6.81579	7.23064	1.25595	7.6744
ENSP00000370074	8.62636	6.34995	8.20869	7.72833	1.21185	10.3924	8.3031	13.9713	10.889	2.86656	12.4623	8.85187	6.81579	9.37665	2.8596	9.33132
ENSP00000220931	8.62636	5.27996	8.20869	7.37167	1.82347	7.26163	8.3031	6.18854	7.25109	1.05732	10.5519	7.10701	8.75439	8.80444	1.72299	7.80907
ENSP00000230731	8.62636	4.20997	8.20869	7.01501	2.43819	6.21803	3.43437	6.18854	5.28031	1.5987	16.2831	16.7037	17.4781	16.8216	0.606169	9.70565
ENSP00000251810	8.62636	3.13998	8.20869	6.65834	3.05414	5.17442	0	4.8914	3.35528	2.9092	9.59672	6.23458	4.8772	6.90283	2.42969	5.63882
ENSP00000265734	8.62636	3.13998	8.20869	6.65834	3.05414	6.21803	7.08592	3.59427	5.63274	1.81792	2.91038	4.48972	5.84649	4.41553	1.46946	5.56887
ENSP00000402630	8.62636	12.7699	7.3076	9.56795	2.85028	7.26163	11.9547	11.3771	10.1978	2.55913	3.86557	0	5.84649	3.23736	2.97344	7.6677
ENSP00000265073	8.62636	8.48993	7.3076	8.1413	0.725217	11.4361	15.6062	11.3771	12.8064	2.42484	9.59672	12.3416	10.693	10.8771	1.38167	10.6083
ENSP00000292123	8.62636	4.20997	7.3076	6.71464	2.26712	10.3924	0	0	3.46415	6.00008	13.4175	6.23458	13.6009	11.0843	4.20099	7.0877
ENSP00000378699	8.62636	0	7.3076	5.31132	4.64676	4.13082	5.86874	3.59427	4.53127	1.18894	0	2.74486	4.8772	2.54069	2.445	4.12776
ENSP00000181839	8.62636	0	7.3076	5.31132	4.64676	4.13082	5.86874	3.59427	4.53127	1.18894	0	4.48972	4.8772	3.12231	2.71093	4.32163
ENSP00000362010	8.62636	12.7699	6.40652	9.26759	3.22978	5.17442	5.86874	11.3771	7.47341	3.39845	16.2831	11.4692	6.81579	11.5227	4.73386	9.42122
ENSP00000222330	8.62636	6.34995	6.40652	7.12761	1.29827	3.08721	3.43437	0	2.17386	1.8906	4.82076	6.23458	4.8772	5.31085	0.800476	4.87077
ENSP00000380795	8.62636	0	6.40652	5.01096	4.47931	5.17442	0	0	1.72481	2.98745	4.82076	7.97944	7.78509	6.86177	1.77023	4.53251
ENSP00000264907	8.62636	10.6299	5.50543	8.2539	2.58246	5.17442	13.1718	11.3771	9.90778	4.19628	9.59672	3.61729	8.75439	7.3228	3.23658	8.49483
ENSP00000339095	8.62636	10.6299	5.50543	8.2539	2.58246	7.26163	11.9547	7.48567	8.90065	2.64721	12.4623	11.4692	11.6623	11.8646	0.526563	9.67305
ENSP00000296412	8.62636	9.55992	5.50543	7.89724	2.12331	12.4797	11.9547	6.18854	10.2076	3.49051	7.68634	4.48972	4.8772	5.68442	1.7445	7.92976
ENSP00000303147	8.62636	9.55992	5.50543	7.89724	2.12331	0	0	0	0	0	8.64153	7.97944	6.81579	7.81226	0.924279	5.2365
ENSP00000216775	8.62636	5.27996	5.50543	6.47058	1.87036	5.17442	3.43437	4.8914	4.50006	0.933706	7.68634	7.97944	2.9386	6.20146	2.82952	5.72404
ENSP00000417225	8.62636	5.27996	5.50543	6.47058	1.87036	5.17442	3.43437	4.8914	4.50006	0.933706	6.73115	4.48972	5.84649	5.68912	1.12897	5.55326
ENSP00000307093	8.62636	5.27996	5.50543	6.47058	1.87036	4.13082	0	0	1.37694	2.38493	7.68634	14.0865	21.3553	14.376	6.83907	7.40785
ENSP00000290776	8.62636	5.27996	4.60434	6.17022	2.15374	5.17442	3.43437	4.8914	4.50006	0.933706	5.77596	4.48972	0	3.42189	3.03243	4.69739
ENSP00000360532	8.62636	5.27996	4.60434	6.17022	2.15374	3.08721	4.65155	0	2.57959	2.36696	6.73115	7.10701	5.84649	6.56155	0.647147	5.10379
ENSP00000205061	8.62636	3.13998	4.60434	5.4569	2.84082	0	0	0	0	0	9.59672	12.3416	13.6009	11.8464	2.0475	5.76777
ENSP00000364934	8.62636	6.34995	3.70326	6.22652	2.46387	11.4361	4.65155	0	5.36254	5.75108	11.5071	5.36215	4.8772	7.24882	3.69575	6.27929
ENSP00000290541	8.62636	4.20997	3.70326	5.5132	2.70796	3.08721	0	4.8914	2.65954	2.47359	6.73115	7.97944	4.8772	6.52926	1.56095	4.90067
ENSP00000290810	8.62636	4.20997	3.70326	5.5132	2.70796	4.13082	0	0	1.37694	2.38493	9.59672	12.3416	6.81579	9.5847	2.76292	5.49161
ENSP00000282606	8.62636	0	2.80217	3.80951	4.40052	3.08721	3.43437	3.59427	3.37195	0.259228	6.73115	8.85187	3.9079	6.49697	2.48029	4.55948
ENSP00000226218	7.77899	17.0498	24.4282	16.419	8.34253	6.21803	18.0406	52.8854	25.7147	24.2617	6.73115	2.74486	8.75439	6.0768	3.05773	16.0702
ENSP00000290332	7.77899	4.20997	22.6261	11.5383	9.76666	4.13082	0	8.78281	4.30454	4.39398	15.3279	9.72431	10.693	11.9151	2.99501	9.25265
ENSP00000238875	7.77899	11.6999	15.4174	11.6321	3.81964	14.5669	10.7375	8.78281	11.3624	2.94223	7.68634	7.10701	6.81579	7.20305	0.443147	10.0658
ENSP00000252520	7.77899	21.3298	14.5163	14.5417	6.77544	33.3518	60.642	43.8054	45.9331	13.769	2.91038	0	0	0.970127	1.68031	20.4816
ENSP00000411504	7.77899	19.1898	14.5163	13.8284	5.73644	11.4361	13.1718	21.7542	15.454	5.52468	11.5071	9.72431	16.5088	12.5801	3.5172	13.9541
ENSP00000370748	7.77899	10.6299	13.6152	10.6747	2.91836	7.26163	0	7.48567	4.91577	4.25865	11.5071	9.72431	8.75439	9.99527	1.39622	8.52858
ENSP00000373243	7.77899	22.3998	12.7141	14.2976	7.43792	10.3924	9.52029	4.8914	8.26805	2.95659	23.9246	42.8767	26.2018	31.001	10.3475	17.8556
ENSP00000372901	7.77899	19.1898	12.7141	13.2276	5.72273	12.4797	15.6062	12.6742	13.5867	1.75165	18.1934	12.3416	21.3553	17.2968	4.57325	14.7037
ENSP00000263441	7.77899	7.41994	12.7141	9.30435	2.9584	3.08721	5.86874	6.18854	5.04816	1.70574	6.73115	3.61729	12.6316	7.66001	4.57837	7.33751
ENSP00000340041	7.77899	8.48993	11.813	9.36065	2.15337	4.13082	4.65155	3.59427	4.12555	0.528661	10.5519	9.72431	9.72369	9.99997	0.477997	7.82872
ENSP00000221485	7.77899	4.20997	11.813	7.934	3.8039	3.08721	0	0	1.02907	1.7824	14.3727	6.23458	4.8772	8.49482	5.13542	5.8193
ENSP00000273368	7.77899	13.8399	10.9119	10.8436	3.03102	4.13082	7.08592	4.8914	5.36938	1.53444	6.73115	3.61729	8.75439	6.36761	2.58777	7.52686
ENSP00000245552	7.77899	10.6299	10.9119	9.77361	1.73314	10.3924	11.9547	8.78281	10.3766	1.58598	9.59672	7.97944	4.8772	7.48445	2.39838	9.21157
ENSP00000268607	7.77899	10.6299	10.9119	9.77361	1.73314	6.21803	8.3031	4.8914	6.47084	1.71984	6.73115	7.97944	6.81579	7.17546	0.697554	7.80664
ENSP00000343442	7.77899	7.41994	10.9119	8.70362	1.92087	4.13082	5.86874	6.18854	5.39603	1.10731	10.5519	10.5967	11.6623	10.937	0.628536	8.34554
ENSP00000304229	7.77899	10.6299	10.0109	9.47325	1.49957	8.30524	10.7375	11.3771	10.1399	1.62075	5.77596	7.10701	7.78509	6.88935	1.0221	8.83418
ENSP00000305790	7.77899	10.6299	9.10977	9.17289	1.42651	9.34884	4.65155	3.59427	5.86489	3.06315	22.0142	15.8313	10.693	16.1795	5.66863	10.4058
ENSP00000345195	7.77899	9.55992	9.10977	8.81623	0.926043	7.26163	9.52029	3.59427	6.79206	2.99079	7.68634	4.48972	6.81579	6.33062	1.65261	7.31297
ENSP00000363002	7.77899	9.55992	9.10977	8.81623	0.926043	6.21803	4.65155	8.78281	6.5508	2.08563	10.5519	13.214	11.6623	11.8094	1.33714	9.05881
ENSP00000075120	7.77899	6.34995	9.10977	7.74624	1.3802	7.26163	0	3.59427	3.61863	3.63088	5.77596	6.23458	5.84649	5.95234	0.246957	5.77241
ENSP00000257904	7.77899	0	9.10977	5.62959	4.92056	4.13082	5.86874	3.59427	4.53127	1.18894	0	2.74486	4.8772	2.54069	2.445	4.23385
ENSP00000217901	7.77899	5.27996	8.20869	7.08921	1.58152	4.13082	11.9547	20.457	12.1808	8.16545	8.64153	15.8313	8.75439	11.0757	4.11883	10.1153
ENSP00000354813	7.77899	0	8.20869	5.32923	4.62024	11.4361	3.43437	0	4.95681	5.86807	8.64153	7.97944	5.84649	7.48916	1.4606	5.92506
ENSP00000228284	7.77899	13.8399	7.3076	9.64216	3.64297	7.26163	7.08592	8.78281	7.71012	0.93312	6.73115	11.4692	5.84649	8.0156	3.02341	8.45596
ENSP00000031135	7.77899	6.34995	7.3076	7.14551	0.728178	5.17442	4.65155	3.59427	4.47341	0.804997	6.73115	4.48972	5.84649	5.68912	1.12897	5.76935
ENSP00000356218	7.77899	6.34995	7.3076	7.14551	0.728178	5.17442	5.86874	6.18854	5.7439	0.518456	4.82076	7.97944	5.84649	6.21557	1.61136	6.36833
ENSP00000305480	7.77899	5.27996	7.3076	6.78885	1.32782	7.26163	4.65155	0	3.97106	3.67833	6.73115	7.10701	7.78509	7.20775	0.534145	5.98922
ENSP00000216605	7.77899	4.20997	7.3076	6.43219	1.93888	6.21803	5.86874	0	4.02892	3.49352	6.73115	8.85187	4.8772	6.82007	1.98883	5.76039
ENSP00000290401	7.77899	4.20997	7.3076	6.43219	1.93888	4.13082	0	0	1.37694	2.38493	7.68634	7.97944	6.81579	7.49386	0.605233	5.10099
ENSP00000262835	7.77899	4.20997	7.3076	6.43219	1.93888	4.13082	0	0	1.37694	2.38493	13.4175	12.3416	8.75439	11.5045	2.44165	6.43787
ENSP00000360541	7.77899	3.13998	7.3076	6.07552	2.55316	3.08721	0	4.8914	2.65954	2.47359	2.91038	2.74486	0	1.88508	1.63462	3.54005
ENSP00000263043	7.77899	0	7.3076	5.02886	4.3615	5.17442	5.86874	3.59427	4.87914	1.16563	0	2.74486	4.8772	2.54069	2.445	4.14956
ENSP00000400088	7.77899	0	7.3076	5.02886	4.3615	4.13082	5.86874	4.8914	4.96365	0.87121	0	2.74486	4.8772	2.54069	2.445	4.17773
ENSP00000243067	7.77899	0	7.3076	5.02886	4.3615	4.13082	5.86874	3.59427	4.53127	1.18894	0	3.61729	4.8772	2.8315	2.53177	4.13054
ENSP00000362361	7.77899	0	7.3076	5.02886	4.3615	4.13082	5.86874	3.59427	4.53127	1.18894	0	2.74486	5.84649	2.86379	2.92506	4.14131
ENSP00000373808	7.77899	8.48993	6.40652	7.55848	1.05907	5.17442	7.08592	10.0799	7.44676	2.47259	9.59672	10.5967	6.81579	9.00308	1.95913	8.00277
ENSP00000262506	7.77899	7.41994	6.40652	7.20181	0.711761	4.13082	5.86874	3.59427	4.53127	1.18894	3.86557	6.23458	6.81579	5.63865	1.56279	5.79058
ENSP00000012443	7.77899	7.41994	6.40652	7.20181	0.711761	8.30524	7.08592	4.8914	6.76085	1.72998	7.68634	8.85187	8.75439	8.43087	0.646621	7.46451
ENSP00000255263	7.77899	6.34995	6.40652	6.84515	0.809221	6.21803	5.86874	4.8914	5.65939	0.687642	6.73115	5.36215	7.78509	6.62613	1.21488	6.37689
ENSP00000352706	7.77899	6.34995	6.40652	6.84515	0.809221	7.26163	7.08592	8.78281	7.71012	0.93312	8.64153	6.23458	8.75439	7.87683	1.42335	7.47737
ENSP00000343701	7.77899	3.13998	6.40652	5.77516	2.38308	3.08721	0	7.48567	3.52429	3.76193	0	2.74486	0	0.914954	1.58475	3.4048
ENSP00000308452	7.77899	6.34995	5.50543	6.54479	1.14923	12.4797	4.65155	0	5.7104	6.30685	10.5519	22.8108	17.4781	16.9469	6.14666	9.73404
ENSP00000301653	7.77899	6.34995	5.50543	6.54479	1.14923	13.5233	8.3031	0	7.27546	6.81995	10.5519	22.8108	17.4781	16.9469	6.14666	10.2557
ENSP00000368188	7.77899	3.13998	5.50543	5.4748	2.31966	4.13082	3.43437	0	2.52173	2.21147	3.86557	5.36215	4.8772	4.70164	0.763578	4.23272
ENSP00000303366	7.77899	0	5.50543	4.42814	3.99982	0	0	3.59427	1.19809	2.07515	9.59672	7.97944	4.8772	7.48445	2.39838	4.37023
ENSP00000262570	7.77899	6.34995	4.60434	6.24443	1.58995	5.17442	13.1718	7.48567	8.61064	4.11568	6.73115	7.10701	10.693	8.17705	2.18696	7.67737
ENSP00000323391	7.77899	5.27996	4.60434	5.88776	1.67232	5.17442	4.65155	4.8914	4.90579	0.261732	5.77596	4.48972	0	3.42189	3.03243	4.73848
ENSP00000362719	7.77899	3.13998	4.60434	5.17444	2.37147	3.08721	0	6.18854	3.09192	3.09427	0	2.74486	0	0.914954	1.58475	3.06044
ENSP00000369127	7.77899	3.13998	4.60434	5.17444	2.37147	4.13082	0	0	1.37694	2.38493	3.86557	0	3.9079	2.59116	2.24411	3.04751
ENSP00000316385	7.77899	3.13998	4.60434	5.17444	2.37147	5.17442	3.43437	0	2.8696	2.63304	8.64153	8.85187	6.81579	8.10307	1.11976	5.38237
ENSP00000265753	7.77899	0	4.60434	4.12778	3.91133	0	0	0	0	0	4.82076	0	0	1.60692	2.78327	1.91157
ENSP00000307833	7.77899	0	4.60434	4.12778	3.91133	3.08721	3.43437	0	2.17386	1.8906	3.86557	11.4692	3.9079	6.41421	4.37777	4.23862
ENSP00000360184	7.77899	4.20997	3.70326	5.23074	2.22134	5.17442	4.65155	0	3.27532	2.84854	7.68634	9.72431	4.8772	7.42928	2.43376	5.31178
ENSP00000309198	7.77899	3.13998	3.70326	4.87408	2.53144	0	0	0	0	0	6.73115	7.10701	3.9079	5.91535	1.74864	3.59648
ENSP00000222553	7.77899	3.13998	3.70326	4.87408	2.53144	0	3.43437	0	1.14479	1.98283	7.68634	8.85187	9.72369	8.75397	1.0222	4.92428
ENSP00000363787	7.77899	0	3.70326	3.82742	3.89098	0	5.86874	4.8914	3.58671	3.14439	0	2.74486	0	0.914954	1.58475	2.77636
ENSP00000320204	7.77899	0	3.70326	3.82742	3.89098	7.26163	0	3.59427	3.61863	3.63088	6.73115	5.36215	0	4.0311	3.55751	3.82572
ENSP00000316357	7.77899	0	3.70326	3.82742	3.89098	0	0	0	0	0	6.73115	10.5967	6.81579	8.04789	2.20777	3.95844
ENSP00000266971	7.77899	3.13998	2.80217	4.57371	2.78098	5.17442	0	0	1.72481	2.98745	0	2.74486	2.9386	1.89449	1.64353	2.731
ENSP00000282541	7.77899	5.27996	0	4.35298	3.97148	0	3.43437	3.59427	2.34288	2.03057	13.4175	18.4486	5.84649	12.5709	6.34357	6.42224
ENSP00000314491	7.77899	4.20997	0	3.99632	3.89389	0	4.65155	6.18854	3.61336	3.22225	4.82076	6.23458	3.9079	4.98775	1.1723	4.19914
ENSP00000298838	7.77899	0	0	2.593	4.4912	0	0	0	0	0	13.4175	8.85187	2.9386	8.40265	5.25387	3.66522
ENSP00000369081	6.93162	4.20997	20.8239	10.6552	8.9109	5.17442	0	0	1.72481	2.98745	11.5071	9.72431	16.5088	12.5801	3.5172	8.32001
ENSP00000366124	6.93162	19.1898	19.9228	15.3481	7.29808	10.3924	69.1623	74.9367	51.4971	35.7146	6.73115	7.97944	15.5395	10.0834	4.76619	25.6429
ENSP00000252486	6.93162	10.6299	19.0217	12.1944	6.19503	5.17442	99.5919	107.365	70.7105	56.8888	7.68634	15.8313	16.5088	13.3421	4.90977	32.0823
ENSP00000346015	6.93162	25.6098	16.3185	16.2866	9.33912	20.8285	26.5609	21.7542	23.0478	3.07737	25.835	23.6832	25.2325	24.9169	1.11006	21.4171
ENSP00000356348	6.93162	10.6299	14.5163	10.6926	3.79273	15.6105	11.9547	8.78281	12.116	3.41669	4.82076	4.48972	5.84649	5.05233	0.707406	9.28697
ENSP00000355963	6.93162	9.55992	14.5163	10.3359	3.85143	7.26163	5.86874	4.8914	6.00726	1.19117	5.77596	8.85187	4.8772	6.50168	2.08435	7.61496
ENSP00000284971	6.93162	13.8399	12.7141	11.1619	3.7065	11.4361	10.7375	21.7542	14.6426	6.16872	3.86557	8.85187	4.8772	5.86488	2.6358	10.5564
ENSP00000365757	6.93162	10.6299	12.7141	10.0919	2.92856	9.34884	8.3031	4.8914	7.51445	2.33102	7.68634	8.85187	6.81579	7.78467	1.0216	8.46367
ENSP00000340454	6.93162	15.9799	11.813	11.5748	4.52882	5.17442	19.2578	26.9427	17.125	11.0397	10.5519	16.7037	12.6316	13.2957	3.12923	13.9985
ENSP00000362334	6.93162	11.6999	11.813	10.1482	2.7862	6.21803	7.08592	6.18854	6.4975	0.509804	18.1934	9.72431	8.75439	12.224	5.19235	9.62324
ENSP00000354074	6.93162	10.6299	10.9119	9.49116	2.22111	5.17442	4.65155	4.8914	4.90579	0.261732	10.5519	23.6832	6.81579	13.6836	8.85907	9.36019
ENSP00000215565	6.93162	9.55992	10.9119	9.13449	2.02398	7.26163	9.52029	7.48567	8.0892	1.24441	7.68634	7.10701	9.72369	8.17235	1.37437	8.46535
ENSP00000253023	6.93162	7.41994	10.9119	8.42117	2.17085	5.17442	13.1718	13.9713	10.7725	4.86456	0	4.48972	3.9079	2.79921	2.44158	7.33097
ENSP00000273075	6.93162	6.34995	10.9119	8.0645	2.48305	7.26163	0	7.48567	4.91577	4.25865	5.77596	10.5967	4.8772	7.0833	3.07573	6.68786
ENSP00000226328	6.93162	6.34995	10.9119	8.0645	2.48305	8.30524	5.86874	6.18854	6.7875	1.32409	12.4623	10.5967	10.693	11.2507	1.0504	8.70089
ENSP00000240139	6.93162	3.13998	10.9119	6.99451	3.88636	3.08721	3.43437	7.48567	4.66908	2.44541	8.64153	7.97944	6.81579	7.81226	0.924279	6.49195
ENSP00000336831	6.93162	0	10.9119	5.94785	5.52209	6.21803	8.3031	7.48567	7.3356	1.05061	7.68634	7.97944	8.75439	8.14006	0.551844	7.14117
ENSP00000270586	6.93162	10.6299	10.0109	9.19079	1.98084	6.21803	9.52029	4.8914	6.87657	2.38367	4.82076	3.61729	5.84649	4.76152	1.11578	6.94296
ENSP00000258761	6.93162	9.55992	10.0109	8.83413	1.66298	6.21803	10.7375	10.0799	9.01181	2.44172	6.73115	8.85187	7.78509	7.78937	1.06037	8.54511
ENSP00000279259	6.93162	9.55992	10.0109	8.83413	1.66298	6.21803	13.1718	12.6742	10.688	3.87912	6.73115	7.97944	8.75439	7.82166	1.02081	9.11461
ENSP00000374332	6.93162	8.48993	10.0109	8.47747	1.53966	15.6105	14.389	17.8627	15.9541	1.76217	6.73115	6.23458	3.9079	5.62454	1.50725	10.0187
ENSP00000362300	6.93162	8.48993	10.0109	8.47747	1.53966	4.13082	8.3031	3.59427	5.34273	2.57776	4.82076	3.61729	7.78509	5.40772	2.145	6.4093
ENSP00000262415	6.93162	7.41994	10.0109	8.1208	1.65495	7.26163	0	7.48567	4.91577	4.25865	8.64153	7.10701	8.75439	8.16764	0.920265	7.06807
ENSP00000399771	6.93162	6.34995	10.0109	7.76414	1.96733	8.30524	7.08592	7.48567	7.62561	0.621587	11.5071	10.5967	8.75439	10.2861	1.4024	8.55861
ENSP00000229251	6.93162	5.27996	10.0109	7.40748	2.40108	5.17442	5.86874	3.59427	4.87914	1.16563	11.5071	8.85187	4.8772	8.41206	3.33676	6.89956
ENSP00000244204	6.93162	20.2598	9.10977	12.1004	7.14969	20.8285	8.3031	10.0799	13.0705	6.7771	16.2831	14.0865	11.6623	14.0106	2.31132	13.0605
ENSP00000321584	6.93162	12.7699	9.10977	9.60376	2.95032	9.34884	5.86874	0	5.07253	4.72501	6.73115	2.74486	3.9079	4.4613	2.04995	6.3792
ENSP00000228825	6.93162	10.6299	9.10977	8.89043	1.85888	7.26163	5.86874	10.0799	7.73677	2.14543	3.86557	6.23458	4.8772	4.99245	1.1887	7.20655
ENSP00000078429	6.93162	9.55992	9.10977	8.53377	1.40564	4.13082	4.65155	6.18854	4.9903	1.06987	6.73115	7.97944	2.9386	5.88306	2.62526	6.46904
ENSP00000215904	6.93162	8.48993	9.10977	8.17711	1.12227	5.17442	4.65155	4.8914	4.90579	0.261732	6.73115	7.10701	4.8772	6.23845	1.19377	6.44045
ENSP00000303412	6.93162	7.41994	9.10977	7.82044	1.14298	8.30524	9.52029	13.9713	10.599	2.98309	11.5071	13.214	12.6316	12.4509	0.867687	10.2901
ENSP00000261303	6.93162	6.34995	9.10977	7.46378	1.45484	11.4361	13.1718	11.3771	11.995	1.01961	15.3279	13.214	12.6316	13.7245	1.41877	11.0611
ENSP00000310040	6.93162	4.20997	9.10977	6.75045	2.45492	3.08721	4.65155	6.18854	4.64243	1.55068	3.86557	2.74486	4.8772	3.82921	1.06663	5.07403
ENSP00000360473	6.93162	18.1198	8.20869	11.0867	6.12424	8.30524	9.52029	4.8914	7.57231	2.3999	10.5519	9.72431	8.75439	9.67687	0.899699	9.4453
ENSP00000360782	6.93162	8.48993	8.20869	7.87674	0.830497	5.17442	10.7375	15.2685	10.3935	5.05582	4.82076	3.61729	2.9386	3.79222	0.953199	7.35414
ENSP00000235532	6.93162	6.34995	8.20869	7.16342	0.950803	8.30524	4.65155	0	4.31893	4.1626	7.68634	7.97944	8.75439	8.14006	0.551844	6.5408
ENSP00000317597	6.93162	5.27996	8.20869	6.80675	1.46835	0	5.86874	0	1.95625	3.38832	10.5519	28.0453	16.5088	18.3687	8.89379	9.04389
ENSP00000249700	6.93162	0	8.20869	5.04677	4.41703	0	0	0	0	0	4.82076	8.85187	4.8772	6.18328	2.31124	3.74335
ENSP00000340211	6.93162	10.6299	7.3076	8.28971	2.03537	5.17442	9.52029	4.8914	6.5287	2.59465	7.68634	2.74486	6.81579	5.749	2.63782	6.8558
ENSP00000245121	6.93162	10.6299	7.3076	8.28971	2.03537	7.26163	7.08592	8.78281	7.71012	0.93312	12.4623	11.4692	15.5395	13.157	2.12222	9.71894
ENSP00000332604	6.93162	8.48993	7.3076	7.57638	0.813184	9.34884	7.08592	7.48567	7.97348	1.20775	15.3279	13.214	13.6009	14.0476	1.1255	9.86582
ENSP00000378161	6.93162	7.41994	7.3076	7.21972	0.255749	5.17442	4.65155	10.0799	6.63531	2.99458	4.82076	6.23458	0	3.68512	3.26876	5.84671
ENSP00000249289	6.93162	7.41994	7.3076	7.21972	0.255749	9.34884	13.1718	12.6742	11.7316	2.0785	7.68634	6.23458	4.8772	6.26604	1.40484	8.4058
ENSP00000306817	6.93162	6.34995	7.3076	6.86306	0.482493	5.17442	4.65155	0	3.27532	2.84854	5.77596	6.23458	4.8772	5.62924	0.690484	5.25587
ENSP00000278412	6.93162	6.34995	7.3076	6.86306	0.482493	6.21803	3.43437	0	3.21746	3.11468	8.64153	7.97944	8.75439	8.45845	0.418656	6.17966
ENSP00000330918	6.93162	4.20997	7.3076	6.14973	1.69037	3.08721	5.86874	0	2.98532	2.93569	6.73115	6.23458	5.84649	6.27074	0.443433	5.13526
ENSP00000221855	6.93162	3.13998	7.3076	5.79307	2.30532	0	5.86874	6.18854	4.01909	3.48431	2.91038	3.61729	2.9386	3.15542	0.400238	4.32253
ENSP00000356480	6.93162	0	7.3076	4.74641	4.1148	5.17442	9.52029	4.8914	6.5287	2.59465	0	2.74486	0	0.914954	1.58475	4.06335
ENSP00000245615	6.93162	0	7.3076	4.74641	4.1148	5.17442	0	6.18854	3.78765	3.31916	5.77596	6.23458	2.9386	4.98305	1.78533	4.5057
ENSP00000302194	6.93162	13.8399	6.40652	9.05934	4.14839	6.21803	15.6062	8.78281	10.2023	4.8524	5.77596	6.23458	12.6316	8.21404	3.83257	9.15858
ENSP00000363916	6.93162	10.6299	6.40652	7.98935	2.30182	8.30524	8.3031	7.48567	8.03134	0.472561	2.91038	0	0	0.970127	1.68031	5.6636
ENSP00000350820	6.93162	9.55992	6.40652	7.63268	1.68956	9.34884	0	0	3.11628	5.39756	8.64153	4.48972	6.81579	6.64902	2.08092	5.79933
ENSP00000330787	6.93162	9.55992	6.40652	7.63268	1.68956	10.3924	9.52029	11.3771	10.4299	0.928962	7.68634	6.23458	7.78509	7.23534	0.868085	8.43265
ENSP00000386275	6.93162	7.41994	6.40652	6.91936	0.506823	7.26163	11.9547	4.8914	8.0359	3.59472	5.77596	6.23458	3.9079	5.30615	1.23244	6.7538
ENSP00000325690	6.93162	6.34995	6.40652	6.56269	0.320745	3.08721	3.43437	0	2.17386	1.8906	13.4175	8.85187	7.78509	10.0182	2.99184	6.25157
ENSP00000257552	6.93162	5.27996	6.40652	6.20603	0.843882	9.34884	11.9547	11.3771	10.8935	1.36855	0	3.61729	3.9079	2.5084	2.17719	6.53598
ENSP00000367309	6.93162	3.13998	6.40652	5.4927	2.05436	8.30524	5.86874	10.0799	8.08464	2.11425	3.86557	4.48972	2.9386	3.76463	0.780473	5.78066
ENSP00000321845	6.93162	0	6.40652	4.44604	3.85933	4.13082	0	3.59427	2.57503	2.24612	5.77596	7.10701	3.9079	5.59696	1.60705	4.20601
ENSP00000348762	6.93162	7.41994	5.50543	6.61899	0.994804	4.13082	3.43437	0	2.52173	2.21147	14.3727	7.97944	9.72369	10.6919	3.30477	6.61089
ENSP00000249299	6.93162	5.27996	5.50543	5.90567	0.89562	6.21803	5.86874	3.59427	5.22701	1.42474	5.77596	2.74486	3.9079	4.1429	1.52915	5.09186
ENSP00000340391	6.93162	5.27996	5.50543	5.90567	0.89562	5.17442	3.43437	6.18854	4.93244	1.39294	6.73115	2.74486	3.9079	4.4613	2.04995	5.0998
ENSP00000304668	6.93162	5.27996	5.50543	5.90567	0.89562	6.21803	0	4.8914	3.70314	3.27489	4.82076	5.36215	8.75439	6.31244	2.13205	5.30708
ENSP00000265729	6.93162	4.20997	5.50543	5.549	1.36135	9.34884	8.3031	6.18854	7.94683	1.60999	3.86557	3.61729	0	2.49429	2.16368	5.33004
ENSP00000265175	6.93162	4.20997	5.50543	5.549	1.36135	5.17442	0	0	1.72481	2.98745	6.73115	10.5967	6.81579	8.04789	2.20777	5.10723
ENSP00000306864	6.93162	0	5.50543	4.14568	3.6604	0	0	4.8914	1.63047	2.82405	8.64153	5.36215	0	4.66789	4.3624	3.48135
ENSP00000345739	6.93162	0	5.50543	4.14568	3.6604	6.21803	0	0	2.07268	3.58998	6.73115	6.23458	7.78509	6.91694	0.791776	4.37843
ENSP00000353785	6.93162	0	4.60434	3.84532	3.52759	8.30524	4.65155	0	4.31893	4.1626	3.86557	6.23458	0	3.36672	3.14709	3.84366
ENSP00000356263	6.93162	4.20997	3.70326	4.94828	1.7362	5.17442	0	0	1.72481	2.98745	4.82076	8.85187	4.8772	6.18328	2.31124	4.28546
ENSP00000321749	6.93162	4.20997	3.70326	4.94828	1.7362	3.08721	0	0	1.02907	1.7824	5.77596	7.97944	6.81579	6.85706	1.10232	4.27814
ENSP00000254854	6.93162	0	3.70326	3.54496	3.46852	6.21803	3.43437	0	3.21746	3.11468	5.77596	3.61729	0	3.13108	2.91851	3.29784
ENSP00000342434	6.93162	0	3.70326	3.54496	3.46852	0	0	3.59427	1.19809	2.07515	5.77596	4.48972	4.8772	5.04762	0.659836	3.26356
ENSP00000263431	6.93162	5.27996	2.80217	5.00458	2.07845	8.30524	3.43437	0	3.9132	4.17327	9.59672	5.36215	4.8772	6.61202	2.59617	5.1766
ENSP00000301597	6.93162	0	2.80217	3.2446	3.48692	0	0	4.8914	1.63047	2.82405	3.86557	0	0	1.28852	2.23179	2.05453
ENSP00000296424	6.93162	0	2.80217	3.2446	3.48692	0	3.43437	4.8914	2.77526	2.51143	3.86557	0	0	1.28852	2.23179	2.43613
ENSP00000243563	6.93162	0	2.80217	3.2446	3.48692	0	3.43437	0	1.14479	1.98283	4.82076	8.85187	0	4.55755	4.4318	2.98231
ENSP00000320291	6.93162	0	2.80217	3.2446	3.48692	0	0	0	0	0	6.73115	9.72431	0	5.48515	4.98045	2.90992
ENSP00000402511	6.93162	0	2.80217	3.2446	3.48692	0	4.65155	0	1.55052	2.68557	3.86557	3.61729	3.9079	3.79692	0.156996	2.86401
ENSP00000223608	6.93162	4.20997	0	3.71386	3.49234	6.21803	8.3031	0	4.84038	4.31959	13.4175	6.23458	5.84649	8.49952	4.2635	5.68459
ENSP00000373713	6.93162	0	0	2.31054	4.00197	0	0	0	0	0	2.91038	2.74486	0	1.88508	1.63462	1.39854
ENSP00000351320	6.93162	0	0	2.31054	4.00197	3.08721	4.65155	0	2.57959	2.36696	2.91038	3.61729	0	2.17589	1.91724	2.35534
ENSP00000279263	6.93162	0	0	2.31054	4.00197	5.17442	0	0	1.72481	2.98745	10.5519	14.9589	2.9386	9.48313	6.081	4.50616
ENSP00000306099	6.08424	5.27996	16.3185	9.22755	6.15406	4.13082	11.9547	17.8627	11.3161	6.8882	2.91038	7.10701	6.81579	5.61106	2.34339	8.71823
ENSP00000326858	6.08424	13.8399	15.4174	11.7805	4.99576	8.30524	13.1718	11.3771	10.9514	2.46107	2.91038	7.97944	7.78509	6.22497	2.87216	9.65229
ENSP00000225655	6.08424	21.3298	14.5163	13.9768	7.63709	23.9593	37.5155	24.3484	28.6078	7.7168	2.91038	11.4692	4.8772	6.41891	4.48284	16.3345
ENSP00000352834	6.08424	7.41994	12.7141	8.73943	3.50637	0	0	3.59427	1.19809	2.07515	6.73115	6.23458	3.9079	5.62454	1.50725	5.18735
ENSP00000170629	6.08424	6.34995	12.7141	8.38277	3.75341	6.21803	13.1718	7.48567	8.95851	3.70349	5.77596	8.85187	8.75439	7.79407	1.74842	8.37845
ENSP00000326817	6.08424	5.27996	11.813	7.72574	3.56246	12.4797	11.9547	13.9713	12.8019	1.04625	9.59672	9.72431	6.81579	8.71227	1.64364	9.74663
ENSP00000256858	6.08424	5.27996	11.813	7.72574	3.56246	7.26163	3.43437	0	3.56533	3.63259	6.73115	9.72431	8.75439	8.40328	1.52716	6.56479
ENSP00000246015	6.08424	0	11.813	5.96576	5.90741	0	0	0	0	0	0	3.61729	0	1.20576	2.08844	2.39051
ENSP00000344501	6.08424	9.55992	10.9119	8.85204	2.49048	4.13082	7.08592	8.78281	6.66651	2.35418	7.68634	10.5967	9.72369	9.33559	1.49351	8.28471
ENSP00000312618	6.08424	4.20997	10.9119	7.06872	3.45775	5.17442	7.08592	11.3771	7.87914	3.1765	7.68634	7.10701	11.6623	8.81855	2.47973	7.92213
ENSP00000349140	6.08424	3.13998	10.9119	6.71206	3.92383	10.3924	10.7375	4.8914	8.67377	3.28017	3.86557	7.10701	5.84649	5.60636	1.63401	6.9974
ENSP00000271064	6.08424	3.13998	10.9119	6.71206	3.92383	8.30524	0	0	2.76841	4.79503	6.73115	7.10701	7.78509	7.20775	0.534145	5.56274
ENSP00000215939	6.08424	0	10.9119	5.6654	5.46802	16.6541	0	78.8281	31.8274	41.5468	6.73115	0	5.84649	4.19255	3.6577	13.8951
ENSP00000368219	6.08424	13.8399	10.0109	9.97833	3.87792	15.6105	18.0406	29.537	21.0627	7.43885	7.68634	3.61729	5.84649	5.71671	2.03763	12.2526
ENSP00000330469	6.08424	4.20997	10.0109	6.76836	2.96034	12.4797	8.3031	7.48567	9.42281	2.67867	5.77596	8.85187	6.81579	7.14787	1.56462	7.77968
ENSP00000264312	6.08424	0	10.0109	5.36503	5.04403	0	4.65155	4.8914	3.18099	2.75742	2.91038	5.36215	3.9079	4.06014	1.23296	4.20205
ENSP00000220849	6.08424	0	10.0109	5.36503	5.04403	3.08721	0	0	1.02907	1.7824	18.1934	11.4692	7.78509	12.4826	5.27766	6.29222
ENSP00000409731	6.08424	22.3998	9.10977	12.5313	8.67925	9.34884	8.3031	4.8914	7.51445	2.33102	18.1934	21.9383	23.2939	21.1419	2.64185	13.7292
ENSP00000229204	6.08424	10.6299	9.10977	8.60797	2.31401	8.30524	9.52029	8.78281	8.86944	0.612141	4.82076	8.85187	10.693	8.12188	3.0034	8.5331
ENSP00000267103	6.08424	7.41994	9.10977	7.53798	1.51622	6.21803	7.08592	4.8914	6.06512	1.10522	2.91038	6.23458	0	3.04832	3.11958	5.55047
ENSP00000185206	6.08424	7.41994	9.10977	7.53798	1.51622	8.30524	14.389	0	7.56475	7.22304	3.86557	5.36215	2.9386	4.05544	1.22288	6.38606
ENSP00000359385	6.08424	5.27996	9.10977	6.82466	2.01941	0	0	3.59427	1.19809	2.07515	3.86557	3.61729	0	2.49429	2.16368	3.50568
ENSP00000354251	6.08424	4.20997	9.10977	6.46799	2.47234	15.6105	4.65155	7.48567	9.24923	5.68833	11.5071	6.23458	8.75439	8.83203	2.63712	8.18308
ENSP00000346340	6.08424	0	9.10977	5.06467	4.63968	3.08721	5.86874	0	2.98532	2.93569	4.82076	2.74486	4.8772	4.14761	1.21514	4.06586
ENSP00000289290	6.08424	0	9.10977	5.06467	4.63968	6.21803	3.43437	3.59427	4.41555	1.56303	7.68634	7.97944	4.8772	6.84766	1.71275	5.44263
ENSP00000311115	6.08424	3.13998	8.20869	5.81097	2.54538	5.17442	3.43437	0	2.8696	2.63304	6.73115	9.72431	12.6316	9.69568	2.95032	6.12542
ENSP00000333551	6.08424	7.41994	7.3076	6.93726	0.740869	8.30524	4.65155	3.59427	5.51702	2.47186	4.82076	7.10701	3.9079	5.27856	1.64796	5.91095
ENSP00000350699	6.08424	7.41994	7.3076	6.93726	0.740869	5.17442	4.65155	3.59427	4.47341	0.804997	2.91038	4.48972	4.8772	4.09243	1.04186	5.1677
ENSP00000340836	6.08424	3.13998	7.3076	5.51061	2.14221	5.17442	0	0	1.72481	2.98745	5.77596	4.48972	0	3.42189	3.03243	3.55244
ENSP00000266263	6.08424	3.13998	7.3076	5.51061	2.14221	0	0	3.59427	1.19809	2.07515	12.4623	11.4692	7.78509	10.5722	2.46424	5.76029
ENSP00000373477	6.08424	0	7.3076	4.46395	3.91398	0	9.52029	33.4284	14.3162	17.2225	5.77596	0	4.8772	3.55105	3.10796	7.44374
ENSP00000215095	6.08424	9.55992	6.40652	7.35023	1.92042	7.26163	3.43437	10.0799	6.92531	3.33553	6.73115	5.36215	6.81579	6.30303	0.815923	6.85952
ENSP00000410272	6.08424	6.34995	6.40652	6.28024	0.172076	4.13082	3.43437	0	2.52173	2.21147	9.59672	14.9589	4.8772	9.81093	5.04426	6.2043
ENSP00000230085	6.08424	5.27996	6.40652	5.92357	0.58021	5.17442	7.08592	6.18854	6.14963	0.956343	0	4.48972	0	1.49657	2.59214	4.52326
ENSP00000378154	6.08424	5.27996	6.40652	5.92357	0.58021	4.13082	3.43437	0	2.52173	2.21147	6.73115	6.23458	5.84649	6.27074	0.443433	4.90535
ENSP00000354676	6.08424	5.27996	6.40652	5.92357	0.58021	4.13082	3.43437	0	2.52173	2.21147	7.68634	6.23458	5.84649	6.58914	0.969814	5.01148
ENSP00000347507	6.08424	5.27996	6.40652	5.92357	0.58021	6.21803	7.08592	4.8914	6.06512	1.10522	5.77596	3.61729	6.81579	5.40301	1.63154	5.79723
ENSP00000309830	6.08424	5.27996	6.40652	5.92357	0.58021	4.13082	5.86874	4.8914	4.96365	0.87121	8.64153	15.8313	10.693	11.7219	3.70369	7.53639
ENSP00000370741	6.08424	4.20997	6.40652	5.56691	1.18614	0	3.43437	0	1.14479	1.98283	5.77596	5.36215	0	3.7127	3.22195	3.4748
ENSP00000058691	6.08424	4.20997	6.40652	5.56691	1.18614	5.17442	7.08592	3.59427	5.28487	1.74844	3.86557	2.74486	2.9386	3.18301	0.599001	4.67826
ENSP00000359297	6.08424	4.20997	6.40652	5.56691	1.18614	4.13082	3.43437	3.59427	3.71982	0.364804	10.5519	7.10701	2.9386	6.86584	3.81238	5.38419
ENSP00000210313	6.08424	3.13998	6.40652	5.21025	1.80013	5.17442	0	4.8914	3.35528	2.9092	7.68634	7.97944	5.84649	7.17076	1.15617	5.24543
ENSP00000291572	6.08424	0	6.40652	4.16359	3.60937	3.08721	0	0	1.02907	1.7824	5.77596	7.10701	2.9386	5.27386	2.12908	3.48884
ENSP00000258418	6.08424	0	6.40652	4.16359	3.60937	0	0	0	0	0	10.5519	5.36215	5.84649	7.25352	2.86674	3.8057
ENSP00000337632	6.08424	10.6299	5.50543	7.40653	2.80649	3.08721	10.7375	0	4.60823	5.52797	4.82076	6.23458	5.84649	5.63395	0.730481	5.8829
ENSP00000349078	6.08424	6.34995	5.50543	5.97987	0.431825	11.4361	8.3031	0	6.57972	5.9096	13.4175	4.48972	10.693	9.5334	4.57545	7.36433
ENSP00000304102	6.08424	5.27996	5.50543	5.62321	0.414875	6.21803	3.43437	0	3.21746	3.11468	12.4623	8.85187	9.72369	10.346	1.88393	6.39554
ENSP00000226796	6.08424	4.20997	5.50543	5.26655	0.959699	6.21803	0	6.18854	4.13552	3.5815	6.73115	7.10701	3.9079	5.91535	1.74864	5.10581
ENSP00000254322	6.08424	4.20997	5.50543	5.26655	0.959699	5.17442	4.65155	4.8914	4.90579	0.261732	7.68634	4.48972	7.78509	6.65372	1.87473	5.60869
ENSP00000301387	6.08424	9.55992	4.60434	6.7495	2.54389	9.34884	0	3.59427	4.31437	4.71584	6.73115	9.72431	6.81579	7.75708	1.70419	6.27365
ENSP00000246151	6.08424	5.27996	4.60434	5.32285	0.740881	5.17442	7.08592	7.48567	6.582	1.23528	7.68634	7.97944	6.81579	7.49386	0.605233	6.46624
ENSP00000234256	6.08424	3.13998	4.60434	4.60952	1.47214	3.08721	0	0	1.02907	1.7824	4.82076	5.36215	4.8772	5.02004	0.297621	3.55288
ENSP00000310491	6.08424	0	4.60434	3.56286	3.17301	3.08721	4.65155	4.8914	4.21006	0.979779	5.77596	7.97944	7.78509	7.18016	1.21996	4.98436
ENSP00000292510	6.08424	6.34995	3.70326	5.37915	1.45743	0	7.08592	0	2.36197	4.09106	0	0	2.9386	0.979533	1.6966	2.90689
ENSP00000232003	6.08424	3.13998	3.70326	4.30916	1.56285	4.13082	4.65155	7.48567	5.42268	1.80548	4.82076	0	0	1.60692	2.78327	3.77959
ENSP00000368678	6.08424	3.13998	3.70326	4.30916	1.56285	0	0	0	0	0	3.86557	0	2.9386	2.26806	2.01814	2.19241
ENSP00000362803	6.08424	3.13998	3.70326	4.30916	1.56285	3.08721	7.08592	0	3.39104	3.55272	2.91038	7.10701	2.9386	4.31866	2.41482	4.00629
ENSP00000256496	6.08424	0	3.70326	3.2625	3.06597	0	0	0	0	0	5.77596	16.7037	2.9386	8.47277	7.26804	3.91176
ENSP00000416534	6.08424	0	3.70326	3.2625	3.06597	3.08721	0	0	1.02907	1.7824	7.68634	2.74486	3.9079	4.7797	2.58352	3.02376
ENSP00000399690	6.08424	7.41994	2.80217	5.43545	2.37627	6.21803	3.43437	6.18854	5.28031	1.5987	4.82076	5.36215	0	3.39431	2.95199	4.70336
ENSP00000338235	6.08424	5.27996	2.80217	4.72212	1.71067	3.08721	3.43437	6.18854	4.23671	1.69923	7.68634	12.3416	3.9079	7.97861	4.22444	5.64581
ENSP00000325269	6.08424	4.20997	2.80217	4.36546	1.64655	5.17442	3.43437	0	2.8696	2.63304	4.82076	7.97944	3.9079	5.56937	2.13651	4.26814
ENSP00000356257	6.08424	3.13998	2.80217	4.0088	1.80531	4.13082	3.43437	3.59427	3.71982	0.364804	0	3.61729	2.9386	2.1853	1.92271	3.30464
ENSP00000336756	6.08424	3.13998	2.80217	4.0088	1.80531	0	0	0	0	0	6.73115	7.10701	3.9079	5.91535	1.74864	3.30805
ENSP00000368390	6.08424	3.13998	2.80217	4.0088	1.80531	14.5669	7.08592	6.18854	9.28044	4.60011	7.68634	5.36215	6.81579	6.62143	1.17422	6.63689
ENSP00000205890	6.08424	0	2.80217	2.96214	3.04527	4.13082	0	0	1.37694	2.38493	0	0	0	0	0	1.44636
ENSP00000222247	6.08424	0	2.80217	2.96214	3.04527	0	0	0	0	0	7.68634	10.5967	8.75439	9.01249	1.47226	3.99154
ENSP00000246868	6.08424	0	0	2.02808	3.51274	4.13082	0	0	1.37694	2.38493	3.86557	6.23458	2.9386	4.34625	1.69976	2.58376
ENSP00000348394	6.08424	0	0	2.02808	3.51274	0	0	0	0	0	3.86557	7.10701	2.9386	4.63706	2.18868	2.22171
ENSP00000299351	6.08424	0	0	2.02808	3.51274	7.26163	0	0	2.42054	4.19251	3.86557	5.36215	3.9079	4.37854	0.852095	2.94239
ENSP00000320658	6.08424	0	0	2.02808	3.51274	0	0	0	0	0	0	5.36215	4.8772	3.41312	2.96577	1.81373
ENSP00000340281	6.08424	0	0	2.02808	3.51274	0	0	0	0	0	9.59672	6.23458	5.84649	7.22593	2.06231	3.08467
ENSP00000245907	5.23687	35.2397	40.6478	27.0414	19.0759	4.13082	99.5919	141.091	81.6044	70.2293	6.73115	56.8356	0	21.1889	31.0538	43.2783
ENSP00000364444	5.23687	43.7996	33.4391	27.4919	19.9574	9.34884	75.2482	116.445	67.014	54.0208	11.5071	43.7491	21.3553	25.5372	16.5228	40.0143
ENSP00000364321	5.23687	38.4496	29.8347	24.5071	17.2354	9.34884	69.1623	108.662	62.3911	50.0017	10.5519	35.0248	16.5088	20.6952	12.7622	35.8645
ENSP00000346045	5.23687	17.0498	18.1206	13.4691	7.14941	14.5669	19.2578	13.9713	15.932	2.89555	5.77596	7.97944	9.72369	7.82636	1.97831	12.4092
ENSP00000354712	5.23687	15.9799	16.3185	12.5117	6.30249	4.13082	5.86874	6.18854	5.39603	1.10731	5.77596	2.74486	5.84649	4.7891	1.77072	7.56562
ENSP00000312411	5.23687	5.27996	15.4174	8.64473	5.86532	5.17442	7.08592	3.59427	5.28487	1.74844	5.77596	8.85187	4.8772	6.50168	2.08435	6.81043
ENSP00000302486	5.23687	11.6999	13.6152	10.184	4.39006	11.4361	14.389	7.48567	11.1036	3.46366	9.59672	7.97944	9.72369	9.09995	0.972462	10.1292
ENSP00000262948	5.23687	7.41994	13.6152	8.75734	4.34633	7.26163	11.9547	10.0799	9.76541	2.36227	5.77596	4.48972	7.78509	6.01692	1.66085	8.17989
ENSP00000299736	5.23687	6.34995	11.813	7.79995	3.51971	12.4797	7.08592	8.78281	9.44946	2.75798	12.4623	10.5967	10.693	11.2507	1.0504	9.50003
ENSP00000377527	5.23687	4.20997	11.813	7.08662	4.12527	5.17442	4.65155	4.8914	4.90579	0.261732	9.59672	10.5967	12.6316	10.9417	1.54656	7.6447
ENSP00000221448	5.23687	11.6999	10.9119	9.2829	3.52605	11.4361	10.7375	11.3771	11.1835	0.387425	7.68634	8.85187	6.81579	7.78467	1.0216	9.41704
ENSP00000216520	5.23687	9.55992	10.0109	8.26922	2.63575	7.26163	11.9547	10.0799	9.76541	2.36227	5.77596	7.97944	8.75439	7.50326	1.54526	8.51263
ENSP00000309415	5.23687	3.13998	10.0109	6.12924	3.52129	6.21803	7.08592	0	4.43465	3.86496	4.82076	6.23458	0	3.68512	3.26876	4.74967
ENSP00000291552	5.23687	9.55992	9.10977	7.96885	2.37665	9.34884	11.9547	8.78281	10.0288	1.69171	9.59672	4.48972	7.78509	7.29051	2.58917	8.42938
ENSP00000347055	5.23687	11.6999	8.20869	8.38182	3.23499	3.08721	9.52029	4.8914	5.83297	3.31829	8.64153	10.5967	9.72369	9.65399	0.979465	7.95626
ENSP00000369853	5.23687	9.55992	8.20869	7.66849	2.21157	7.26163	3.43437	3.59427	4.76342	2.16499	8.64153	7.10701	8.75439	8.16764	0.920265	6.86652
ENSP00000223864	5.23687	7.41994	8.20869	6.95516	1.53946	9.34884	9.52029	11.3771	10.0821	1.12478	2.91038	6.23458	5.84649	4.99715	1.81758	7.3448
ENSP00000256578	5.23687	6.34995	8.20869	6.5985	1.50142	0	4.65155	3.59427	2.74861	2.43836	8.64153	13.214	14.5702	12.1419	3.10633	7.16301
ENSP00000264405	5.23687	3.13998	8.20869	5.52851	2.54691	6.21803	0	6.18854	4.13552	3.5815	0	7.10701	4.8772	3.99474	3.63476	4.55292
ENSP00000307633	5.23687	3.13998	8.20869	5.52851	2.54691	5.17442	3.43437	3.59427	4.06769	0.96179	4.82076	3.61729	6.81579	5.08462	1.61549	4.8936
ENSP00000263655	5.23687	14.9099	7.3076	9.15145	5.09329	8.30524	16.8234	16.5656	13.8981	4.84526	0	0	2.9386	0.979533	1.6966	8.00969
ENSP00000168216	5.23687	8.48993	7.3076	7.01147	1.64662	9.34884	9.52029	4.8914	7.92018	2.6244	8.64153	5.36215	2.9386	5.64743	2.86215	6.85969
ENSP00000300574	5.23687	7.41994	7.3076	6.6548	1.22925	9.34884	5.86874	7.48567	7.56775	1.7415	2.91038	3.61729	4.8772	3.80162	0.996279	6.00806
ENSP00000325136	5.23687	6.34995	7.3076	6.29814	1.03634	7.26163	4.65155	6.18854	6.03391	1.31189	0	2.74486	0	0.914954	1.58475	4.41567
ENSP00000380336	5.23687	6.34995	7.3076	6.29814	1.03634	9.34884	8.3031	10.0799	9.24396	0.89305	4.82076	3.61729	4.8772	4.43842	0.711675	6.66017
ENSP00000309558	5.23687	5.27996	7.3076	5.94148	1.1833	6.21803	0	0	2.07268	3.58998	4.82076	5.36215	7.78509	5.98934	1.57855	4.66783
ENSP00000278407	5.23687	4.20997	7.3076	5.58481	1.57786	0	16.8234	15.2685	10.6973	9.29669	3.86557	9.72431	3.9079	5.83259	3.37039	7.37157
ENSP00000238823	5.23687	4.20997	7.3076	5.58481	1.57786	3.08721	4.65155	10.0799	5.93957	3.66999	6.73115	9.72431	5.84649	7.43398	2.0322	6.31945
ENSP00000252543	5.23687	4.20997	7.3076	5.58481	1.57786	0	10.7375	6.18854	5.642	5.38956	11.5071	10.5967	9.72369	10.6092	0.891772	7.27866
ENSP00000385181	5.23687	3.13998	7.3076	5.22815	2.08382	0	0	0	0	0	4.82076	14.9589	6.81579	8.86515	5.37078	4.69777
ENSP00000341579	5.23687	3.13998	7.3076	5.22815	2.08382	6.21803	0	3.59427	3.27077	3.12161	8.64153	9.72431	14.5702	10.9787	3.15711	6.49253
ENSP00000354394	5.23687	0	7.3076	4.18149	3.76638	4.13082	0	4.8914	3.00741	2.63211	10.5519	4.48972	4.8772	6.63961	3.39369	4.6095
ENSP00000364365	5.23687	0	7.3076	4.18149	3.76638	3.08721	3.43437	3.59427	3.37195	0.259228	8.64153	8.85187	7.78509	8.42617	0.56506	5.32653
ENSP00000254976	5.23687	19.1898	6.40652	10.2777	7.74022	8.30524	9.52029	4.8914	7.57231	2.3999	2.91038	0	2.9386	1.94966	1.68851	6.5999
ENSP00000327583	5.23687	9.55992	6.40652	7.06777	2.2361	8.30524	8.3031	7.48567	8.03134	0.472561	4.82076	5.36215	5.84649	5.34314	0.513129	6.81408
ENSP00000393393	5.23687	7.41994	6.40652	6.35444	1.09247	4.13082	7.08592	4.8914	5.36938	1.53444	8.64153	5.36215	6.81579	6.93983	1.6432	6.22122
ENSP00000330937	5.23687	6.34995	6.40652	5.99778	0.659574	3.08721	0	0	1.02907	1.7824	6.73115	7.97944	4.8772	6.52926	1.56095	4.5187
ENSP00000380453	5.23687	5.27996	6.40652	5.64111	0.663207	7.26163	11.9547	7.48567	8.90065	2.64721	7.68634	7.10701	3.9079	6.23375	2.03497	6.92517
ENSP00000296684	5.23687	5.27996	6.40652	5.64111	0.663207	3.08721	5.86874	6.18854	5.04816	1.70574	3.86557	4.48972	8.75439	5.70323	2.66075	5.46417
ENSP00000355955	5.23687	4.20997	6.40652	5.28445	1.09905	9.34884	4.65155	6.18854	6.72964	2.39494	6.73115	6.23458	3.9079	5.62454	1.50725	5.87955
ENSP00000369757	5.23687	4.20997	6.40652	5.28445	1.09905	3.08721	7.08592	4.8914	5.02151	2.00253	9.59672	10.5967	13.6009	11.2648	2.084	7.19025
ENSP00000318176	5.23687	3.13998	6.40652	4.92779	1.65506	3.08721	4.65155	6.18854	4.64243	1.55068	5.77596	6.23458	2.9386	4.98305	1.78533	4.85109
ENSP00000298316	5.23687	3.13998	6.40652	4.92779	1.65506	0	0	0	0	0	8.64153	16.7037	4.8772	10.0742	6.04203	5.00065
ENSP00000233557	5.23687	3.13998	6.40652	4.92779	1.65506	0	8.3031	0	2.7677	4.7938	8.64153	6.23458	5.84649	6.90754	1.51417	4.86767
ENSP00000392771	5.23687	0	6.40652	3.88113	3.41165	0	0	0	0	0	9.59672	6.23458	8.75439	8.19523	1.74942	4.02545
ENSP00000258198	5.23687	0	6.40652	3.88113	3.41165	0	0	0	0	0	16.2831	22.8108	8.75439	15.9494	7.03412	6.61018
ENSP00000347872	5.23687	6.34995	5.50543	5.69742	0.580845	9.34884	7.08592	7.48567	7.97348	1.20775	6.73115	2.74486	2.9386	4.1382	2.24764	5.93637
ENSP00000357292	5.23687	6.34995	5.50543	5.69742	0.580845	5.17442	4.65155	3.59427	4.47341	0.804997	2.91038	0	3.9079	2.27276	2.03048	4.14786
ENSP00000301284	5.23687	6.34995	5.50543	5.69742	0.580845	0	0	3.59427	1.19809	2.07515	5.77596	3.61729	4.8772	4.75681	1.08436	3.88411
ENSP00000356986	5.23687	6.34995	5.50543	5.69742	0.580845	9.34884	13.1718	6.18854	9.56974	3.49689	4.82076	7.10701	5.84649	5.92476	1.14513	7.06397
ENSP00000325941	5.23687	5.27996	5.50543	5.34075	0.144233	6.21803	7.08592	0	4.43465	3.86496	5.77596	5.36215	6.81579	5.98463	0.748951	5.25335
ENSP00000278224	5.23687	5.27996	5.50543	5.34075	0.144233	6.21803	0	0	2.07268	3.58998	4.82076	8.85187	6.81579	6.82948	2.01559	4.74764
ENSP00000312066	5.23687	5.27996	5.50543	5.34075	0.144233	3.08721	3.43437	6.18854	4.23671	1.69923	7.68634	13.214	11.6623	10.8542	2.85106	6.81056
ENSP00000305692	5.23687	4.20997	5.50543	4.98409	0.683723	0	3.43437	4.8914	2.77526	2.51143	0	4.48972	2.9386	2.47611	2.28031	3.41182
ENSP00000368438	5.23687	4.20997	5.50543	4.98409	0.683723	8.30524	5.86874	3.59427	5.92275	2.35595	3.86557	9.72431	3.9079	5.83259	3.37039	5.57981
ENSP00000313026	5.23687	4.20997	5.50543	4.98409	0.683723	4.13082	4.65155	3.59427	4.12555	0.528661	7.68634	5.36215	5.84649	6.29833	1.2262	5.13599
ENSP00000364330	5.23687	3.13998	5.50543	4.62743	1.29515	3.08721	4.65155	8.78281	5.50719	2.94263	3.86557	3.61729	0	2.49429	2.16368	4.20963
ENSP00000282574	5.23687	3.13998	5.50543	4.62743	1.29515	3.08721	3.43437	4.8914	3.80433	0.957304	5.77596	4.48972	3.9079	4.72452	0.955908	4.38543
ENSP00000335323	5.23687	3.13998	5.50543	4.62743	1.29515	4.13082	0	4.8914	3.00741	2.63211	10.5519	7.10701	4.8772	7.51204	2.85896	5.04896
ENSP00000231487	5.23687	3.13998	5.50543	4.62743	1.29515	3.08721	0	0	1.02907	1.7824	7.68634	6.23458	8.75439	7.55844	1.26476	4.40498
ENSP00000353030	5.23687	6.34995	4.60434	5.39705	0.883759	5.17442	4.65155	0	3.27532	2.84854	5.77596	5.36215	4.8772	5.33843	0.449849	4.67027
ENSP00000348634	5.23687	6.34995	4.60434	5.39705	0.883759	7.26163	5.86874	3.59427	5.57488	1.85126	3.86557	0	5.84649	3.23736	2.97344	4.73643
ENSP00000261401	5.23687	6.34995	4.60434	5.39705	0.883759	5.17442	0	0	1.72481	2.98745	4.82076	3.61729	6.81579	5.08462	1.61549	4.06883
ENSP00000264279	5.23687	5.27996	4.60434	5.04039	0.378242	4.13082	0	3.59427	2.57503	2.24612	2.91038	3.61729	3.9079	3.47852	0.513031	3.69798
ENSP00000364119	5.23687	5.27996	4.60434	5.04039	0.378242	5.17442	5.86874	3.59427	4.87914	1.16563	5.77596	8.85187	4.8772	6.50168	2.08435	5.47374
ENSP00000312042	5.23687	4.20997	4.60434	4.68373	0.518031	0	0	0	0	0	2.91038	2.74486	3.9079	3.18771	0.629164	2.62381
ENSP00000319393	5.23687	3.13998	4.60434	4.32706	1.07559	0	3.43437	6.18854	3.20764	3.10049	4.82076	5.36215	8.75439	6.31244	2.13205	4.61571
ENSP00000307280	5.23687	0	4.60434	3.2804	2.85846	0	0	0	0	0	4.82076	6.23458	0	3.68512	3.26876	2.32184
ENSP00000319412	5.23687	0	4.60434	3.2804	2.85846	3.08721	0	0	1.02907	1.7824	6.73115	2.74486	2.9386	4.1382	2.24764	2.81589
ENSP00000359000	5.23687	0	4.60434	3.2804	2.85846	0	0	0	0	0	5.77596	6.23458	6.81579	6.27544	0.521121	3.18528
ENSP00000007516	5.23687	0	4.60434	3.2804	2.85846	3.08721	0	0	1.02907	1.7824	5.77596	6.23458	7.78509	6.59854	1.05286	3.63601
ENSP00000265709	5.23687	7.41994	3.70326	5.45335	1.86777	7.26163	7.08592	0	4.78252	4.14271	6.73115	4.48972	4.8772	5.36602	1.198	5.20063
ENSP00000299421	5.23687	6.34995	3.70326	5.09669	1.3289	6.21803	8.3031	8.78281	7.76798	1.36356	0	5.36215	0	1.78738	3.09584	4.88402
ENSP00000321537	5.23687	5.27996	3.70326	4.74003	0.898128	5.17442	4.65155	0	3.27532	2.84854	5.77596	3.61729	2.9386	4.11062	1.48161	4.04199
ENSP00000216780	5.23687	4.20997	3.70326	4.38337	0.78137	5.17442	0	0	1.72481	2.98745	8.64153	4.48972	2.9386	5.35662	2.94864	3.8216
ENSP00000312777	5.23687	4.20997	3.70326	4.38337	0.78137	3.08721	5.86874	0	2.98532	2.93569	5.77596	0	3.9079	3.22795	2.9474	3.53221
ENSP00000252692	5.23687	3.13998	3.70326	4.0267	1.08522	0	0	0	0	0	8.64153	6.23458	2.9386	5.93824	2.86299	3.32165
ENSP00000308610	5.23687	3.13998	3.70326	4.0267	1.08522	0	3.43437	0	1.14479	1.98283	5.77596	3.61729	6.81579	5.40301	1.63154	3.52483
ENSP00000357836	5.23687	3.13998	3.70326	4.0267	1.08522	3.08721	0	0	1.02907	1.7824	7.68634	7.97944	7.78509	7.81696	0.149128	4.29091
ENSP00000206451	5.23687	0	3.70326	2.98004	2.6923	4.13082	0	0	1.37694	2.38493	3.86557	5.36215	0	3.07591	2.76692	2.47763
ENSP00000335341	5.23687	5.27996	2.80217	4.43967	1.41828	5.17442	0	3.59427	2.9229	2.65174	0	0	3.9079	1.30263	2.25623	2.8884
ENSP00000354742	5.23687	4.20997	2.80217	4.083	1.2223	3.08721	0	3.59427	2.22716	1.94537	0	0	0	0	0	2.10339
ENSP00000263645	5.23687	4.20997	2.80217	4.083	1.2223	5.17442	0	3.59427	2.9229	2.65174	7.68634	9.72431	9.72369	9.04478	1.17644	5.35023
ENSP00000371514	5.23687	3.13998	2.80217	3.72634	1.31901	4.13082	0	0	1.37694	2.38493	2.91038	4.48972	3.9079	3.76933	0.798735	2.95754
ENSP00000355493	5.23687	3.13998	2.80217	3.72634	1.31901	5.17442	0	0	1.72481	2.98745	5.77596	5.36215	4.8772	5.33843	0.449849	3.59653
ENSP00000312981	5.23687	3.13998	2.80217	3.72634	1.31901	0	0	0	0	0	5.77596	7.10701	5.84649	6.24315	0.748955	3.32316
ENSP00000261722	5.23687	0	2.80217	2.67968	2.62058	4.13082	3.43437	3.59427	3.71982	0.364804	0	3.61729	0	1.20576	2.08844	2.53509
ENSP00000318805	5.23687	0	2.80217	2.67968	2.62058	9.34884	5.86874	0	5.07253	4.72501	7.68634	3.61729	0	3.76788	3.84538	3.84003
ENSP00000262215	5.23687	0	2.80217	2.67968	2.62058	3.08721	0	3.59427	2.22716	1.94537	0	3.61729	3.9079	2.5084	2.17719	2.47175
ENSP00000264211	5.23687	0	2.80217	2.67968	2.62058	3.08721	0	0	1.02907	1.7824	8.64153	10.5967	7.78509	9.00779	1.44116	4.23885
ENSP00000263246	5.23687	6.34995	0	3.86227	3.39081	3.08721	0	0	1.02907	1.7824	5.77596	4.48972	0	3.42189	3.03243	2.77108
ENSP00000306253	5.23687	5.27996	0	3.50561	3.03602	0	0	0	0	0	0	0	0	0	0	1.16854
ENSP00000216129	5.23687	4.20997	0	3.14895	2.77498	0	5.86874	3.59427	3.15434	2.959	2.91038	3.61729	2.9386	3.15542	0.400238	3.1529
ENSP00000254878	5.23687	4.20997	0	3.14895	2.77498	4.13082	4.65155	0	2.92746	2.54859	3.86557	0	3.9079	2.59116	2.24411	2.88919
ENSP00000262542	5.23687	3.13998	0	2.79228	2.63569	0	3.43437	0	1.14479	1.98283	2.91038	3.61729	0	2.17589	1.91724	2.03765
ENSP00000271877	5.23687	3.13998	0	2.79228	2.63569	0	0	0	0	0	2.91038	3.61729	4.8772	3.80162	0.996279	2.19797
ENSP00000397437	5.23687	0	0	1.74562	3.02351	3.08721	0	3.59427	2.22716	1.94537	0	0	0	0	0	1.32426
ENSP00000291439	5.23687	0	0	1.74562	3.02351	0	0	3.59427	1.19809	2.07515	3.86557	5.36215	0	3.07591	2.76692	2.00654
ENSP00000369981	4.38949	6.34995	14.5163	8.41858	5.37098	5.17442	0	4.8914	3.35528	2.9092	7.68634	5.36215	7.78509	6.94453	1.37127	6.23946
ENSP00000368030	4.38949	4.20997	14.5163	7.70525	5.89921	0	0	0	0	0	8.64153	13.214	0	7.28519	6.71062	4.99681
ENSP00000311572	4.38949	7.41994	10.9119	7.57379	3.26395	10.3924	11.9547	11.3771	11.2414	0.789893	7.68634	28.0453	5.84649	13.8594	12.3198	10.8915
ENSP00000221784	4.38949	6.34995	10.9119	7.21713	3.34658	7.26163	8.3031	4.8914	6.81871	1.74844	2.91038	2.74486	0	1.88508	1.63462	5.30697
ENSP00000352219	4.38949	6.34995	10.9119	7.21713	3.34658	0	4.65155	8.78281	4.47812	4.39397	4.82076	4.48972	2.9386	4.08303	1.00483	5.25943
ENSP00000265368	4.38949	10.6299	10.0109	8.34342	3.43816	3.08721	7.08592	10.0799	6.75102	3.50837	7.68634	7.97944	4.8772	6.84766	1.71275	7.31403
ENSP00000282369	4.38949	8.48993	9.10977	7.32973	2.56511	3.08721	4.65155	6.18854	4.64243	1.55068	4.82076	5.36215	4.8772	5.02004	0.297621	5.66407
ENSP00000324122	4.38949	7.41994	9.10977	6.97307	2.39166	10.3924	14.389	15.2685	13.35	2.59877	2.91038	7.10701	4.8772	4.96486	2.09969	8.42931
ENSP00000375730	4.38949	3.13998	9.10977	5.54642	3.14856	3.08721	0	0	1.02907	1.7824	12.4623	9.72431	10.693	10.9599	1.38837	5.84512
ENSP00000346223	4.38949	0	9.10977	4.49976	4.55589	0	0	0	0	0	4.82076	3.61729	4.8772	4.43842	0.711675	2.97939
ENSP00000238651	4.38949	13.8399	8.20869	8.81269	4.75406	9.34884	11.9547	19.1599	13.4878	5.08203	5.77596	10.5967	10.693	9.02189	2.81148	10.4408
ENSP00000262710	4.38949	5.27996	8.20869	5.95938	1.99819	4.13082	4.65155	4.8914	4.55792	0.388842	5.77596	5.36215	3.9079	5.01534	0.981134	5.17755
ENSP00000380090	4.38949	3.13998	8.20869	5.24605	2.64069	4.13082	5.86874	6.18854	5.39603	1.10731	3.86557	4.48972	0	2.7851	2.43207	4.47573
ENSP00000328359	4.38949	3.13998	8.20869	5.24605	2.64069	3.08721	0	3.59427	2.22716	1.94537	2.91038	2.74486	2.9386	2.86461	0.104664	3.44594
ENSP00000347969	4.38949	3.13998	8.20869	5.24605	2.64069	4.13082	5.86874	7.48567	5.82841	1.67779	10.5519	6.23458	5.84649	7.54433	2.61186	6.20626
ENSP00000254301	4.38949	0	8.20869	4.19939	4.10764	12.4797	3.43437	11.3771	9.09703	4.9349	4.82076	0	0	1.60692	2.78327	4.96778
ENSP00000234454	4.38949	3.13998	7.3076	4.94569	2.13876	5.17442	4.65155	0	3.27532	2.84854	0	0	6.81579	2.27193	3.9351	3.49765
ENSP00000294401	4.38949	7.41994	6.40652	6.07198	1.54267	3.08721	7.08592	3.59427	4.58913	2.17709	2.91038	5.36215	2.9386	3.73704	1.40746	4.79939
ENSP00000218348	4.38949	6.34995	6.40652	5.71532	1.14855	8.30524	3.43437	3.59427	5.11129	2.76719	3.86557	7.97944	9.72369	7.18957	3.00787	6.00539
ENSP00000227503	4.38949	5.27996	6.40652	5.35866	1.01081	3.08721	7.08592	11.3771	7.1834	4.14579	4.82076	3.61729	2.9386	3.79222	0.953199	5.44476
ENSP00000306670	4.38949	4.20997	6.40652	5.00199	1.21966	3.08721	4.65155	3.59427	3.77768	0.798135	6.73115	11.4692	2.9386	7.0463	4.27401	5.27532
ENSP00000246043	4.38949	4.20997	6.40652	5.00199	1.21966	5.17442	0	4.8914	3.35528	2.9092	4.82076	4.48972	5.84649	5.05233	0.707406	4.46987
ENSP00000274787	4.38949	3.13998	6.40652	4.64533	1.64823	3.08721	3.43437	6.18854	4.23671	1.69923	3.86557	5.36215	0	3.07591	2.76692	3.98598
ENSP00000341538	4.38949	3.13998	6.40652	4.64533	1.64823	3.08721	3.43437	3.59427	3.37195	0.259228	4.82076	6.23458	2.9386	4.66465	1.65353	4.22731
ENSP00000346148	4.38949	3.13998	6.40652	4.64533	1.64823	0	0	0	0	0	3.86557	6.23458	5.84649	5.31555	1.27062	3.32029
ENSP00000215375	4.38949	0	6.40652	3.59867	3.27565	0	0	0	0	0	2.91038	2.74486	2.9386	2.86461	0.104664	2.15443
ENSP00000358853	4.38949	7.41994	5.50543	5.77162	1.53266	5.17442	0	6.18854	3.78765	3.31916	6.73115	7.10701	6.81579	6.88465	0.197167	5.48131
ENSP00000326804	4.38949	7.41994	5.50543	5.77162	1.53266	7.26163	5.86874	6.18854	6.43964	0.729608	8.64153	9.72431	12.6316	10.3325	2.06338	7.51458
ENSP00000337261	4.38949	6.34995	5.50543	5.41496	0.983354	4.13082	4.65155	0	2.92746	2.54859	4.82076	0	4.8772	3.23265	2.7997	3.85836
ENSP00000246314	4.38949	6.34995	5.50543	5.41496	0.983354	3.08721	5.86874	3.59427	4.18341	1.4814	2.91038	3.61729	5.84649	4.12472	1.53242	4.57436
ENSP00000222005	4.38949	5.27996	5.50543	5.05829	0.590067	3.08721	0	3.59427	2.22716	1.94537	11.5071	7.97944	3.9079	7.79815	3.80285	5.02787
ENSP00000235090	4.38949	5.27996	5.50543	5.05829	0.590067	9.34884	4.65155	7.48567	7.16202	2.36531	5.77596	7.10701	4.8772	5.92006	1.12187	6.04679
ENSP00000368959	4.38949	5.27996	5.50543	5.05829	0.590067	3.08721	3.43437	0	2.17386	1.8906	10.5519	20.1935	6.81579	12.5204	6.90266	6.58418
ENSP00000037243	4.38949	4.20997	5.50543	4.70163	0.701873	3.08721	0	3.59427	2.22716	1.94537	4.82076	6.23458	2.9386	4.66465	1.65353	3.86448
ENSP00000211379	4.38949	4.20997	5.50543	4.70163	0.701873	3.08721	3.43437	0	2.17386	1.8906	2.91038	0	5.84649	2.91896	2.92326	3.26482
ENSP00000348770	4.38949	3.13998	5.50543	4.34497	1.18335	3.08721	4.65155	7.48567	5.07481	2.22957	2.91038	2.74486	0	1.88508	1.63462	3.76829
ENSP00000328553	4.38949	3.13998	5.50543	4.34497	1.18335	3.08721	0	0	1.02907	1.7824	3.86557	5.36215	0	3.07591	2.76692	2.81665
ENSP00000264889	4.38949	3.13998	5.50543	4.34497	1.18335	0	0	0	0	0	2.91038	8.85187	0	3.92075	4.5116	2.75524
ENSP00000278618	4.38949	0	5.50543	3.29831	2.9104	7.26163	3.43437	3.59427	4.76342	2.16499	3.86557	0	0	1.28852	2.23179	3.11675
ENSP00000240285	4.38949	0	5.50543	3.29831	2.9104	5.17442	3.43437	6.18854	4.93244	1.39294	4.82076	0	0	1.60692	2.78327	3.27922
ENSP00000221249	4.38949	0	5.50543	3.29831	2.9104	0	0	0	0	0	2.91038	4.48972	0	2.4667	2.27751	1.92167
ENSP00000273450	4.38949	0	5.50543	3.29831	2.9104	9.34884	13.1718	10.0799	10.8669	2.02935	5.77596	0	3.9079	3.22795	2.9474	5.79771
ENSP00000263273	4.38949	0	5.50543	3.29831	2.9104	9.34884	3.43437	10.0799	7.62105	3.64415	6.73115	9.72431	8.75439	8.40328	1.52716	6.44088
ENSP00000252102	4.38949	15.9799	4.60434	8.32457	6.63055	12.4797	22.9093	17.8627	17.7506	5.21573	4.82076	8.85187	10.693	8.12188	3.0034	11.399
ENSP00000322777	4.38949	8.48993	4.60434	5.82792	2.30787	5.17442	5.86874	3.59427	4.87914	1.16563	4.82076	2.74486	5.84649	4.47071	1.58017	5.05926
ENSP00000363050	4.38949	6.34995	4.60434	5.1146	1.07523	3.08721	10.7375	0	4.60823	5.52797	3.86557	7.97944	5.84649	5.89717	2.0574	5.20666
ENSP00000273920	4.38949	6.34995	4.60434	5.1146	1.07523	9.34884	11.9547	10.0799	10.4611	1.34408	9.59672	13.214	7.78509	10.1986	2.76406	8.59145
ENSP00000254799	4.38949	5.27996	4.60434	4.75793	0.464676	0	9.52029	6.18854	5.23628	4.83105	3.86557	0	3.9079	2.59116	2.24411	4.19512
ENSP00000220592	4.38949	5.27996	4.60434	4.75793	0.464676	3.08721	5.86874	3.59427	4.18341	1.4814	4.82076	4.48972	3.9079	4.40613	0.46214	4.44916
ENSP00000251047	4.38949	5.27996	4.60434	4.75793	0.464676	6.21803	4.65155	3.59427	4.82128	1.32009	2.91038	0	4.8772	2.59586	2.45376	4.05836
ENSP00000348444	4.38949	4.20997	4.60434	4.40127	0.197451	0	5.86874	4.8914	3.58671	3.14439	5.77596	3.61729	0	3.13108	2.91851	3.70635
ENSP00000317362	4.38949	4.20997	4.60434	4.40127	0.197451	3.08721	3.43437	0	2.17386	1.8906	4.82076	5.36215	3.9079	4.69694	0.734993	3.75736
ENSP00000369519	4.38949	3.13998	4.60434	4.04461	0.79076	5.17442	3.43437	7.48567	5.36482	2.03235	4.82076	2.74486	0	2.52188	2.41811	3.9771
ENSP00000251076	4.38949	3.13998	4.60434	4.04461	0.79076	0	0	0	0	0	7.68634	4.48972	2.9386	5.03822	2.42093	3.02761
ENSP00000358083	4.38949	3.13998	4.60434	4.04461	0.79076	3.08721	3.43437	3.59427	3.37195	0.259228	5.77596	5.36215	3.9079	5.01534	0.981134	4.14396
ENSP00000347581	4.38949	3.13998	4.60434	4.04461	0.79076	6.21803	4.65155	0	3.62319	3.23405	2.91038	5.36215	4.8772	4.38324	1.29838	4.01701
ENSP00000233057	4.38949	3.13998	4.60434	4.04461	0.79076	0	0	3.59427	1.19809	2.07515	11.5071	10.5967	7.78509	9.96298	1.94025	5.06856
ENSP00000352162	4.38949	3.13998	4.60434	4.04461	0.79076	0	0	0	0	0	17.2383	15.8313	13.6009	15.5568	1.83415	6.53381
ENSP00000231498	4.38949	0	4.60434	2.99795	2.59852	5.17442	0	3.59427	2.9229	2.65174	8.64153	6.23458	0	4.9587	4.45981	3.62652
ENSP00000354737	4.38949	0	4.60434	2.99795	2.59852	4.13082	0	0	1.37694	2.38493	0	3.61729	2.9386	2.1853	1.92271	2.18673
ENSP00000344591	4.38949	0	4.60434	2.99795	2.59852	0	0	0	0	0	3.86557	3.61729	2.9386	3.47382	0.479853	2.15726
ENSP00000355560	4.38949	0	4.60434	2.99795	2.59852	0	0	0	0	0	5.77596	4.48972	2.9386	4.40143	1.42074	2.46646
ENSP00000221418	4.38949	0	4.60434	2.99795	2.59852	0	0	3.59427	1.19809	2.07515	9.59672	6.23458	2.9386	6.25663	3.32912	3.48422
ENSP00000350301	4.38949	0	4.60434	2.99795	2.59852	0	0	0	0	0	4.82076	3.61729	4.8772	4.43842	0.711675	2.47879
ENSP00000254480	4.38949	0	4.60434	2.99795	2.59852	4.13082	3.43437	0	2.52173	2.21147	5.77596	4.48972	4.8772	5.04762	0.659836	3.52243
ENSP00000359151	4.38949	0	4.60434	2.99795	2.59852	0	3.43437	3.59427	2.34288	2.03057	2.91038	0	7.78509	3.56516	3.93363	2.96866
ENSP00000352612	4.38949	0	4.60434	2.99795	2.59852	0	0	0	0	0	22.9694	28.9178	18.4474	23.4449	5.25137	8.81427
ENSP00000246337	4.38949	9.55992	3.70326	5.88422	3.20168	6.21803	8.3031	16.5656	10.3622	5.4725	0	7.10701	3.9079	3.67164	3.55939	6.63937
ENSP00000344259	4.38949	5.27996	3.70326	4.45757	0.790552	4.13082	5.86874	3.59427	4.53127	1.18894	3.86557	3.61729	2.9386	3.47382	0.479853	4.15422
ENSP00000291236	4.38949	5.27996	3.70326	4.45757	0.790552	3.08721	5.86874	3.59427	4.18341	1.4814	5.77596	5.36215	4.8772	5.33843	0.449849	4.6598
ENSP00000263697	4.38949	5.27996	3.70326	4.45757	0.790552	6.21803	3.43437	8.78281	6.14507	2.67497	2.91038	6.23458	4.8772	4.67405	1.67138	5.09223
ENSP00000347897	4.38949	4.20997	3.70326	4.10091	0.355881	3.08721	0	3.59427	2.22716	1.94537	3.86557	3.61729	0	2.49429	2.16368	2.94079
ENSP00000300648	4.38949	4.20997	3.70326	4.10091	0.355881	3.08721	0	0	1.02907	1.7824	6.73115	13.214	5.84649	8.59722	4.02266	4.57573
ENSP00000312419	4.38949	3.13998	3.70326	3.74424	0.625765	4.13082	0	0	1.37694	2.38493	7.68634	5.36215	0	4.3495	3.94196	3.15689
ENSP00000350710	4.38949	3.13998	3.70326	3.74424	0.625765	4.13082	0	3.59427	2.57503	2.24612	2.91038	2.74486	2.9386	2.86461	0.104664	3.0613
ENSP00000363832	4.38949	3.13998	3.70326	3.74424	0.625765	3.08721	0	0	1.02907	1.7824	5.77596	5.36215	3.9079	5.01534	0.981134	3.26288
ENSP00000261776	4.38949	3.13998	3.70326	3.74424	0.625765	4.13082	3.43437	7.48567	5.01695	2.16615	5.77596	4.48972	4.8772	5.04762	0.659836	4.60294
ENSP00000347230	4.38949	3.13998	3.70326	3.74424	0.625765	6.21803	4.65155	0	3.62319	3.23405	3.86557	7.10701	5.84649	5.60636	1.63401	4.3246
ENSP00000264235	4.38949	0	3.70326	2.69758	2.36124	0	0	0	0	0	4.82076	9.72431	0	4.84836	4.86221	2.51531
ENSP00000221801	4.38949	0	3.70326	2.69758	2.36124	0	0	0	0	0	3.86557	7.97944	2.9386	4.92787	2.68307	2.54182
ENSP00000295685	4.38949	0	3.70326	2.69758	2.36124	0	3.43437	3.59427	2.34288	2.03057	4.82076	6.23458	4.8772	5.31085	0.800476	3.45044
ENSP00000262375	4.38949	0	3.70326	2.69758	2.36124	0	0	0	0	0	3.86557	3.61729	6.81579	4.76622	1.77932	2.48793
ENSP00000345079	4.38949	7.41994	2.80217	4.87054	2.34617	14.5669	20.4749	10.0799	15.0406	5.21367	5.77596	0	0	1.92532	3.33475	7.27881
ENSP00000290231	4.38949	5.27996	2.80217	4.15721	1.25512	0	0	0	0	0	0	0	0	0	0	1.38574
ENSP00000334314	4.38949	4.20997	2.80217	3.80055	0.869264	4.13082	0	0	1.37694	2.38493	2.91038	2.74486	3.9079	3.18771	0.629164	2.7884
ENSP00000338191	4.38949	3.13998	2.80217	3.44388	0.836161	0	3.43437	3.59427	2.34288	2.03057	6.73115	6.23458	0	4.32191	3.75111	3.36956
ENSP00000412420	4.38949	3.13998	2.80217	3.44388	0.836161	3.08721	0	3.59427	2.22716	1.94537	3.86557	0	2.9386	2.26806	2.01814	2.64637
ENSP00000249364	4.38949	3.13998	2.80217	3.44388	0.836161	6.21803	3.43437	3.59427	4.41555	1.56303	4.82076	3.61729	2.9386	3.79222	0.953199	3.88388
ENSP00000423350	4.38949	3.13998	2.80217	3.44388	0.836161	8.30524	0	3.59427	3.9665	4.16511	2.91038	3.61729	3.9079	3.47852	0.513031	3.62964
ENSP00000240159	4.38949	3.13998	2.80217	3.44388	0.836161	0	8.3031	4.8914	4.39817	4.17347	0	5.36215	4.8772	3.41312	2.96577	3.75172
ENSP00000259632	4.38949	3.13998	2.80217	3.44388	0.836161	4.13082	3.43437	4.8914	4.1522	0.728753	5.77596	6.23458	4.8772	5.62924	0.690484	4.40844
ENSP00000294172	4.38949	0	2.80217	2.39722	2.22259	0	0	0	0	0	2.91038	0	0	0.970127	1.68031	1.12245
ENSP00000200639	4.38949	0	2.80217	2.39722	2.22259	3.08721	0	4.8914	2.65954	2.47359	2.91038	2.74486	0	1.88508	1.63462	2.31395
ENSP00000364882	4.38949	0	2.80217	2.39722	2.22259	3.08721	4.65155	0	2.57959	2.36696	3.86557	2.74486	0	2.20348	1.98884	2.39343
ENSP00000234420	4.38949	0	2.80217	2.39722	2.22259	0	0	0	0	0	0	4.48972	0	1.49657	2.59214	1.29793
ENSP00000411498	4.38949	0	2.80217	2.39722	2.22259	0	0	3.59427	1.19809	2.07515	3.86557	4.48972	0	2.7851	2.43207	2.1268
ENSP00000216832	4.38949	0	2.80217	2.39722	2.22259	0	4.65155	4.8914	3.18099	2.75742	4.82076	0	3.9079	2.90955	2.56075	2.82925
ENSP00000363874	4.38949	0	2.80217	2.39722	2.22259	0	0	0	0	0	3.86557	6.23458	3.9079	4.66935	1.3557	2.35552
ENSP00000304467	4.38949	0	2.80217	2.39722	2.22259	5.17442	3.43437	0	2.8696	2.63304	2.91038	2.74486	4.8772	3.51081	1.18621	2.92588
ENSP00000348849	4.38949	0	2.80217	2.39722	2.22259	0	0	0	0	0	4.82076	11.4692	6.81579	7.70191	3.41163	3.36638
ENSP00000262173	4.38949	0	2.80217	2.39722	2.22259	0	0	0	0	0	6.73115	2.74486	10.693	6.723	3.97407	3.04007
ENSP00000346027	4.38949	0	2.80217	2.39722	2.22259	0	0	0	0	0	15.3279	10.5967	10.693	12.2059	2.70416	4.8677
ENSP00000275607	4.38949	5.27996	0	3.22315	2.82662	4.13082	3.43437	6.18854	4.58457	1.43206	5.77596	3.61729	0	3.13108	2.91851	3.64627
ENSP00000209875	4.38949	4.20997	0	2.86649	2.48407	5.17442	8.3031	6.18854	6.55535	1.59627	2.91038	0	0	0.970127	1.68031	3.46399
ENSP00000335600	4.38949	4.20997	0	2.86649	2.48407	3.08721	4.65155	0	2.57959	2.36696	0	2.74486	0	0.914954	1.58475	2.12034
ENSP00000261650	4.38949	3.13998	0	2.50982	2.26158	0	0	0	0	0	0	0	2.9386	0.979533	1.6966	1.16312
ENSP00000277165	4.38949	3.13998	0	2.50982	2.26158	4.13082	0	0	1.37694	2.38493	2.91038	2.74486	2.9386	2.86461	0.104664	2.25046
ENSP00000298687	4.38949	3.13998	0	2.50982	2.26158	7.26163	10.7375	4.8914	7.63017	2.94041	0	6.23458	2.9386	3.05773	3.119	4.39924
ENSP00000231751	4.38949	3.13998	0	2.50982	2.26158	0	0	0	0	0	2.91038	2.74486	4.8772	3.51081	1.18621	2.00688
ENSP00000394299	4.38949	0	0	1.46316	2.53428	0	0	0	0	0	3.86557	2.74486	0	2.20348	1.98884	1.22221
ENSP00000299980	4.38949	0	0	1.46316	2.53428	0	0	0	0	0	4.82076	7.10701	0	3.97593	3.62805	1.81303
ENSP00000355895	4.38949	0	0	1.46316	2.53428	0	3.43437	4.8914	2.77526	2.51143	4.82076	5.36215	2.9386	4.37384	1.27209	2.87075
ENSP00000401151	4.38949	0	0	1.46316	2.53428	4.13082	0	0	1.37694	2.38493	5.77596	4.48972	3.9079	4.72452	0.955908	2.52154
ENSP00000362987	4.38949	0	0	1.46316	2.53428	0	3.43437	0	1.14479	1.98283	0	6.23458	3.9079	3.38083	3.15053	1.99626
ENSP00000264447	4.38949	0	0	1.46316	2.53428	0	0	3.59427	1.19809	2.07515	3.86557	4.48972	5.84649	4.73393	1.01279	2.46506
ENSP00000256119	3.54212	12.7699	22.6261	12.9794	9.54369	5.17442	5.86874	3.59427	4.87914	1.16563	4.82076	20.1935	15.5395	13.5179	7.88322	10.4588
ENSP00000316950	3.54212	7.41994	16.3185	9.09351	6.55052	6.21803	5.86874	6.18854	6.09177	0.193713	12.4623	9.72431	9.72369	10.6368	1.58096	8.60735
ENSP00000303754	3.54212	10.6299	14.5163	9.56277	5.56437	11.4361	8.3031	3.59427	7.77781	3.94719	0	0	0	0	0	5.78019
ENSP00000241052	3.54212	11.6999	10.9119	8.71799	4.49971	4.13082	8.3031	7.48567	6.63986	2.211	6.73115	3.61729	4.8772	5.07521	1.56634	6.81102
ENSP00000370395	3.54212	7.41994	9.10977	6.69061	2.85458	5.17442	8.3031	11.3771	8.28487	3.10137	2.91038	4.48972	8.75439	5.38483	3.02308	6.78677
ENSP00000199448	3.54212	4.20997	9.10977	5.62062	3.04009	0	0	0	0	0	4.82076	10.5967	3.9079	6.4418	3.62711	4.02081
ENSP00000363899	3.54212	4.20997	9.10977	5.62062	3.04009	5.17442	3.43437	4.8914	4.50006	0.933706	3.86557	4.48972	6.81579	5.05703	1.55478	5.05924
ENSP00000301457	3.54212	0	9.10977	4.2173	4.59226	0	0	0	0	0	2.91038	2.74486	0	1.88508	1.63462	2.03413
ENSP00000229390	3.54212	6.34995	8.20869	6.03359	2.34931	6.21803	5.86874	4.8914	5.65939	0.687642	2.91038	5.36215	4.8772	4.38324	1.29838	5.35874
ENSP00000319977	3.54212	4.20997	8.20869	5.32026	2.52364	5.17442	5.86874	8.78281	6.60865	1.91461	2.91038	2.74486	4.8772	3.51081	1.18621	5.14658
ENSP00000288666	3.54212	0	8.20869	3.91694	4.11716	0	8.3031	6.18854	4.83055	4.31491	6.73115	3.61729	0	3.44948	3.36871	4.06565
ENSP00000266964	3.54212	8.48993	7.3076	6.44655	2.58385	11.4361	9.52029	13.9713	11.6426	2.2327	3.86557	0	10.693	4.85285	5.41443	7.64732
ENSP00000261167	3.54212	5.27996	7.3076	5.37656	1.8846	0	0	3.59427	1.19809	2.07515	2.91038	0	0	0.970127	1.68031	2.51493
ENSP00000249442	3.54212	5.27996	7.3076	5.37656	1.8846	4.13082	0	8.78281	4.30454	4.39398	3.86557	4.48972	0	2.7851	2.43207	4.1554
ENSP00000352738	3.54212	5.27996	7.3076	5.37656	1.8846	6.21803	0	3.59427	3.27077	3.12161	4.82076	6.23458	3.9079	4.98775	1.1723	4.54502
ENSP00000259034	3.54212	3.13998	7.3076	4.66323	2.2989	3.08721	8.3031	4.8914	5.42724	2.64891	0	0	2.9386	0.979533	1.6966	3.69
ENSP00000248070	3.54212	3.13998	7.3076	4.66323	2.2989	0	0	0	0	0	7.68634	11.4692	2.9386	7.3647	4.27437	4.00931
ENSP00000262061	3.54212	0	7.3076	3.61657	3.65437	0	0	0	0	0	6.73115	0	0	2.24372	3.88623	1.95343
ENSP00000352041	3.54212	0	7.3076	3.61657	3.65437	0	0	0	0	0	3.86557	0	3.9079	2.59116	2.24411	2.06924
ENSP00000273308	3.54212	5.27996	6.40652	5.0762	1.44303	4.13082	8.3031	3.59427	5.34273	2.57776	0	0	2.9386	0.979533	1.6966	3.79949
ENSP00000259667	3.54212	5.27996	6.40652	5.0762	1.44303	4.13082	4.65155	0	2.92746	2.54859	0	2.74486	4.8772	2.54069	2.445	3.51478
ENSP00000356290	3.54212	5.27996	6.40652	5.0762	1.44303	5.17442	8.3031	6.18854	6.55535	1.59627	9.59672	6.23458	4.8772	6.90283	2.42969	6.17813
ENSP00000300291	3.54212	5.27996	6.40652	5.0762	1.44303	0	0	0	0	0	0	2.74486	5.84649	2.86379	2.92506	2.64666
ENSP00000221996	3.54212	4.20997	6.40652	4.71954	1.49864	4.13082	3.43437	6.18854	4.58457	1.43206	0	0	0	0	0	3.10137
ENSP00000174653	3.54212	4.20997	6.40652	4.71954	1.49864	3.08721	0	0	1.02907	1.7824	0	3.61729	2.9386	2.1853	1.92271	2.64463
ENSP00000295736	3.54212	4.20997	6.40652	4.71954	1.49864	3.08721	0	0	1.02907	1.7824	6.73115	6.23458	3.9079	5.62454	1.50725	3.79105
ENSP00000259037	3.54212	4.20997	6.40652	4.71954	1.49864	7.26163	8.3031	13.9713	9.84536	3.61095	9.59672	6.23458	5.84649	7.22593	2.06231	7.26361
ENSP00000346088	3.54212	4.20997	6.40652	4.71954	1.49864	3.08721	0	0	1.02907	1.7824	7.68634	21.0659	5.84649	11.5329	8.30691	5.76051
ENSP00000304740	3.54212	4.20997	6.40652	4.71954	1.49864	0	4.65155	7.48567	4.04574	3.77943	3.86557	5.36215	7.78509	5.67094	1.97792	4.81207
ENSP00000261889	3.54212	4.20997	6.40652	4.71954	1.49864	4.13082	7.08592	8.78281	6.66651	2.35418	9.59672	9.72431	9.72369	9.68157	0.0734839	7.02254
ENSP00000229329	3.54212	0	6.40652	3.31621	3.20923	3.08721	3.43437	6.18854	4.23671	1.69923	4.82076	3.61729	8.75439	5.73082	2.68674	4.42791
ENSP00000389465	3.54212	0	6.40652	3.31621	3.20923	4.13082	3.43437	7.48567	5.01695	2.16615	5.77596	4.48972	12.6316	7.63242	4.37691	5.32186
ENSP00000362576	3.54212	7.41994	5.50543	5.48916	1.93896	0	5.86874	0	1.95625	3.38832	5.77596	8.85187	8.75439	7.79407	1.74842	5.07983
ENSP00000232125	3.54212	6.34995	5.50543	5.1325	1.44058	8.30524	3.43437	4.8914	5.54367	2.50009	9.59672	6.23458	3.9079	6.57973	2.86007	5.75197
ENSP00000344942	3.54212	5.27996	5.50543	4.77584	1.07436	5.17442	4.65155	4.8914	4.90579	0.261732	0	0	3.9079	1.30263	2.25623	3.66142
ENSP00000363313	3.54212	5.27996	5.50543	4.77584	1.07436	5.17442	4.65155	4.8914	4.90579	0.261732	0	2.74486	3.9079	2.21759	2.0066	3.9664
ENSP00000363331	3.54212	5.27996	5.50543	4.77584	1.07436	0	4.65155	0	1.55052	2.68557	3.86557	3.61729	3.9079	3.79692	0.156996	3.37442
ENSP00000375415	3.54212	5.27996	5.50543	4.77584	1.07436	3.08721	0	0	1.02907	1.7824	2.91038	7.10701	4.8772	4.96486	2.09969	3.58992
ENSP00000261405	3.54212	5.27996	5.50543	4.77584	1.07436	0	0	0	0	0	3.86557	7.97944	4.8772	5.57407	2.14364	3.44997
ENSP00000364398	3.54212	4.20997	5.50543	4.41917	0.998233	6.21803	0	0	2.07268	3.58998	6.73115	5.36215	4.8772	5.65683	0.961463	4.04956
ENSP00000416257	3.54212	4.20997	5.50543	4.41917	0.998233	8.30524	0	4.8914	4.39888	4.17447	6.73115	5.36215	4.8772	5.65683	0.961463	4.82496
ENSP00000273628	3.54212	4.20997	5.50543	4.41917	0.998233	6.21803	4.65155	0	3.62319	3.23405	2.91038	5.36215	5.84649	4.70634	1.57409	4.24957
ENSP00000320516	3.54212	3.13998	5.50543	4.06251	1.26568	6.21803	3.43437	0	3.21746	3.11468	5.77596	5.36215	4.8772	5.33843	0.449849	4.20614
ENSP00000407375	3.54212	0	5.50543	3.01585	2.79019	6.21803	3.43437	8.78281	6.14507	2.67497	2.91038	0	0	0.970127	1.68031	3.37702
ENSP00000317257	3.54212	0	5.50543	3.01585	2.79019	4.13082	8.3031	19.1599	10.5313	7.75833	0	0	4.8772	1.62573	2.81585	5.05762
ENSP00000295783	3.54212	7.41994	4.60434	5.1888	2.00389	6.21803	4.65155	3.59427	4.82128	1.32009	4.82076	11.4692	6.81579	7.70191	3.41163	5.904
ENSP00000232907	3.54212	5.27996	4.60434	4.47547	0.876057	8.30524	7.08592	0	5.13039	4.48468	4.82076	2.74486	0	2.52188	2.41811	4.04258
ENSP00000354591	3.54212	5.27996	4.60434	4.47547	0.876057	5.17442	0	3.59427	2.9229	2.65174	4.82076	3.61729	3.9079	4.11532	0.627977	3.8379
ENSP00000266039	3.54212	4.20997	4.60434	4.11881	0.536947	0	0	0	0	0	2.91038	2.74486	0	1.88508	1.63462	2.0013
ENSP00000377669	3.54212	4.20997	4.60434	4.11881	0.536947	3.08721	4.65155	6.18854	4.64243	1.55068	4.82076	6.23458	3.9079	4.98775	1.1723	4.583
ENSP00000254508	3.54212	4.20997	4.60434	4.11881	0.536947	0	0	6.18854	2.06285	3.57295	5.77596	4.48972	4.8772	5.04762	0.659836	3.74309
ENSP00000243167	3.54212	4.20997	4.60434	4.11881	0.536947	0	0	0	0	0	3.86557	6.23458	4.8772	4.99245	1.1887	3.03709
ENSP00000262887	3.54212	3.13998	4.60434	3.76215	0.756571	5.17442	3.43437	4.8914	4.50006	0.933706	0	4.48972	0	1.49657	2.59214	3.25293
ENSP00000340587	3.54212	3.13998	4.60434	3.76215	0.756571	0	3.43437	0	1.14479	1.98283	2.91038	2.74486	2.9386	2.86461	0.104664	2.59052
ENSP00000327336	3.54212	3.13998	4.60434	3.76215	0.756571	4.13082	0	3.59427	2.57503	2.24612	0	3.61729	2.9386	2.1853	1.92271	2.84082
ENSP00000359290	3.54212	3.13998	4.60434	3.76215	0.756571	0	3.43437	3.59427	2.34288	2.03057	2.91038	3.61729	2.9386	3.15542	0.400238	3.08682
ENSP00000421922	3.54212	3.13998	4.60434	3.76215	0.756571	5.17442	3.43437	4.8914	4.50006	0.933706	0	6.23458	2.9386	3.05773	3.119	3.77331
ENSP00000263672	3.54212	3.13998	4.60434	3.76215	0.756571	3.08721	3.43437	3.59427	3.37195	0.259228	3.86557	4.48972	4.8772	4.41083	0.510404	3.84831
ENSP00000328570	3.54212	0	4.60434	2.71549	2.41091	0	3.43437	0	1.14479	1.98283	0	0	0	0	0	1.28676
ENSP00000324573	3.54212	0	4.60434	2.71549	2.41091	4.13082	5.86874	3.59427	4.53127	1.18894	0	0	0	0	0	2.41559
ENSP00000269886	3.54212	0	4.60434	2.71549	2.41091	0	0	3.59427	1.19809	2.07515	2.91038	0	0	0.970127	1.68031	1.6279
ENSP00000319798	3.54212	0	4.60434	2.71549	2.41091	0	0	0	0	0	5.77596	2.74486	0	2.84027	2.88916	1.85192
ENSP00000259569	3.54212	0	4.60434	2.71549	2.41091	4.13082	4.65155	3.59427	4.12555	0.528661	2.91038	6.23458	0	3.04832	3.11958	3.29645
ENSP00000360843	3.54212	0	4.60434	2.71549	2.41091	0	0	0	0	0	0	7.97944	0	2.65981	4.60693	1.79177
ENSP00000315388	3.54212	0	4.60434	2.71549	2.41091	4.13082	3.43437	3.59427	3.71982	0.364804	2.91038	4.48972	4.8772	4.09243	1.04186	3.50925
ENSP00000317360	3.54212	0	4.60434	2.71549	2.41091	8.30524	4.65155	0	4.31893	4.1626	6.73115	6.23458	4.8772	5.94764	0.959706	4.32735
ENSP00000167462	3.54212	0	4.60434	2.71549	2.41091	3.08721	0	0	1.02907	1.7824	6.73115	7.97944	4.8772	6.52926	1.56095	3.42461
ENSP00000338185	3.54212	6.34995	3.70326	4.53178	1.57664	3.08721	0	4.8914	2.65954	2.47359	2.91038	2.74486	2.9386	2.86461	0.104664	3.35198
ENSP00000341837	3.54212	5.27996	3.70326	4.17511	0.960211	8.30524	9.52029	7.48567	8.43707	1.02369	0	0	0	0	0	4.20406
ENSP00000377696	3.54212	5.27996	3.70326	4.17511	0.960211	6.21803	7.08592	6.18854	6.4975	0.509804	3.86557	0	2.9386	2.26806	2.01814	4.31355
ENSP00000316879	3.54212	4.20997	3.70326	3.81845	0.348507	3.08721	0	3.59427	2.22716	1.94537	10.5519	11.4692	4.8772	8.96609	3.57066	5.0039
ENSP00000311026	3.54212	4.20997	3.70326	3.81845	0.348507	0	0	0	0	0	3.86557	7.97944	5.84649	5.89717	2.0574	3.23854
ENSP00000256383	3.54212	3.13998	3.70326	3.46179	0.290105	0	0	0	0	0	2.91038	0	0	0.970127	1.68031	1.4773
ENSP00000306548	3.54212	3.13998	3.70326	3.46179	0.290105	4.13082	3.43437	0	2.52173	2.21147	2.91038	4.48972	3.9079	3.76933	0.798735	3.25095
ENSP00000362648	3.54212	3.13998	3.70326	3.46179	0.290105	4.13082	7.08592	0	3.73891	3.55918	2.91038	0	4.8772	2.59586	2.45376	3.26552
ENSP00000263277	3.54212	3.13998	3.70326	3.46179	0.290105	0	0	0	0	0	4.82076	6.23458	6.81579	5.95705	1.02606	3.13961
ENSP00000347744	3.54212	0	3.70326	2.41513	2.09311	3.08721	0	0	1.02907	1.7824	3.86557	2.74486	2.9386	3.18301	0.599001	2.20907
ENSP00000366544	3.54212	0	3.70326	2.41513	2.09311	5.17442	0	0	1.72481	2.98745	3.86557	2.74486	2.9386	3.18301	0.599001	2.44098
ENSP00000365716	3.54212	0	3.70326	2.41513	2.09311	0	0	0	0	0	0	3.61729	2.9386	2.1853	1.92271	1.53347
ENSP00000355050	3.54212	0	3.70326	2.41513	2.09311	3.08721	0	0	1.02907	1.7824	4.82076	3.61729	2.9386	3.79222	0.953199	2.41214
ENSP00000250498	3.54212	0	3.70326	2.41513	2.09311	0	0	0	0	0	8.64153	6.23458	2.9386	5.93824	2.86299	2.78445
ENSP00000382327	3.54212	0	3.70326	2.41513	2.09311	0	3.43437	0	1.14479	1.98283	2.91038	0	3.9079	2.27276	2.03048	1.94423
ENSP00000225698	3.54212	0	3.70326	2.41513	2.09311	0	0	0	0	0	2.91038	2.74486	3.9079	3.18771	0.629164	1.86761
ENSP00000265773	3.54212	0	3.70326	2.41513	2.09311	0	0	0	0	0	2.91038	3.61729	3.9079	3.47852	0.513031	1.96455
ENSP00000263934	3.54212	0	3.70326	2.41513	2.09311	3.08721	0	0	1.02907	1.7824	5.77596	6.23458	3.9079	5.30615	1.23244	2.91678
ENSP00000364751	3.54212	0	3.70326	2.41513	2.09311	0	0	6.18854	2.06285	3.57295	0	5.36215	4.8772	3.41312	2.96577	2.63036
ENSP00000229771	3.54212	0	3.70326	2.41513	2.09311	6.21803	0	0	2.07268	3.58998	5.77596	7.10701	6.81579	6.56625	0.699736	3.68469
ENSP00000246117	3.54212	0	3.70326	2.41513	2.09311	0	0	0	0	0	7.68634	7.10701	9.72369	8.17235	1.37437	3.52916
ENSP00000265641	3.54212	8.48993	2.80217	4.94474	3.09243	10.3924	10.7375	10.0799	10.4033	0.328899	0	2.74486	2.9386	1.89449	1.64353	5.7475
ENSP00000212369	3.54212	5.27996	2.80217	3.87475	1.27194	3.08721	3.43437	0	2.17386	1.8906	4.82076	0	0	1.60692	2.78327	2.55184
ENSP00000264221	3.54212	5.27996	2.80217	3.87475	1.27194	5.17442	4.65155	3.59427	4.47341	0.804997	6.73115	0	3.9079	3.54635	3.38011	3.96484
ENSP00000388077	3.54212	5.27996	2.80217	3.87475	1.27194	3.08721	7.08592	4.8914	5.02151	2.00253	3.86557	2.74486	7.78509	4.79851	2.64646	4.56492
ENSP00000257829	3.54212	4.20997	2.80217	3.51809	0.704206	3.08721	0	0	1.02907	1.7824	0	0	0	0	0	1.51572
ENSP00000219313	3.54212	4.20997	2.80217	3.51809	0.704206	0	0	3.59427	1.19809	2.07515	4.82076	7.10701	3.9079	5.27856	1.64796	3.33158
ENSP00000366018	3.54212	4.20997	2.80217	3.51809	0.704206	3.08721	0	0	1.02907	1.7824	3.86557	0	4.8772	2.91426	2.57401	2.48714
ENSP00000293217	3.54212	3.13998	2.80217	3.16142	0.37044	0	0	0	0	0	2.91038	5.36215	0	2.75751	2.68434	1.97298
ENSP00000296557	3.54212	3.13998	2.80217	3.16142	0.37044	0	0	0	0	0	0	2.74486	2.9386	1.89449	1.64353	1.6853
ENSP00000258180	3.54212	3.13998	2.80217	3.16142	0.37044	0	3.43437	0	1.14479	1.98283	2.91038	6.23458	2.9386	4.02785	1.91114	2.77802
ENSP00000314768	3.54212	3.13998	2.80217	3.16142	0.37044	4.13082	0	0	1.37694	2.38493	3.86557	4.48972	4.8772	4.41083	0.510404	2.98306
ENSP00000406027	3.54212	3.13998	2.80217	3.16142	0.37044	4.13082	3.43437	0	2.52173	2.21147	4.82076	9.72431	5.84649	6.79719	2.58632	4.16011
ENSP00000320485	3.54212	0	2.80217	2.11476	1.86844	3.08721	0	0	1.02907	1.7824	0	0	0	0	0	1.04794
ENSP00000254663	3.54212	0	2.80217	2.11476	1.86844	0	0	3.59427	1.19809	2.07515	2.91038	0	0	0.970127	1.68031	1.42766
ENSP00000348307	3.54212	0	2.80217	2.11476	1.86844	5.17442	0	0	1.72481	2.98745	3.86557	0	0	1.28852	2.23179	1.70937
ENSP00000322175	3.54212	0	2.80217	2.11476	1.86844	4.13082	3.43437	3.59427	3.71982	0.364804	5.77596	0	0	1.92532	3.33475	2.58663
ENSP00000384619	3.54212	0	2.80217	2.11476	1.86844	0	0	0	0	0	2.91038	2.74486	0	1.88508	1.63462	1.33328
ENSP00000264158	3.54212	0	2.80217	2.11476	1.86844	0	0	0	0	0	2.91038	4.48972	0	2.4667	2.27751	1.52716
ENSP00000361327	3.54212	0	2.80217	2.11476	1.86844	0	0	0	0	0	4.82076	4.48972	0	3.1035	2.6928	1.73942
ENSP00000267425	3.54212	0	2.80217	2.11476	1.86844	3.08721	0	0	1.02907	1.7824	0	3.61729	2.9386	2.1853	1.92271	1.77638
ENSP00000329757	3.54212	0	2.80217	2.11476	1.86844	0	3.43437	4.8914	2.77526	2.51143	3.86557	3.61729	2.9386	3.47382	0.479853	2.78795
ENSP00000404469	3.54212	0	2.80217	2.11476	1.86844	0	0	0	0	0	0	4.48972	2.9386	2.47611	2.28031	1.53029
ENSP00000263764	3.54212	0	2.80217	2.11476	1.86844	0	0	0	0	0	0	4.48972	2.9386	2.47611	2.28031	1.53029
ENSP00000252321	3.54212	0	2.80217	2.11476	1.86844	0	0	0	0	0	2.91038	4.48972	2.9386	3.44623	0.903797	1.85367
ENSP00000262406	3.54212	0	2.80217	2.11476	1.86844	0	3.43437	3.59427	2.34288	2.03057	3.86557	4.48972	2.9386	3.76463	0.780473	2.74076
ENSP00000344572	3.54212	0	2.80217	2.11476	1.86844	3.08721	0	0	1.02907	1.7824	4.82076	4.48972	2.9386	4.08303	1.00483	2.40895
ENSP00000255631	3.54212	0	2.80217	2.11476	1.86844	4.13082	0	3.59427	2.57503	2.24612	5.77596	6.23458	2.9386	4.98305	1.78533	3.22428
ENSP00000349977	3.54212	0	2.80217	2.11476	1.86844	0	0	0	0	0	15.3279	9.72431	12.6316	12.5613	2.80244	4.89201
ENSP00000347005	3.54212	7.41994	0	3.65402	3.71123	5.17442	8.3031	7.48567	6.98773	1.62269	5.77596	2.74486	10.693	6.4046	4.01118	5.68212
ENSP00000366396	3.54212	5.27996	0	2.94069	2.69087	0	0	0	0	0	4.82076	7.10701	7.78509	6.57096	1.55317	3.17055
ENSP00000295951	3.54212	3.13998	0	2.22737	1.93941	6.21803	7.08592	0	4.43465	3.86496	0	0	0	0	0	2.22067
ENSP00000357360	3.54212	3.13998	0	2.22737	1.93941	3.08721	0	0	1.02907	1.7824	0	3.61729	0	1.20576	2.08844	1.4874
ENSP00000263867	3.54212	3.13998	0	2.22737	1.93941	5.17442	0	0	1.72481	2.98745	2.91038	3.61729	2.9386	3.15542	0.400238	2.3692
ENSP00000296048	3.54212	3.13998	0	2.22737	1.93941	5.17442	11.9547	4.8914	7.34016	3.99877	0	3.61729	6.81579	3.47769	3.41004	4.34841
ENSP00000210444	3.54212	3.13998	0	2.22737	1.93941	0	3.43437	0	1.14479	1.98283	0	0	7.78509	2.59503	4.49473	1.98906
ENSP00000263525	3.54212	3.13998	0	2.22737	1.93941	3.08721	0	7.48567	3.52429	3.76193	2.91038	5.36215	7.78509	5.35254	2.43737	3.7014
ENSP00000220822	3.54212	3.13998	0	2.22737	1.93941	3.08721	0	0	1.02907	1.7824	2.91038	5.36215	8.75439	5.67564	2.93459	2.97736
ENSP00000357448	3.54212	0	0	1.18071	2.04504	19.7849	8.3031	7.48567	11.8579	6.87714	0	0	0	0	0	4.3462
ENSP00000218006	3.54212	0	0	1.18071	2.04504	3.08721	0	0	1.02907	1.7824	3.86557	0	0	1.28852	2.23179	1.1661
ENSP00000356452	3.54212	0	0	1.18071	2.04504	0	3.43437	0	1.14479	1.98283	0	2.74486	0	0.914954	1.58475	1.08015
ENSP00000339353	3.54212	0	0	1.18071	2.04504	0	0	0	0	0	3.86557	2.74486	0	2.20348	1.98884	1.12806
ENSP00000228307	3.54212	0	0	1.18071	2.04504	0	0	3.59427	1.19809	2.07515	0	3.61729	0	1.20576	2.08844	1.19485
ENSP00000349629	3.54212	0	0	1.18071	2.04504	0	0	0	0	0	2.91038	7.10701	0	3.33913	3.57285	1.50661
ENSP00000308534	3.54212	0	0	1.18071	2.04504	0	0	0	0	0	2.91038	8.85187	0	3.92075	4.5116	1.70049
ENSP00000328023	3.54212	0	0	1.18071	2.04504	0	3.43437	3.59427	2.34288	2.03057	2.91038	9.72431	0	4.21156	4.99102	2.57838
ENSP00000263713	3.54212	0	0	1.18071	2.04504	0	3.43437	0	1.14479	1.98283	0	0	2.9386	0.979533	1.6966	1.10168
ENSP00000263966	3.54212	0	0	1.18071	2.04504	3.08721	0	0	1.02907	1.7824	2.91038	0	2.9386	1.94966	1.68851	1.38648
ENSP00000329097	3.54212	0	0	1.18071	2.04504	3.08721	0	0	1.02907	1.7824	3.86557	2.74486	2.9386	3.18301	0.599001	1.7976
ENSP00000253048	3.54212	0	0	1.18071	2.04504	3.08721	0	0	1.02907	1.7824	3.86557	2.74486	2.9386	3.18301	0.599001	1.7976
ENSP00000252542	3.54212	0	0	1.18071	2.04504	0	0	0	0	0	4.82076	2.74486	2.9386	3.50141	1.1467	1.5607
ENSP00000353998	3.54212	0	0	1.18071	2.04504	0	0	0	0	0	6.73115	5.36215	2.9386	5.01063	1.92056	2.06378
ENSP00000364919	3.54212	0	0	1.18071	2.04504	0	0	0	0	0	5.77596	7.97944	3.9079	5.88777	2.03808	2.35616
ENSP00000295640	3.54212	0	0	1.18071	2.04504	5.17442	0	0	1.72481	2.98745	8.64153	8.85187	3.9079	7.13377	2.79566	3.34643
ENSP00000358312	3.54212	0	0	1.18071	2.04504	0	0	0	0	0	0	3.61729	4.8772	2.8315	2.53177	1.3374
ENSP00000242577	3.54212	0	0	1.18071	2.04504	0	0	0	0	0	6.73115	4.48972	4.8772	5.36602	1.198	2.18224
ENSP00000331019	3.54212	0	0	1.18071	2.04504	0	0	0	0	0	9.59672	8.85187	4.8772	7.77526	2.53728	2.98532
ENSP00000358126	3.54212	0	0	1.18071	2.04504	3.08721	0	0	1.02907	1.7824	3.86557	4.48972	5.84649	4.73393	1.01279	2.31457
ENSP00000345412	3.54212	0	0	1.18071	2.04504	3.08721	0	0	1.02907	1.7824	3.86557	7.10701	7.78509	6.25256	2.09481	2.82078
ENSP00000374856	2.69475	51.2895	82.9988	45.661	40.4468	0	75.2482	194.273	89.8404	97.9551	4.82076	18.4486	10.693	11.3208	6.83558	48.9407
ENSP00000348273	2.69475	5.27996	30.7358	12.9035	15.4972	0	0	125.525	41.8416	72.4718	0	4.48972	12.6316	5.7071	6.40318	20.1508
ENSP00000262418	2.69475	11.6999	15.4174	9.93734	6.54189	0	8.3031	3.59427	3.96579	4.164	2.91038	7.97944	4.8772	5.25567	2.55564	6.38627
ENSP00000373487	2.69475	6.34995	13.6152	7.5533	5.55879	3.08721	4.65155	16.5656	8.10146	7.37179	3.86557	0	2.9386	2.26806	2.01814	5.97427
ENSP00000314499	2.69475	6.34995	11.813	6.95258	4.58892	0	7.08592	11.3771	6.15433	5.74546	2.91038	6.23458	5.84649	4.99715	1.81758	6.03469
ENSP00000316042	2.69475	12.7699	9.10977	8.19147	5.09996	8.30524	8.3031	6.18854	7.59896	1.22146	2.91038	7.97944	4.8772	5.25567	2.55564	7.01537
ENSP00000219473	2.69475	12.7699	9.10977	8.19147	5.09996	10.3924	10.7375	8.78281	9.97091	1.04329	8.64153	7.97944	10.693	9.10465	1.41481	9.08901
ENSP00000272065	2.69475	10.6299	9.10977	7.47814	4.21169	9.34884	9.52029	6.18854	8.35256	1.87605	4.82076	2.74486	0	2.52188	2.41811	6.11752
ENSP00000318016	2.69475	5.27996	8.20869	5.39446	2.75875	4.13082	3.43437	4.8914	4.1522	0.728753	4.82076	5.36215	4.8772	5.02004	0.297621	4.85557
ENSP00000255681	2.69475	4.20997	8.20869	5.0378	2.84866	0	7.08592	3.59427	3.56006	3.54308	0	3.61729	2.9386	2.1853	1.92271	3.59439
ENSP00000263368	2.69475	5.27996	7.3076	5.0941	2.31204	10.3924	10.7375	11.3771	10.8357	0.499605	2.91038	0	0	0.970127	1.68031	5.6333
ENSP00000320228	2.69475	4.20997	7.3076	4.73744	2.35123	3.08721	0	0	1.02907	1.7824	3.86557	4.48972	3.9079	4.08773	0.348777	3.28475
ENSP00000263408	2.69475	4.20997	7.3076	4.73744	2.35123	3.08721	8.3031	15.2685	8.88627	6.11154	0	5.36215	3.9079	3.09002	2.77306	5.57124
ENSP00000355566	2.69475	3.13998	7.3076	4.38078	2.54446	4.13082	3.43437	6.18854	4.58457	1.43206	0	5.36215	0	1.78738	3.09584	3.58424
ENSP00000259477	2.69475	0	7.3076	3.33412	3.69552	0	0	3.59427	1.19809	2.07515	0	0	0	0	0	1.51074
ENSP00000219439	2.69475	0	7.3076	3.33412	3.69552	0	0	6.18854	2.06285	3.57295	2.91038	4.48972	0	2.4667	2.27751	2.62122
ENSP00000324628	2.69475	9.55992	6.40652	6.22039	3.43637	6.21803	9.52029	6.18854	7.30895	1.91513	5.77596	2.74486	3.9079	4.1429	1.52915	5.89075
ENSP00000366783	2.69475	6.34995	6.40652	5.1504	2.12685	4.13082	5.86874	6.18854	5.39603	1.10731	4.82076	5.36215	4.8772	5.02004	0.297621	5.18882
ENSP00000034275	2.69475	5.27996	6.40652	4.79374	1.90305	5.17442	7.08592	6.18854	6.14963	0.956343	2.91038	2.74486	3.9079	3.18771	0.629164	4.71036
ENSP00000419851	2.69475	3.13998	6.40652	4.08041	2.02673	0	3.43437	4.8914	2.77526	2.51143	2.91038	5.36215	0	2.75751	2.68434	3.20439
ENSP00000266732	2.69475	3.13998	6.40652	4.08041	2.02673	7.26163	7.08592	8.78281	7.71012	0.93312	4.82076	4.48972	3.9079	4.40613	0.46214	5.39889
ENSP00000348578	2.69475	7.41994	5.50543	5.20671	2.37672	6.21803	3.43437	0	3.21746	3.11468	5.77596	7.10701	5.84649	6.24315	0.748955	4.88911
ENSP00000235329	2.69475	6.34995	5.50543	4.85004	1.91371	0	0	0	0	0	0	0	4.8772	1.62573	2.81585	2.15859
ENSP00000262613	2.69475	4.20997	5.50543	4.13672	1.40677	3.08721	3.43437	4.8914	3.80433	0.957304	4.82076	0	5.84649	3.55575	3.12179	3.83227
ENSP00000314910	2.69475	4.20997	5.50543	4.13672	1.40677	6.21803	59.4248	42.5083	36.0504	27.1849	8.64153	0	6.81579	5.15244	4.55457	15.1132
ENSP00000245503	2.69475	3.13998	5.50543	3.78005	1.51071	5.17442	3.43437	3.59427	4.06769	0.96179	2.91038	3.61729	4.8772	3.80162	0.996279	3.88312
ENSP00000255381	2.69475	3.13998	5.50543	3.78005	1.51071	5.17442	3.43437	3.59427	4.06769	0.96179	2.91038	3.61729	4.8772	3.80162	0.996279	3.88312
ENSP00000347667	2.69475	0	5.50543	2.73339	2.75292	5.17442	0	0	1.72481	2.98745	0	0	0	0	0	1.48607
ENSP00000363638	2.69475	0	5.50543	2.73339	2.75292	0	0	0	0	0	0	2.74486	0	0.914954	1.58475	1.21612
ENSP00000216286	2.69475	0	5.50543	2.73339	2.75292	4.13082	0	0	1.37694	2.38493	0	3.61729	0	1.20576	2.08844	1.77203
ENSP00000296754	2.69475	0	5.50543	2.73339	2.75292	3.08721	0	3.59427	2.22716	1.94537	2.91038	6.23458	0	3.04832	3.11958	2.66962
ENSP00000346805	2.69475	0	5.50543	2.73339	2.75292	20.8285	0	34.7255	18.518	17.4777	0	0	2.9386	0.979533	1.6966	7.41031
ENSP00000344377	2.69475	0	5.50543	2.73339	2.75292	6.21803	0	0	2.07268	3.58998	3.86557	2.74486	2.9386	3.18301	0.599001	2.66303
ENSP00000253794	2.69475	0	5.50543	2.73339	2.75292	0	0	0	0	0	2.91038	4.48972	3.9079	3.76933	0.798735	2.16758
ENSP00000411963	2.69475	6.34995	4.60434	4.54968	1.82821	8.30524	13.1718	7.48567	9.65425	3.07376	3.86557	15.8313	0	6.56563	8.25381	6.92319
ENSP00000354720	2.69475	5.27996	4.60434	4.19302	1.34079	4.13082	0	4.8914	3.00741	2.63211	2.91038	5.36215	3.9079	4.06014	1.23296	3.75352
ENSP00000363500	2.69475	4.20997	4.60434	3.83635	1.00813	6.21803	3.43437	3.59427	4.41555	1.56303	0	3.61729	0	1.20576	2.08844	3.15256
ENSP00000382239	2.69475	4.20997	4.60434	3.83635	1.00813	0	0	0	0	0	5.77596	8.85187	0	4.87594	4.49404	2.9041
ENSP00000311273	2.69475	4.20997	4.60434	3.83635	1.00813	3.08721	4.65155	7.48567	5.07481	2.22957	2.91038	2.74486	2.9386	2.86461	0.104664	3.92526
ENSP00000263579	2.69475	4.20997	4.60434	3.83635	1.00813	3.08721	4.65155	3.59427	3.77768	0.798135	3.86557	5.36215	3.9079	4.37854	0.852095	3.99752
ENSP00000318115	2.69475	4.20997	4.60434	3.83635	1.00813	3.08721	3.43437	3.59427	3.37195	0.259228	2.91038	4.48972	5.84649	4.41553	1.46946	3.87461
ENSP00000332373	2.69475	4.20997	4.60434	3.83635	1.00813	5.17442	3.43437	0	2.8696	2.63304	6.73115	8.85187	5.84649	7.14317	1.54447	4.61637
ENSP00000272995	2.69475	4.20997	4.60434	3.83635	1.00813	4.13082	7.08592	0	3.73891	3.55918	5.77596	6.23458	6.81579	6.27544	0.521121	4.6169
ENSP00000256001	2.69475	3.13998	4.60434	3.47969	0.999096	0	0	3.59427	1.19809	2.07515	3.86557	0	0	1.28852	2.23179	1.98877
ENSP00000362409	2.69475	3.13998	4.60434	3.47969	0.999096	3.08721	0	0	1.02907	1.7824	3.86557	4.48972	0	2.7851	2.43207	2.43129
ENSP00000295066	2.69475	3.13998	4.60434	3.47969	0.999096	0	0	6.18854	2.06285	3.57295	2.91038	6.23458	2.9386	4.02785	1.91114	3.19013
ENSP00000263150	2.69475	3.13998	4.60434	3.47969	0.999096	4.13082	0	0	1.37694	2.38493	0	2.74486	3.9079	2.21759	2.0066	2.35807
ENSP00000270538	2.69475	3.13998	4.60434	3.47969	0.999096	0	3.43437	0	1.14479	1.98283	2.91038	4.48972	3.9079	3.76933	0.798735	2.79794
ENSP00000238688	2.69475	3.13998	4.60434	3.47969	0.999096	0	5.86874	7.48567	4.45147	3.93895	6.73115	7.10701	7.78509	7.20775	0.534145	5.0463
ENSP00000268097	2.69475	0	4.60434	2.43303	2.3133	0	0	4.8914	1.63047	2.82405	2.91038	2.74486	0	1.88508	1.63462	1.98286
ENSP00000296328	2.69475	0	4.60434	2.43303	2.3133	0	0	0	0	0	2.91038	4.48972	0	2.4667	2.27751	1.63324
ENSP00000316454	2.69475	0	4.60434	2.43303	2.3133	0	0	3.59427	1.19809	2.07515	6.73115	6.23458	2.9386	5.30144	2.06129	2.97752
ENSP00000307014	2.69475	0	4.60434	2.43303	2.3133	0	5.86874	8.78281	4.88385	4.47347	3.86557	2.74486	3.9079	3.50611	0.659601	3.60766
ENSP00000307870	2.69475	8.48993	3.70326	4.96264	3.09606	6.21803	5.86874	3.59427	5.22701	1.42474	2.91038	2.74486	2.9386	2.86461	0.104664	4.35142
ENSP00000279146	2.69475	5.27996	3.70326	3.89265	1.30297	5.17442	4.65155	0	3.27532	2.84854	3.86557	2.74486	2.9386	3.18301	0.599001	3.45033
ENSP00000424838	2.69475	4.20997	3.70326	3.53599	0.771335	3.08721	4.65155	4.8914	4.21006	0.979779	4.82076	3.61729	3.9079	4.11532	0.627977	3.95379
ENSP00000368831	2.69475	4.20997	3.70326	3.53599	0.771335	3.08721	8.3031	8.78281	6.72437	3.15899	6.73115	7.10701	3.9079	5.91535	1.74864	5.39191
ENSP00000368528	2.69475	4.20997	3.70326	3.53599	0.771335	4.13082	0	3.59427	2.57503	2.24612	5.77596	7.97944	3.9079	5.88777	2.03808	3.9996
ENSP00000293385	2.69475	3.13998	3.70326	3.17933	0.505405	0	5.86874	3.59427	3.15434	2.959	0	0	0	0	0	2.11122
ENSP00000261714	2.69475	3.13998	3.70326	3.17933	0.505405	3.08721	0	0	1.02907	1.7824	2.91038	0	0	0.970127	1.68031	1.72618
ENSP00000301843	2.69475	3.13998	3.70326	3.17933	0.505405	0	3.43437	0	1.14479	1.98283	2.91038	0	0	0.970127	1.68031	1.76475
ENSP00000256509	2.69475	3.13998	3.70326	3.17933	0.505405	4.13082	4.65155	0	2.92746	2.54859	2.91038	3.61729	0	2.17589	1.91724	2.76089
ENSP00000337053	2.69475	3.13998	3.70326	3.17933	0.505405	0	4.65155	4.8914	3.18099	2.75742	0	3.61729	3.9079	2.5084	2.17719	2.95624
ENSP00000313829	2.69475	3.13998	3.70326	3.17933	0.505405	3.08721	4.65155	4.8914	4.21006	0.979779	2.91038	3.61729	3.9079	3.47852	0.513031	3.62264
ENSP00000279022	2.69475	3.13998	3.70326	3.17933	0.505405	4.13082	0	0	1.37694	2.38493	3.86557	4.48972	4.8772	4.41083	0.510404	2.98903
ENSP00000347020	2.69475	3.13998	3.70326	3.17933	0.505405	3.08721	0	7.48567	3.52429	3.76193	3.86557	3.61729	5.84649	4.44312	1.22168	3.71558
ENSP00000362687	2.69475	0	3.70326	2.13267	1.91454	0	0	0	0	0	0	0	0	0	0	0.710889
ENSP00000253039	2.69475	0	3.70326	2.13267	1.91454	0	3.43437	3.59427	2.34288	2.03057	0	0	0	0	0	1.49185
ENSP00000318861	2.69475	0	3.70326	2.13267	1.91454	3.08721	5.86874	3.59427	4.18341	1.4814	0	0	0	0	0	2.10536
ENSP00000315328	2.69475	0	3.70326	2.13267	1.91454	4.13082	3.43437	3.59427	3.71982	0.364804	2.91038	0	0	0.970127	1.68031	2.2742
ENSP00000250101	2.69475	0	3.70326	2.13267	1.91454	4.13082	4.65155	6.18854	4.9903	1.06987	2.91038	0	0	0.970127	1.68031	2.6977
ENSP00000267568	2.69475	0	3.70326	2.13267	1.91454	0	3.43437	0	1.14479	1.98283	3.86557	0	0	1.28852	2.23179	1.52199
ENSP00000364584	2.69475	0	3.70326	2.13267	1.91454	0	0	0	0	0	2.91038	6.23458	0	3.04832	3.11958	1.727
ENSP00000338919	2.69475	0	3.70326	2.13267	1.91454	0	0	0	0	0	2.91038	6.23458	0	3.04832	3.11958	1.727
ENSP00000302343	2.69475	0	3.70326	2.13267	1.91454	3.08721	4.65155	3.59427	3.77768	0.798135	2.91038	7.97944	0	3.62994	4.03809	3.1801
ENSP00000403817	2.69475	0	3.70326	2.13267	1.91454	0	0	4.8914	1.63047	2.82405	2.91038	0	2.9386	1.94966	1.68851	1.90427
ENSP00000237889	2.69475	0	3.70326	2.13267	1.91454	0	5.86874	6.18854	4.01909	3.48431	0	2.74486	2.9386	1.89449	1.64353	2.68208
ENSP00000275493	2.69475	0	3.70326	2.13267	1.91454	0	0	3.59427	1.19809	2.07515	2.91038	7.97944	2.9386	4.60947	2.91851	2.64674
ENSP00000252512	2.69475	0	3.70326	2.13267	1.91454	3.08721	7.08592	4.8914	5.02151	2.00253	5.77596	10.5967	2.9386	6.4371	3.87164	4.53043
ENSP00000360265	2.69475	0	3.70326	2.13267	1.91454	0	0	0	0	0	3.86557	0	3.9079	2.59116	2.24411	1.57461
ENSP00000222124	2.69475	0	3.70326	2.13267	1.91454	3.08721	0	0	1.02907	1.7824	4.82076	3.61729	3.9079	4.11532	0.627977	2.42569
ENSP00000355086	2.69475	0	3.70326	2.13267	1.91454	0	0	0	0	0	4.82076	5.36215	4.8772	5.02004	0.297621	2.38424
ENSP00000311554	2.69475	0	3.70326	2.13267	1.91454	0	0	0	0	0	5.77596	7.97944	8.75439	7.50326	1.54526	3.21198
ENSP00000360305	2.69475	7.41994	2.80217	4.30562	2.69761	3.08721	4.65155	3.59427	3.77768	0.798135	0	0	2.9386	0.979533	1.6966	3.02094
ENSP00000216297	2.69475	5.27996	2.80217	3.59229	1.46255	4.13082	0	0	1.37694	2.38493	0	0	0	0	0	1.65641
ENSP00000265302	2.69475	5.27996	2.80217	3.59229	1.46255	4.13082	3.43437	0	2.52173	2.21147	6.73115	7.10701	0	4.61272	3.99915	3.57558
ENSP00000365025	2.69475	5.27996	2.80217	3.59229	1.46255	4.13082	3.43437	4.8914	4.1522	0.728753	2.91038	2.74486	3.9079	3.18771	0.629164	3.64407
ENSP00000351813	2.69475	5.27996	2.80217	3.59229	1.46255	4.13082	0	4.8914	3.00741	2.63211	4.82076	3.61729	3.9079	4.11532	0.627977	3.57167
ENSP00000321058	2.69475	5.27996	2.80217	3.59229	1.46255	8.30524	0	6.18854	4.83126	4.31577	5.77596	6.23458	3.9079	5.30615	1.23244	4.57657
ENSP00000325240	2.69475	4.20997	2.80217	3.23563	0.845511	3.08721	3.43437	0	2.17386	1.8906	0	0	3.9079	1.30263	2.25623	2.23737
ENSP00000393247	2.69475	4.20997	2.80217	3.23563	0.845511	3.08721	3.43437	0	2.17386	1.8906	5.77596	5.36215	3.9079	5.01534	0.981134	3.47494
ENSP00000225614	2.69475	3.13998	2.80217	2.87897	0.232338	4.13082	3.43437	3.59427	3.71982	0.364804	4.82076	0	0	1.60692	2.78327	2.73524
ENSP00000251607	2.69475	3.13998	2.80217	2.87897	0.232338	0	0	0	0	0	0	4.48972	0	1.49657	2.59214	1.45851
ENSP00000226004	2.69475	3.13998	2.80217	2.87897	0.232338	3.08721	5.86874	6.18854	5.04816	1.70574	6.73115	9.72431	2.9386	6.46468	3.40069	4.79727
ENSP00000355237	2.69475	3.13998	2.80217	2.87897	0.232338	3.08721	3.43437	0	2.17386	1.8906	3.86557	2.74486	3.9079	3.50611	0.659601	2.85298
ENSP00000321087	2.69475	3.13998	2.80217	2.87897	0.232338	5.17442	3.43437	0	2.8696	2.63304	4.82076	3.61729	4.8772	4.43842	0.711675	3.39566
ENSP00000310723	2.69475	3.13998	2.80217	2.87897	0.232338	3.08721	0	0	1.02907	1.7824	2.91038	4.48972	5.84649	4.41553	1.46946	2.77452
ENSP00000225603	2.69475	0	2.80217	1.83231	1.58773	3.08721	5.86874	3.59427	4.18341	1.4814	0	0	0	0	0	2.00524
ENSP00000374240	2.69475	0	2.80217	1.83231	1.58773	3.08721	0	0	1.02907	1.7824	2.91038	0	0	0.970127	1.68031	1.27717
ENSP00000262304	2.69475	0	2.80217	1.83231	1.58773	3.08721	3.43437	0	2.17386	1.8906	2.91038	0	0	0.970127	1.68031	1.65876
ENSP00000223642	2.69475	0	2.80217	1.83231	1.58773	0	4.65155	3.59427	2.74861	2.43836	2.91038	0	0	0.970127	1.68031	1.85035
ENSP00000325423	2.69475	0	2.80217	1.83231	1.58773	0	4.65155	6.18854	3.61336	3.22225	2.91038	0	0	0.970127	1.68031	2.1386
ENSP00000314837	2.69475	0	2.80217	1.83231	1.58773	0	0	0	0	0	3.86557	0	0	1.28852	2.23179	1.04028
ENSP00000265654	2.69475	0	2.80217	1.83231	1.58773	0	0	0	0	0	4.82076	0	0	1.60692	2.78327	1.14641
ENSP00000264638	2.69475	0	2.80217	1.83231	1.58773	0	0	0	0	0	4.82076	2.74486	0	2.52188	2.41811	1.45139
ENSP00000313490	2.69475	0	2.80217	1.83231	1.58773	0	0	0	0	0	2.91038	3.61729	0	2.17589	1.91724	1.33607
ENSP00000277468	2.69475	0	2.80217	1.83231	1.58773	0	0	0	0	0	3.86557	3.61729	0	2.49429	2.16368	1.4422
ENSP00000317980	2.69475	0	2.80217	1.83231	1.58773	0	0	0	0	0	2.91038	4.48972	0	2.4667	2.27751	1.433
ENSP00000260385	2.69475	0	2.80217	1.83231	1.58773	4.13082	0	0	1.37694	2.38493	0	0	2.9386	0.979533	1.6966	1.39626
ENSP00000264389	2.69475	0	2.80217	1.83231	1.58773	4.13082	5.86874	4.8914	4.96365	0.87121	3.86557	0	2.9386	2.26806	2.01814	3.02134
ENSP00000256429	2.69475	0	2.80217	1.83231	1.58773	0	3.43437	0	1.14479	1.98283	0	2.74486	2.9386	1.89449	1.64353	1.62386
ENSP00000303992	2.69475	0	2.80217	1.83231	1.58773	3.08721	0	0	1.02907	1.7824	0	3.61729	2.9386	2.1853	1.92271	1.68222
ENSP00000278671	2.69475	0	2.80217	1.83231	1.58773	0	0	0	0	0	4.82076	3.61729	2.9386	3.79222	0.953199	1.87484
ENSP00000307850	2.69475	0	2.80217	1.83231	1.58773	0	0	0	0	0	4.82076	5.36215	2.9386	4.37384	1.27209	2.06871
ENSP00000362456	2.69475	0	2.80217	1.83231	1.58773	6.21803	7.08592	4.8914	6.06512	1.10522	3.86557	0	3.9079	2.59116	2.24411	3.49619
ENSP00000252936	2.69475	0	2.80217	1.83231	1.58773	0	0	0	0	0	2.91038	4.48972	3.9079	3.76933	0.798735	1.86721
ENSP00000256196	2.69475	0	2.80217	1.83231	1.58773	0	0	0	0	0	2.91038	4.48972	4.8772	4.09243	1.04186	1.97491
ENSP00000351851	2.69475	0	2.80217	1.83231	1.58773	0	0	0	0	0	5.77596	4.48972	4.8772	5.04762	0.659836	2.29331
ENSP00000221431	2.69475	0	2.80217	1.83231	1.58773	3.08721	0	0	1.02907	1.7824	0	0	5.84649	1.94883	3.37548	1.6034
ENSP00000393223	2.69475	6.34995	0	3.0149	3.18706	5.17442	9.52029	6.18854	6.96108	2.2736	0	4.48972	2.9386	2.47611	2.28031	4.1507
ENSP00000321365	2.69475	5.27996	0	2.65824	2.64017	4.13082	8.3031	7.48567	6.63986	2.211	2.91038	3.61729	0	2.17589	1.91724	3.82466
ENSP00000258080	2.69475	5.27996	0	2.65824	2.64017	5.17442	0	0	1.72481	2.98745	0	0	2.9386	0.979533	1.6966	1.78753
ENSP00000301281	2.69475	5.27996	0	2.65824	2.64017	3.08721	4.65155	4.8914	4.21006	0.979779	3.86557	2.74486	3.9079	3.50611	0.659601	3.45813
ENSP00000300406	2.69475	5.27996	0	2.65824	2.64017	0	0	0	0	0	4.82076	11.4692	5.84649	7.37881	3.57929	3.34568
ENSP00000346291	2.69475	4.20997	0	2.30157	2.13235	0	0	0	0	0	0	0	0	0	0	0.767191
ENSP00000276590	2.69475	4.20997	0	2.30157	2.13235	3.08721	0	0	1.02907	1.7824	0	3.61729	0	1.20576	2.08844	1.51214
ENSP00000300784	2.69475	4.20997	0	2.30157	2.13235	7.26163	4.65155	6.18854	6.03391	1.31189	0	0	3.9079	1.30263	2.25623	3.2127
ENSP00000351527	2.69475	4.20997	0	2.30157	2.13235	6.21803	3.43437	3.59427	4.41555	1.56303	2.91038	6.23458	3.9079	4.35095	1.70581	3.68936
ENSP00000260648	2.69475	4.20997	0	2.30157	2.13235	0	0	0	0	0	6.73115	9.72431	5.84649	7.43398	2.0322	3.24518
ENSP00000263962	2.69475	4.20997	0	2.30157	2.13235	0	0	0	0	0	3.86557	2.74486	7.78509	4.79851	2.64646	2.36669
ENSP00000355599	2.69475	3.13998	0	1.94491	1.69899	3.08721	0	7.48567	3.52429	3.76193	0	0	0	0	0	1.82307
ENSP00000342481	2.69475	3.13998	0	1.94491	1.69899	0	0	0	0	0	2.91038	0	0	0.970127	1.68031	0.971679
ENSP00000267978	2.69475	3.13998	0	1.94491	1.69899	0	0	0	0	0	3.86557	0	0	1.28852	2.23179	1.07781
ENSP00000344683	2.69475	3.13998	0	1.94491	1.69899	0	0	0	0	0	4.82076	0	0	1.60692	2.78327	1.18394
ENSP00000320622	2.69475	3.13998	0	1.94491	1.69899	3.08721	0	3.59427	2.22716	1.94537	0	3.61729	0	1.20576	2.08844	1.79261
ENSP00000215780	2.69475	3.13998	0	1.94491	1.69899	4.13082	0	0	1.37694	2.38493	4.82076	3.61729	0	2.81269	2.50908	2.04484
ENSP00000317441	2.69475	3.13998	0	1.94491	1.69899	0	0	0	0	0	4.82076	4.48972	2.9386	4.08303	1.00483	2.00931
ENSP00000157775	2.69475	3.13998	0	1.94491	1.69899	0	3.43437	0	1.14479	1.98283	0	3.61729	3.9079	2.5084	2.17719	1.86603
ENSP00000363734	2.69475	0	0	0.898249	1.55581	5.17442	8.3031	6.18854	6.55535	1.59627	0	0	0	0	0	2.48453
ENSP00000368017	2.69475	0	0	0.898249	1.55581	5.17442	8.3031	7.48567	6.98773	1.62269	0	0	0	0	0	2.62866
ENSP00000310596	2.69475	0	0	0.898249	1.55581	0	0	0	0	0	2.91038	0	0	0.970127	1.68031	0.622792
ENSP00000314349	2.69475	0	0	0.898249	1.55581	0	3.43437	0	1.14479	1.98283	4.82076	0	0	1.60692	2.78327	1.21665
ENSP00000233099	2.69475	0	0	0.898249	1.55581	3.08721	4.65155	0	2.57959	2.36696	3.86557	2.74486	0	2.20348	1.98884	1.89377
ENSP00000263847	2.69475	0	0	0.898249	1.55581	0	0	4.8914	1.63047	2.82405	3.86557	2.74486	0	2.20348	1.98884	1.5774
ENSP00000365152	2.69475	0	0	0.898249	1.55581	4.13082	3.43437	3.59427	3.71982	0.364804	0	3.61729	0	1.20576	2.08844	1.94128
ENSP00000229794	2.69475	0	0	0.898249	1.55581	3.08721	0	4.8914	2.65954	2.47359	0	3.61729	0	1.20576	2.08844	1.58785
ENSP00000269468	2.69475	0	0	0.898249	1.55581	0	3.43437	0	1.14479	1.98283	2.91038	3.61729	0	2.17589	1.91724	1.40631
ENSP00000267814	2.69475	0	0	0.898249	1.55581	3.08721	0	0	1.02907	1.7824	0	4.48972	0	1.49657	2.59214	1.1413
ENSP00000251296	2.69475	0	0	0.898249	1.55581	0	3.43437	0	1.14479	1.98283	2.91038	4.48972	0	2.4667	2.27751	1.50325
ENSP00000303887	2.69475	0	0	0.898249	1.55581	0	0	0	0	0	3.86557	4.48972	0	2.7851	2.43207	1.22778
ENSP00000364121	2.69475	0	0	0.898249	1.55581	3.08721	0	0	1.02907	1.7824	4.82076	4.48972	0	3.1035	2.6928	1.67694
ENSP00000263559	2.69475	0	0	0.898249	1.55581	0	0	0	0	0	3.86557	5.36215	0	3.07591	2.76692	1.32472
ENSP00000276844	2.69475	0	0	0.898249	1.55581	0	3.43437	0	1.14479	1.98283	3.86557	6.23458	0	3.36672	3.14709	1.80325
ENSP00000223029	2.69475	0	0	0.898249	1.55581	0	0	0	0	0	6.73115	7.97944	0	4.90353	4.2922	1.93393
ENSP00000226594	2.69475	0	0	0.898249	1.55581	3.08721	0	3.59427	2.22716	1.94537	2.91038	8.85187	0	3.92075	4.5116	2.34872
ENSP00000303908	2.69475	0	0	0.898249	1.55581	0	0	0	0	0	5.77596	0	2.9386	2.90485	2.88813	1.2677
ENSP00000305653	2.69475	0	0	0.898249	1.55581	0	0	3.59427	1.19809	2.07515	3.86557	2.74486	2.9386	3.18301	0.599001	1.75978
[truncated: 257 more rows]

## Sheet: 11_234 Peptide Hits
	Protein(s)	Sequence	AAs Before	AAs After	Position	Modified Sequence	Variable Modifications	Fixed Modifications	Spectrum File	Spectrum Title	Spectrum Scan Number	RT	m/z	Measured Charge	Identification Charge	Theoretical Mass	Isotope Number	Precursor m/z Error [ppm]	Decoy	Localization Confidence	Probabilistic PTM score	D-score	Confidence [%]	Validation
1	Q5T3E1, Q70CQ1, Q70CQ1-2	LLEELASTPPRKSAR	RR; RR; RR	LL; LL; LL	196; 196; 196	NH2-LLEELASTPPRKSAR-COOH			11_234_3.mgf	11_234_3.15645.15645.		2277.93	556.65		3+	1666.94	0	-5.05869	0				0	Not Validated
2	Q5VZ72, S4R3E6	LRVLAVQQVVKLR	KR; KR	TW; TW	72; 72	NH2-LRVLAVQQVVKLR-COOH			11_234_3.mgf	11_234_3.22648.22648.		3495.15	762		2+	1520.99	1	-3.79113	0				0	Not Validated
3	M0R271, O75182, O75182-2, O75182-3	LRGTKDLSIAAVGK	MK; MK; MK; MK	YG; YG; YG; YG	100; 288; 288; 288	NH2-LRGTKDLSIAAVGK-COOH			11_234_3.mgf	11_234_3.13769.13769.		2029.32	476.96		3+	1427.85	0	8.49702	0				0	Not Validated
4	Q9Y3T9	LTREEGTPLTLYYSHWRK	EK	LR	607	NH2-LTREEGTPLTLYYSHWRK-COOH			11_234_3.mgf	11_234_3.2556.2556.		517.596	563.3		4+	2249.16	0	5.14517	0				0	Not Validated
5	A6NES4_REVERSED, F8VUA0_REVERSED	VVRIALYIARISMRPEDASVIAR	NK; NK	IL; IL	1244; 1242	NH2-VVRIALYIARISM<ox>RPEDASVIAR-COOH	Oxidation of M(13)		11_234_3.mgf	11_234_3.19368.19368.		2866.74	872.83		3+	2614.47	1	-3.55096	1	Oxidation of M (13: Very Confident)	Oxidation of M (13: 100.0)	Oxidation of M (13: 0.0)	0	Not Validated
6	P09758_REVERSED	RNTIVLVAMGAVLAVVVVVIVAILGATLRK	KR	MS	24	NH2-RNTIVLVAM<ox>GAVLAVVVVVIVAILGATLRK-COOH	Oxidation of M(9)		11_234_3.mgf	11_234_3.29172.29172.		4858.65	769.48		4+	3073.91	0	-7.54041	1	Oxidation of M (9: Very Confident)	Oxidation of M (9: 100.0)	Oxidation of M (9: 0.0)	0	Not Validated
7	H7BXY3, Q7L2E3, Q7L2E3-2, Q7L2E3-3	LAKAIVLAAIFR	PR; PR; PR; PR	CL; CL; CL; CL	855; 883; 911; 844	NH2-LAKAIVLAAIFR-COOH			11_234_3.mgf	11_234_3.8166.8166.		1316.96	429.28		3+	1284.83	0	-7.77031	0				0	Not Validated
8	E7ER27_REVERSED, E7ET17_REVERSED, E7EWE5_REVERSED, G5E9S2_REVERSED, P51659-2_REVERSED, P51659-3_REVERSED, P51659_REVERSED	RGEIALSNALGLLGLK	SK; SK; SK; SK; SK; SK; SK	AA; AA; AA; AA; AA; AA; AA	318; 554; 554; 554; 554; 554; 554	NH2-RGEIALSNALGLLGLK-COOH			11_234_3.mgf	11_234_3.2119.2119.		429.205	407.25		4+	1623.97	1	0.214402	1				0	Not Validated
9	Q8IWB7	HNISHMSMDIARGLMVTCGTDR	GK	IV	367	NH2-HNISHMSMDIARGLMVTC<cmm>GTDR-COOH		Carbamidomethylation of C(18)	11_234_3.mgf	11_234_3.34008.34008.		5848.72	626.29		4+	2501.14	0	-3.47037	0				0	Not Validated
10	B3KUH8, B4E0R2, Q96QP1, Q96QP1-2	LLQVAKGLHKLQPATPIAPQVVIR	GK; GK; GK; GK	QA; QA; QA; QA	127; 127; 127; 49	NH2-LLQVAKGLHKLQPATPIAPQVVIR-COOH			11_234_3.mgf	11_234_3.19530.19530.		2897.59	648.4		4+	2589.58	0	-5.30251	0				0	Not Validated
11	B4E219_REVERSED, E9PRT9_REVERSED, Q96QU6_REVERSED	YGEEASDWFWKIMR	TR; TR; TR	GR; GR; GR	78; 59; 421	NH2-YGEEASDWFWKIM<ox>R-COOH	Oxidation of M(13)		11_234_3.mgf	11_234_3.34322.34322.		5912.5	459.21		4+	1832.82	0	-4.5249	1	Oxidation of M (13: Very Confident)	Oxidation of M (13: 100.0)	Oxidation of M (13: 0.0)	0	Not Validated
12	P98164_REVERSED	GDSELMYGTDCSCRFSGR	TR	MN	3231	NH2-GDSELM<ox>YGTDC<cmm>SC<cmm>RFSGR-COOH	Oxidation of M(6)	Carbamidomethylation of C(11, 13)	11_234_3.mgf	11_234_3.28614.28614.		4740.26	705.62		3+	2112.83	1	2.31211	1	Oxidation of M (6: Very Confident)	Oxidation of M (6: 100.0)	Oxidation of M (6: 0.0)	0	Not Validated
13	Q9H3S5_REVERSED	KILYLVMLVLSAVISDANGR	RK	SS	262	NH2-KILYLVMLVLSAVISDANGR-COOH			11_234_3.mgf	11_234_3.11304.11304.		1713.12	544.57		4+	2174.25	0	0.549884	1				0	Not Validated
14	Q8IXB3_REVERSED	KQVTFNVTVAVMIIVIGMIILTISLLRALR	K	GL	2	NH2-KQVTFNVTVAVM<ox>IIVIGM<ox>IILTISLLRALR-COOH	Oxidation of M(12, 18)		11_234_3.mgf	11_234_3.29075.29075.		4838.15	840.26		4+	3357	0	2.66645	1	Oxidation of M (12: Very Confident, 18: Very Confident)	Oxidation of M (12: 100.0, 18: 100.0)	Oxidation of M (12: 0.0, 18: 0.0)	0	Not Validated
15	H7C1J4, Q6BDS2	SLSGLTEVMEILKEGSSGMDNK	LK; LK	GP; GP	783; 783	NH2-SLSGLTEVMEILKEGSSGMDNK-COOH			11_234_3.mgf	11_234_3.18778.18778.		2758.48	776.05		3+	2324.12	1	0.366297	0				0	Not Validated
16	Q9Y2W2	GHDDDVSSTSEDDGYPEDMDQDK	QR	HD	244	NH2-GHDDDVSSTSEDDGYPEDM<ox>DQDK-COOH	Oxidation of M(19)		11_234_3.mgf	11_234_3.21037.21037.		3180.69	858.66		3+	2571.93	1	9.50363	0	Oxidation of M (19: Very Confident)	Oxidation of M (19: 100.0)	Oxidation of M (19: 0.0)	0	Not Validated
17	F2Z3D1_REVERSED, J3QR79_REVERSED, Q9H1X3-3_REVERSED, Q9H1X3_REVERSED	VLLLAPLLPALLMWWRR	PR; PR; PR; PR	GA; GA; GA; GA	103; 109; 121; 328	NH2-VLLLAPLLPALLM<ox>WWRR-COOH	Oxidation of M(13)		11_234_3.mgf	11_234_3.20493.20493.		3074.96	693.09		3+	2076.24	0	2.28033	1	Oxidation of M (13: Very Confident)	Oxidation of M (13: 100.0)	Oxidation of M (13: 0.0)	0	Not Validated
18	P36383_REVERSED	DSELEMEPYMMPDEENDEETEELAR	EK	HQ	248	NH2-DSELEM<ox>EPYM<ox>M<ox>PDEENDEETEELAR-COOH	Oxidation of M(6, 10, 11)		11_234_3.mgf	11_234_3.24598.24598.		3894.93	770.55		4+	3078.18	0	-2.55639	1	Oxidation of M (6: Very Confident, 10: Very Confident, 11: Very Confident)	Oxidation of M (6: 100.0, 10: 100.0, 11: 100.0)	Oxidation of M (6: 0.0, 10: 0.0, 11: 0.0)	0	Not Validated
19	Q66K64	SANGMLMNMMMMSDENHR	TR	DI	161	NH2-SANGMLMNMM<ox>M<ox>MSDENHR-COOH	Oxidation of M(10, 11)		11_234_3.mgf	11_234_3.25188.25188.		4018.47	711.28		3+	2130.81	0	4.60561	0	Oxidation of M (10: Doubtfull, 11: Doubtfull)	Oxidation of M (5: 0.008204689173414444, 7: 0.008204689173414444, 9: 0.008204689173414444, 10: 66.65846197749326, 11: 66.65846197749326, 12: 66.65846197749326)	Oxidation of M (11: 0.0, 12: 0.0)	0	Not Validated
20	B4DI67_REVERSED, O95803_REVERSED	APKLHPYEETSTIK	YR; YR	IN; IN	185; 416	NH2-APKLHPYEETSTIK-COOH			11_234_3.mgf	11_234_3.836.836.		170.024	404.22		4+	1612.85	0	2.98234	1				0	Not Validated
21	Q99466_REVERSED	RVWLGVRLTLSLVR	DK	AL	674	NH2-RVWLGVRLTLSLVR-COOH			11_234_3.mgf	11_234_3.24676.24676.		3911.09	834.53		2+	1667.04	0	5.73267	1				0	Not Validated
22	Q5SZG2, Q8TAK5	VAEETVIK	GK; GK	EE; EE	278; 316	NH2-VAEETVIK-COOH			11_234_3.mgf	11_234_3.27636.27636.		4532.72	445.26		2+	887.496	1	6.40161	0				0	Not Validated
23	G3V236, G3V3F7, G3V3I7, G8JL87, Q96KN7, Q96KN7-2, Q96KN7-3, Q96KN7-4, Q96KN7-5	RFLFDMLNGQDPDQGHLK	RR; RR; RR; RR; RR; RR; RR; RR; RR	FT; FT; FT; FT; FT; FT; FT; FT; FT	848; 1153; 666; 1191; 1191; 574; 550; 517; 807	NH2-RFLFDM<ox>LNGQDPDQGHLK-COOH	Oxidation of M(6)		11_234_3.mgf	11_234_3.9267.9267.		1454.57	716.35		3+	2146.03	0	0.743546	0	Oxidation of M (6: Very Confident)	Oxidation of M (6: 100.0)	Oxidation of M (6: 0.0)	0	Not Validated
24	Q9NTG1	ALLFLSYILTHFIFLALLLILIVLLR	RR	HT	1707	NH2-ALLFLSYILTHFIFLALLLILIVLLR-COOH			11_234_3.mgf	11_234_3.23236.23236.		3614.26	761.49		4+	3040.92	1	1.66618	0				0	Not Validated
25	H7C3H4_REVERSED, Q9BYW2_REVERSED	GELESTADSIASDMSNESIIK	DK; DK	LR; LR	140; 663	NH2-GELESTADSIASDMSNESIIK-COOH			11_234_3.mgf	11_234_3.530.530.		107.752	550.26		4+	2196.01	1	-1.28805	1				0	Not Validated
26	J3KMW8_REVERSED, Q8WUQ7-2_REVERSED, Q8WUQ7_REVERSED	LIPFLPESEVGQEQKLKYLK	QK; QK; QK	QR; QR; QR	453; 453; 276	NH2-LIPFLPESEVGQEQKLKYLK-COOH			11_234_3.mgf	11_234_3.6048.6048.		1053.18	1180.68		2+	2358.32	1	9.4089	1				0	Not Validated
27	Q4KWH8, Q4KWH8-2, Q4KWH8-3, Q4KWH8-4	SKSYSTDDEEDTQQSTGKEGGQLYR	SR; SR; SR; SR	LG; LG; LG; LG	563; 545; 563; 563	NH2-SKSYSTDDEEDTQQSTGKEGGQLYR-COOH			11_234_3.mgf	11_234_3.23314.23314.		3630.21	703.06		4+	2808.23	0	-7.57742	0				0	Not Validated
28	Q14204_REVERSED	DEQVIKMQLNAVQQQIASDK	AR	RR	3400	NH2-DEQVIKMQLNAVQQQIASDK-COOH			11_234_3.mgf	11_234_3.7426.7426.		1225.83	763.07		3+	2285.17	1	7.11055	1				0	Not Validated
29	Q6PD62	GSEHGSDDSD	DR		1164	NH2-GSEHGSDDSD-COOH			11_234_3.mgf	11_234_3.34875.34875.		6025.01	503.17		2+	1004.33	0	-6.42352	0				0	Not Validated
30	P0CB47_REVERSED	LTGFKRLNCSIELWK	EK	LR	321	NH2-LTGFKRLNC<cmm>SIELWK-COOH		Carbamidomethylation of C(9)	11_234_3.mgf	11_234_3.21022.21022.		3177.73	622.34		3+	1864	0	-2.54605	1				0	Not Validated
31	H0YEB8_REVERSED, Q96LT9-2_REVERSED, Q96LT9_REVERSED	CNPEGPEYSRFVSLTEMEER	IR; IR; IR	SI; SI; SI	34; 98; 98	NH2-C<cmm>NPEGPEYSRFVSLTEM<ox>EER-COOH	Oxidation of M(17)	Carbamidomethylation of C(1)	11_234_3.mgf	11_234_3.791.791.		160.864	612.27		4+	2445.06	0	-2.7686	1	Oxidation of M (17: Very Confident)	Oxidation of M (17: 100.0)	Oxidation of M (17: 0.0)	0	Not Validated
32	C9J0J7, C9J712, C9JQ45, G5E9Q6, P35080, P35080-2	SQGGEPTYNVAVGRAGR	TK; TK; TK; TK; TK; TK	AL; VL; GE; AL; VL; AL	43; 43; 92; 92; 92; 92	NH2-SQGGEPTYNVAVGRAGR-COOH			11_234_3.mgf	11_234_3.8828.8828.		1398.18	573.62		3+	1717.85	0	-6.63832	0				0	Not Validated
33	Q86VP6-2_REVERSED, Q86VP6_REVERSED	ILIDLASLTGLKLAR	NK; NK	QN; QN	553; 553	NH2-ILIDLASLTGLKLAR-COOH			11_234_3.mgf	11_234_3.32460.32460.		5531.68	533.34		3+	1596	1	-1.63349	1				0	Not Validated
34	Q14151	RLSEGRGLPPPPR	DK	GG	830	NH2-RLSEGRGLPPPPR-COOH			11_234_3.mgf	11_234_3.35013.35013.		6053.12	478.28		3+	1430.81	1	2.91926	0				0	Not Validated
35	O94776_REVERSED, Q68DB1_REVERSED	VITALPLRVLPHIK	DK; DK	LP; LP	148; 148	NH2-VITALPLRVLPHIK-COOH			11_234_3.mgf	11_234_3.28034.28034.		4617.1	785.51		2+	1569.01	0	-4.81925	1				0	Not Validated
36	Q3SXZ3-2_REVERSED, Q3SXZ3_REVERSED	GCEECTYPNEGTHIRK	AK; AK	HQ; HQ	274; 274	NH2-GC<cmm>EEC<cmm>TYPNEGTHIRK-COOH		Carbamidomethylation of C(2, 5)	11_234_3.mgf	11_234_3.14507.14507.		2125.3	488.47		4+	1949.84	0	7.62545	1				0	Not Validated
37	B4E2D5_REVERSED, E7ER46_REVERSED, Q8NEM7-2_REVERSED, Q8NEM7_REVERSED, R4GND2_REVERSED	GYYLPDGLSQLITLKTK	IK; IK; IK; IK; IK	QY; QY; QY; QY; QY	170; 447; 368; 415; 170	NH2-GYYLPDGLSQLITLKTK-COOH			11_234_3.mgf	11_234_3.34947.34947.		6039.64	478.27		4+	1909.06	0	-2.7028	1				0	Not Validated
38	Q9NRM1_REVERSED	WPSTPNKTPVIIQEKPGLPK	NR	EK	685	NH2-WPSTPNKTPVIIQEKPGLPK-COOH			11_234_3.mgf	11_234_3.12426.12426.		1856.57	558.57		4+	2229.25	1	-2.05955	1				0	Not Validated
39	A8MPV1	NLLSNGTDGCQLMSSDSDGIRP	HK		122	NH2-NLLSNGTDGC<cmm>QLMSSDSDGIRP-COOH		Carbamidomethylation of C(10)	11_234_3.mgf	11_234_3.29685.29685.		4966.45	779.68		3+	2336.04	0	-8.16695	0				0	Not Validated
40	Q9P2K6	DVTLSTSLEHRVFLK	SR	YN	457	NH2-DVTLSTSLEHRVFLK-COOH			11_234_3.mgf	11_234_3.23476.23476.		3663.34	582.33		3+	1743.95	0	9.29407	0				0	Not Validated
41	B4DFK6_REVERSED, E9PDU6_REVERSED, F8WA86_REVERSED, Q15417_REVERSED	NTGMQLGIVSQGAK	CK; CK; CK; CK	LK; LK; LK; LK	159; 56; 159; 159	NH2-NTGMQLGIVSQGAK-COOH			11_234_3.mgf	11_234_3.8412.8412.		1347.24	468.58		3+	1402.72	0	-4.03924	1				0	Not Validated
42	F5H496_REVERSED, I3L3L6_REVERSED, I3L3X1_REVERSED, K7EP40_REVERSED, O95471-2_REVERSED, O95471_REVERSED	TCKMGMTAVFMALFGLVLSVVM	CR; CR; CR; CR; CR; CR	LA; ; LA; LA; LA; LA	41; 79; 70; 25; 54; 107	NH2-TC<cmm>KMGMTAVFM<ox>ALFGLVLSVVM<ox>-COOH	Oxidation of M(11, 22)	Carbamidomethylation of C(2)	11_234_3.mgf	11_234_3.33285.33285.		5701.5	610.31		4+	2437.2	0	6.44483	1	Oxidation of M (11: Very Confident, 22: Very Confident)	Oxidation of M (4: 0.003588894718253901, 6: 0.003588894718253901, 11: 99.99641110528175, 22: 99.99641110528175)	Oxidation of M (11: 0.0, 22: 0.0)	0	Not Validated
43	O95800_REVERSED	GLVMRLRHLAIVAVTK	QK	LS	392	NH2-GLVMRLRHLAIVAVTK-COOH			11_234_3.mgf	11_234_3.11758.11758.		1771.1	593.04		3+	1776.09	0	3.46053	1				0	Not Validated
44	A6NI28_REVERSED, E9PJK4_REVERSED, H0YEJ7_REVERSED	VLHKILIDLMERNK	VK; VK; VK	EP; EP; EP	359; 359; 304	NH2-VLHKILIDLM<ox>ERNK-COOH	Oxidation of M(10)		11_234_3.mgf	11_234_3.218.218.		44.2982	435.26		4+	1737	0	7.91697	1	Oxidation of M (10: Very Confident)	Oxidation of M (10: 100.0)	Oxidation of M (10: 0.0)	0	Not Validated
45	J3KNX6, O95696-2	TFLSVVLPRLETLLQPR	TK; TK	KR; KR	508; 913	NH2-TFLSVVLPRLETLLQPR-COOH			11_234_3.mgf	11_234_3.16389.16389.		2380.06	661.4		3+	1981.17	0	2.89216	0				0	Not Validated
46	C9JZG1_REVERSED, P55884-2_REVERSED, P55884_REVERSED	TKGDEEPYFDNTIKGFK	GK; GK; GK	SF; SF; SF	113; 645; 586	NH2-TKGDEEPYFDNTIKGFK-COOH			11_234_3.mgf	11_234_3.13982.13982.		2056.51	498.25		4+	1987.95	1	7.43849	1				0	Not Validated
47	O95500_REVERSED	WHPLITTILTGVMGLFSLLFGLLQVATSAM	RR		210	NH2-WHPLITTILTGVMGLFSLLFGLLQVATSAM<ox>-COOH	Oxidation of M(30)		11_234_3.mgf	11_234_3.28608.28608.		4739.01	812.44		4+	3245.76	0	-8.84427	1	Oxidation of M (30: Very Confident)	Oxidation of M (13: 0.04211993563861416, 30: 99.95788006436138)	Oxidation of M (30: 0.0)	0	Not Validated
48	Q7L7V1, Q7L7V1-2	MEEEGLECPNSSSEK		RY; RY	1; 1	NH2-M<ox>EEEGLEC<cmm>PNSSSEK-COOH	Oxidation of M(1)	Carbamidomethylation of C(8)	11_234_3.mgf	11_234_3.23923.23923.		3756.89	581.23		3+	1740.68	0	-7.84237	0	Oxidation of M (1: Very Confident)	Oxidation of M (1: 100.0)	Oxidation of M (1: 0.0)	0	Not Validated
49	Q96T59_REVERSED	IVVPSLRRPHPILRR	RR	RC	147	NH2-IVVPSLRRPHPILRR-COOH			11_234_3.mgf	11_234_3.11467.11467.		1733.87	905.58		2+	1808.14	1	2.63398	1				0	Not Validated
50	P49638_REVERSED	LLFSDTLPLPALPVGAER	FR	AR	226	NH2-LLFSDTLPLPALPVGAER-COOH			11_234_3.mgf	11_234_3.33525.33525.		5750.44	478.28		4+	1908.07	1	8.10106	1				0	Not Validated
51	B4DEY9, D6RIB5, E7EQF4, E9PDG2, H0Y9Q2, H7C3C0, Q9HBG6, Q9HBG6-2, Q9HBG6-3, Q9HBG6-4, Q9HBG6-5	NIKEPKAAVEMYISAGEHVK	AR; AR; AR; AR; AR; AR; AR; AR; AR; AR; AR	AI; AI; AI; AI; AI; AI; AI; AI; AI; AI; AI	636; 122; 752; 551; 257; 610; 760; 760; 701; 649; 811	NH2-NIKEPKAAVEMYISAGEHVK-COOH			11_234_3.mgf	11_234_3.3397.3397.		687.495	554.55		4+	2213.15	1	7.26168	0				0	Not Validated
52	H0Y5Q9, H7C292, H7C2V3, H7C403, Q92835, Q92835-2, Q92835-3	FLPSTANRGLPPR	KK; KK; KK; KK; KK; KK; KK	TQ; TQ; TQ; TQ; TQ; TQ; TQ	596; 727; 727; 97; 975; 974; 762	NH2-FLPSTANRGLPPR-COOH			11_234_3.mgf	11_234_3.1186.1186.		240.596	476.27		3+	1424.79	1	-2.81284	0				0	Not Validated
53	D6R9A4_REVERSED, D6R9X5_REVERSED, D6RAC7_REVERSED, D6RB17_REVERSED, D6RBM9_REVERSED, D6RBR0_REVERSED, D6RBW8_REVERSED, D6RE13_REVERSED, D6REX8_REVERSED, D6RGJ4_REVERSED, Q9UN86-2_REVERSED, Q9UN86_REVERSED	GYFRHLYEPAK	NR; NR; NR; NR; NR; NR; NR; NR; NR; NR; NR; NR	NL; NL; NL; NL; NL; NL; NL; NL; NL; NL; NL; NL	25; 22; 107; 164; 44; 68; 82; 77; 65; 91; 415; 448	NH2-GYFRHLYEPAK-COOH			11_234_3.mgf	11_234_3.33587.33587.		5763.06	461.24		3+	1379.7	1	-2.75125	1				0	Not Validated
54	O60318_REVERSED	DSVDVCCPAAPFARMQRR	LR	LK	707	NH2-DSVDVC<cmm>C<cmm>PAAPFARMQRR-COOH		Carbamidomethylation of C(6, 7)	11_234_3.mgf	11_234_3.9241.9241.		1450.97	712.67		3+	2134.98	0	2.75405	1				0	Not Validated
55	Q49AS3	RLVSHVIRTLK	VR	TD	42	NH2-RLVSHVIRTLK-COOH			11_234_3.mgf	11_234_3.31618.31618.		5361.67	441.62		3+	1320.84	1	-0.432427	0				0	Not Validated
56	Q9H8E8-2_REVERSED, Q9H8E8_REVERSED	ARTQLSTNSDTDESDIDMRDPK	ER; ER	EE; EE	342; 342	NH2-ARTQLSTNSDTDESDIDMRDPK-COOH			11_234_3.mgf	11_234_3.22287.22287.		3424.73	624.79		4+	2494.12	1	1.34711	1				0	Not Validated
57	Q96EN8	ENVEGHDLPASEKHQDVTS	LK		870	NH2-ENVEGHDLPASEKHQDVTS-COOH			11_234_3.mgf	11_234_3.34832.34832.		6016.26	698.33		3+	2090.95	1	6.84138	0				0	Not Validated
58	A8MVQ3_REVERSED, B4DKY1_REVERSED, P49589-2_REVERSED, P49589-3_REVERSED, P49589_REVERSED	ITIFNKLSKSMK	DK; DK; DK; DK; DK	CG; CG; CG; CG; CG	332; 310; 310; 332; 332	NH2-ITIFNKLSKSM<ox>K-COOH	Oxidation of M(11)		11_234_3.mgf	11_234_3.1731.1731.		350.806	476.28		3+	1424.81	1	6.08893	1	Oxidation of M (11: Very Confident)	Oxidation of M (11: 100.0)	Oxidation of M (11: 0.0)	0	Not Validated
59	O94776_REVERSED, Q68DB1_REVERSED	VITALPLRVLPHIK	DK; DK	LP; LP	148; 148	NH2-VITALPLRVLPHIK-COOH			11_234_3.mgf	11_234_3.30181.30181.		5067.55	785.51		2+	1569.01	0	-4.81925	1				0	Not Validated
60	C9JG15_REVERSED, Q9ULI0-2_REVERSED, Q9ULI0_REVERSED	KVRSYMDMNEFETDTWMR	RR; RR; RR	LR; LR; LR	136; 1219; 1224	NH2-KVRSYMDMNEFETDTWMR-COOH			11_234_3.mgf	11_234_3.6994.6994.		1171.03	585.51		4+	2338.02	0	-3.05915	1				0	Not Validated
61	P35658-2_REVERSED, P35658-3_REVERSED, P35658-4_REVERSED, P35658-5_REVERSED, P35658_REVERSED	RIEQLQAESKPDLPRK	LR; LR; LR; LR; LR	YL; YL; YL; YL; YL	1276; 1276; 1276; 1290; 1276	NH2-RIEQLQAESKPDLPRK-COOH			11_234_3.mgf	11_234_3.12196.12196.		1826.96	478.02		4+	1907.06	1	-5.92306	1				0	Not Validated
62	B3KRP1_REVERSED, F8W7X8_REVERSED, Q9UKI8-2_REVERSED, Q9UKI8_REVERSED	RPDLSHLEDMAGERPR	QR; QR; QR; QR	GS; GS; GS; GS	356; 59; 730; 709	NH2-RPDLSHLEDMAGERPR-COOH			11_234_3.mgf	11_234_3.22525.22525.		3471.07	939.96		2+	1877.92	0	-5.94769	1				0	Not Validated
63	Q14573_REVERSED	FQMFLNIK	DR	WS	2445	NH2-FQM<ox>FLNIK-COOH	Oxidation of M(3)		11_234_3.mgf	11_234_3.17453.17453.		2541.86	528.78		2+	1055.55	0	-1.83525	1	Oxidation of M (3: Very Confident)	Oxidation of M (3: 100.0)	Oxidation of M (3: 0.0)	0	Not Validated
64	F5H244_REVERSED	WMWETCFMSCAVSM	QR		154	NH2-WM<ox>WETC<cmm>FM<ox>SC<cmm>AVSM<ox>-COOH	Oxidation of M(8, 2, 14)	Carbamidomethylation of C(6, 10)	11_234_3.mgf	11_234_3.944.944.		191.85	469.17		4+	1872.66	0	-7.49298	1	Oxidation of M (2: Very Confident, 8: Very Confident, 14: Very Confident)	Oxidation of M (2: 100.0, 8: 100.0, 14: 100.0)	Oxidation of M (2: 0.0, 8: 0.0, 14: 0.0)	0	Not Validated
65	E9PQ73, Q8TDW7, Q8TDW7-3	IILKVSAK	NK; NK; NK	DA; DA; DA	2897; 3047; 3047	NH2-IILKVSAK-COOH			11_234_3.mgf	11_234_3.6958.6958.		1166.37	436.3		2+	870.59	0	-5.49124	0				0	Not Validated
66	P48634-2_REVERSED, P48634-3_REVERSED, P48634-4_REVERSED, P48634_REVERSED	VGSPVLPTNEPAAPPR	SK; SK; SK; SK	KP; KP; KP; KP	2006; 2018; 1395; 2019	NH2-VGSPVLPTNEPAAPPR-COOH			11_234_3.mgf	11_234_3.1004.1004.		203.928	401.47		4+	1600.86	1	-6.08526	1				66.6667	Not Validated
67	Q14CX7-2_REVERSED, Q14CX7_REVERSED	NRFAIFEPIKEFAGYK	LR; LR	YA; YA	259; 372	NH2-NRFAIFEPIKEFAGYK-COOH			11_234_3.mgf	11_234_3.4454.4454.		853.814	483.26		4+	1929.01	0	-2.05613	1				0	Not Validated
68	Q5FWF5, Q5FWF5-2	LHDRNITCQQEKMK	TK; TK	EI; EI	443; 443	NH2-LHDRNITC<cmm>QQEKM<ox>K-COOH	Oxidation of M(13)	Carbamidomethylation of C(8)	11_234_3.mgf	11_234_3.12707.12707.		1893.25	606.63		3+	1815.87	1	-3.94243	0	Oxidation of M (13: Very Confident)	Oxidation of M (13: 100.0)	Oxidation of M (13: 0.0)	0	Not Validated
69	Q09666_REVERSED	LSPMSFKPMKIKPMK	GK	LN	4880	NH2-LSPMSFKPMKIKPM<ox>K-COOH	Oxidation of M(14)		11_234_3.mgf	11_234_3.9474.9474.		1481.72	445.5		4+	1777.97	0	2.92807	1	Oxidation of M (14: Very Confident)	Oxidation of M (4: 3.6227801935823025E-13, 9: 0.013310449232934401, 14: 99.9866895507667)	Oxidation of M (14: 0.0)	0	Not Validated
70	H7C4A6, P98160	GGSLPARHQTHGSLLRLHQVTPADSGEYV	KR; KR	CH	135; 2189	NH2-GGSLPARHQTHGSLLRLHQVTPADSGEYV-COOH			11_234_3.mgf	11_234_3.21589.21589.		3289.14	1028.86		3+	3082.57	1	-4.81666	0				71.4286	Not Validated
71	C9J9C1	RPISLRLNSIKK	GR	LS	63	NH2-RPISLRLNSIKK-COOH			11_234_3.mgf	11_234_3.22487.22487.		3463.7	713.46		2+	1423.9	1	2.36723	0				0	Not Validated
72	F5GWP9, Q96S53, Q96S53-2, Q96S53-3	VNPFSARQDLMGGKIK	PK; PK; PK; PK	FF; FF; FF; FF	316; 399; 383; 370	NH2-VNPFSARQDLM<ox>GGKIK-COOH	Oxidation of M(11)		11_234_3.mgf	11_234_3.2578.2578.		522.045	445.24		4+	1775.94	1	-4.32548	0	Oxidation of M (11: Very Confident)	Oxidation of M (11: 100.0)	Oxidation of M (11: 0.0)	0	Not Validated
73	Q9Y6C2_REVERSED	GVALGALHRQREEVSALLK	RR	EM	671	NH2-GVALGALHRQREEVSALLK-COOH			11_234_3.mgf	11_234_3.13291.13291.		1968	512.55		4+	2046.17	0	0.530638	1				0	Not Validated
74	Q5XKR4	LGMKDAAELLGHR	AR	EA	12	NH2-LGM<ox>KDAAELLGHR-COOH	Oxidation of M(3)		11_234_3.mgf	11_234_3.33762.33762.		5798.69	476.25		3+	1425.74	0	-8.16271	0	Oxidation of M (3: Very Confident)	Oxidation of M (3: 100.0)	Oxidation of M (3: 0.0)	0	Not Validated
75	Q05932-2_REVERSED, Q05932-3_REVERSED, Q05932-4_REVERSED, Q05932_REVERSED	LVQTRGPWETNRLGLR	RR; RR; RR; RR	MH; MH; MH; MH	221; 221; 221; 221	NH2-LVQTRGPWETNRLGLR-COOH			11_234_3.mgf	11_234_3.15943.15943.		2318.71	633.03		3+	1895.05	1	8.35214	1				0	Not Validated
76	B7WNR0, C9JKR2, D6RHD5, H0YA55, P02768, P02768-2	DVFLGMFLYEYAR	AK; AK; AK; AK; AK; AK	RH; RH; RH; RH; RH; RH	233; 156; 198; 193; 348; 156	NH2-DVFLGM<ox>FLYEYAR-COOH	Oxidation of M(6)		11_234_3.mgf	11_234_3.27391.27391.		4481.08	820.39		2+	1638.78	0	-5.95357	0	Oxidation of M (6: Very Confident)	Oxidation of M (6: 100.0)	Oxidation of M (6: 0.0)	0	Not Validated
77	C9JVB6, Q7L0Y3	WDKLLLTSTEK	EK; EK	SH; SH	266; 266	NH2-WDKLLLTSTEK-COOH			11_234_3.mgf	11_234_3.2850.2850.		577.125	445.25		3+	1332.73	0	-0.558822	0				0	Not Validated
78	Q9UJX6-2_REVERSED, Q9UJX6_REVERSED	QLYGQLEQLDIEALAPGTVVFMR	KK; KK	LM; LM	23; 23	NH2-QLYGQLEQLDIEALAPGTVVFMR-COOH			11_234_3.mgf	11_234_3.2780.2780.		562.922	648.6		4+	2590.35	0	9.39891	1				0	Not Validated
79	F8W1C3_REVERSED, Q99542_REVERSED	YGEYVPAMLAQSYR	PR; PR	SH; SH	272; 272	NH2-YGEYVPAMLAQSYR-COOH			11_234_3.mgf	11_234_3.34002.34002.		5847.5	550.27		3+	1646.78	1	5.17489	1				0	Not Validated
80	H3BRL0_REVERSED, Q9BXC9_REVERSED	GIAVMRPSIKHR	YR; YR	LK; LK	654; 700	NH2-GIAVM<ox>RPSIKHR-COOH	Oxidation of M(5)		11_234_3.mgf	11_234_3.8.8.		1.5572	461.27		3+	1379.78	1	2.05597	1	Oxidation of M (5: Very Confident)	Oxidation of M (5: 100.0)	Oxidation of M (5: 0.0)	0	Not Validated
81	Q9UH90	EQISSGHNMVEGEGAPKK	EK	KE	249	NH2-EQISSGHNM<ox>VEGEGAPKK-COOH	Oxidation of M(9)		11_234_3.mgf	11_234_3.34892.34892.		6028.45	479.23		4+	1912.89	0	-2.08442	0	Oxidation of M (9: Very Confident)	Oxidation of M (9: 100.0)	Oxidation of M (9: 0.0)	0	Not Validated
82	C9JFW7_REVERSED, K7EP81_REVERSED, K7ER93_REVERSED, Q2NL68-2_REVERSED, Q2NL68-3_REVERSED, Q2NL68-4_REVERSED, Q2NL68_REVERSED	QSRSPSLTKPCWTQSQSPWYHSR	SR; SR; SR; SR; SR; SR; SR	GL; GL; GL; GL; GL; GL; GL	212; 382; 281; 281; 150; 151; 437	NH2-QSRSPSLTKPC<cmm>WTQSQSPWYHSR-COOH		Carbamidomethylation of C(11)	11_234_3.mgf	11_234_3.13763.13763.		2028.59	702.09		4+	2803.32	1	0.947281	1				0	Not Validated
83	Q9H3Z7_REVERSED	EQGQQLLPLLARTMLSVSGPYVLWR	LR	GL	338	NH2-EQGQQLLPLLARTMLSVSGPYVLWR-COOH			11_234_3.mgf	11_234_3.26845.26845.		4367.01	714.64		4+	2854.55	0	-7.64732	1				0	Not Validated
84	Q9NPJ1_REVERSED	NCLLLSCITAENPILHFFHKSGFKATCVDK	NR	VS	194	NH2-NC<cmm>LLLSC<cmm>ITAENPILHFFHKSGFKATC<cmm>VDK-COOH		Carbamidomethylation of C(2, 7, 27)	11_234_3.mgf	11_234_3.23602.23602.		3689.64	881.19		4+	3519.75	1	-5.38714	1				0	Not Validated
85	Q8IYT8	SQILLGKEIKILK	SK	EL	49	NH2-SQILLGKEIKILK-COOH			11_234_3.mgf	11_234_3.12867.12867.		1913.91	495.33		3+	1481.95	1	6.94655	0				0	Not Validated
86	H0YL28, H0YMS0, Q99767, Q99767-2	YCPEDDSYLE	IR; IR; IR; IR	GM; GM; GM	103; 103; 103; 103	NH2-YC<cmm>PEDDSYLE-COOH		Carbamidomethylation of C(2)	11_234_3.mgf	11_234_3.1175.1175.		238.387	431.17		3+	1289.48	1	6.97646	0				0	Not Validated
87	M0QYG6_REVERSED	WRPMKQLVELIKQVK	RR	TD	81	NH2-WRPM<ox>KQLVELIKQVK-COOH	Oxidation of M(4)		11_234_3.mgf	11_234_3.11448.11448.		1731.47	479.04		4+	1911.11	1	7.69152	1	Oxidation of M (4: Very Confident)	Oxidation of M (4: 100.0)	Oxidation of M (4: 0.0)	0	Not Validated
88	G3V3A4, G3V4X8, Q13573	MVEMQKDPMEPPR	IR; IR; IR	FK; FK; FK	199; 37; 199	NH2-M<ox>VEMQKDPMEPPR-COOH	Oxidation of M(1)		11_234_3.mgf	11_234_3.34331.34331.		5914.34	401.69		4+	1602.72	0	6.51868	0	Oxidation of M (1: Random)	Oxidation of M (1: 33.33333333333333, 4: 33.33333333333333, 9: 33.33333333333333)	Oxidation of M (9: 0.0)	0	Not Validated
89	Q9Y473	KPDGCSECGGSFTQK	QK	SH	277	NH2-KPDGC<cmm>SEC<cmm>GGSFTQK-COOH		Carbamidomethylation of C(5, 8)	11_234_3.mgf	11_234_3.34349.34349.		5917.99	415.43		4+	1656.69	1	0.200971	0				0	Not Validated
90	K7ELW0, Q99497	RALVILAKGAEEMETVIPVDVMR	SK; SK	RA; RA	5; 5	NH2-RALVILAKGAEEM<ox>ETVIPVDVMR-COOH	Oxidation of M(13)		11_234_3.mgf	11_234_3.12486.12486.		1864.44	640.1		4+	2555.38	1	-5.46069	0	Oxidation of M (13: Random)	Oxidation of M (13: 50.0, 22: 50.0)	Oxidation of M (22: 0.0)	0	Not Validated
91	Q8NEY4-2_REVERSED, Q8NEY4_REVERSED	GKSDEMVEVVSQAMR	VK; VK	RI; RI	298; 344	NH2-GKSDEMVEVVSQAMR-COOH			11_234_3.mgf	11_234_3.1035.1035.		210.163	417.2		4+	1664.79	0	-9.16649	1				0	Not Validated
92	F2Z2U4, Q9Y4A5, Q9Y4A5-2	THSIIPRGSLSLKVLAELPIIVVLMYQLYK	TR; TR; TR	LN; LN; LN	211; 211; 211	NH2-THSIIPRGSLSLKVLAELPIIVVLMYQLYK-COOH			11_234_3.mgf	11_234_3.25528.25528.		4090.14	849.75		4+	3393.98	1	-4.42531	0				0	Not Validated
93	O15460, O15460-2	TGVLTVASYRVSK	PK; PK	SS; SS	371; 371	NH2-TGVLTVASYRVSK-COOH			11_234_3.mgf	11_234_3.34628.34628.		5974.74	461.27		3+	1379.78	1	5.46105	0				0	Not Validated
94	D6RBM4, F5H593, Q5HYW2	KKPSPPTRSVSLVK	AK; AK; AK	DE; DE; DE	335; 566; 200	NH2-KKPSPPTRSVSLVK-COOH			11_234_3.mgf	11_234_3.7270.7270.		1206.22	508.98		3+	1522.92	1	-3.07746	0				0	Not Validated
95	D6RHJ0_REVERSED, Q4ZJI4-3_REVERSED, Q4ZJI4_REVERSED	LAQPDLGLGARILIITLAISR	HR; HR; HR	LI; LI; LI	135; 299; 339	NH2-LAQPDLGLGARILIITLAISR-COOH			11_234_3.mgf	11_234_3.6428.6428.		1100.22	552.09		4+	2203.34	1	-6.38011	1				0	Not Validated
96	J3KRT4, Q9C091, Q9C091-3	KHVQVGGQRDFIIKPK	MK; MK; MK	IM; IM; IM	135; 1740; 1631	NH2-KHVQVGGQRDFIIKPK-COOH			11_234_3.mgf	11_234_3.23.23.		4.5636	463.27		4+	1849.07	0	-9.57396	0				0	Not Validated
97	H0YJK7, Q9Y6Y1, Q9Y6Y1-2	RAISIPDSLGRLPLGIAR	DR; DR; DR	SR; SR; SR	92; 1135; 1135	NH2-RAISIPDSLGRLPLGIAR-COOH			11_234_3.mgf	11_234_3.3205.3205.		648.989	477.29		4+	1904.13	1	-2.31891	0				0	Not Validated
98	Q9NS66	QLGRMFYAITLLFLLLWSPYIVACYWR	EK	VF	283	NH2-QLGRMFYAITLLFLLLWSPYIVAC<cmm>YWR-COOH		Carbamidomethylation of C(24)	11_234_3.mgf	11_234_3.28472.28472.		4710.11	849.21		4+	3392.8	0	4.08305	0				0	Not Validated
99	Q9BYE9	TFVIIPELVLPNREVASVRAR	NK	DD	934	NH2-TFVIIPELVLPNREVASVRAR-COOH			11_234_3.mgf	11_234_3.23515.23515.		3671.44	793.8		3+	2378.38	0	-0.683793	0				0	Not Validated
100	E7ES46_REVERSED, E7ES47_REVERSED, E7ES49_REVERSED, E7ES50_REVERSED, E7ES51_REVERSED, E7ES55_REVERSED, E7ES56_REVERSED, E7EX21_REVERSED, E9PEG9_REVERSED, G5E987_REVERSED, Q5TAT6-10_REVERSED, Q5TAT6-11_REVERSED, Q5TAT6-2_REVERSED, Q5TAT6-3_REVERSED, Q5TAT6-4_REVERSED, Q5TAT6-5_REVERSED, Q5TAT6-6_REVERSED, Q5TAT6-7_REVERSED, Q5TAT6-8_REVERSED, Q5TAT6-9_REVERSED, Q5TAT6_REVERSED	AGTAAAKHTREAVM	GR; GR; GR; GR; GR; GR; GR; GR; GR; GR; GR; GR; GR; GR; GR; GR; GR; GR; GR; GR; GR		692; 690; 689; 632; 685; 682; 675; 569; 678; 704; 632; 597; 682; 670; 655; 689; 690; 678; 673; 625; 704	NH2-AGTAAAKHTREAVM<ox>-COOH	Oxidation of M(14)		11_234_3.mgf	11_234_3.2530.2530.		512.331	477.25		3+	1428.71	0	9.65534	1	Oxidation of M (14: Very Confident)	Oxidation of M (14: 100.0)	Oxidation of M (14: 0.0)	0	Not Validated
101	P19784	QLYQILTDFDIRFYMYELLK	FK	AL	124	NH2-QLYQILTDFDIRFYM<ox>YELLK-COOH	Oxidation of M(15)		11_234_3.mgf	11_234_3.25013.25013.		3981.59	658.09		4+	2627.33	1	-2.66358	0	Oxidation of M (15: Very Confident)	Oxidation of M (15: 100.0)	Oxidation of M (15: 0.0)	0	Not Validated
102	Q9NRC6_REVERSED	QLAGAIQSLDRGLAANGVR	HK	QG	2996	NH2-QLAGAIQSLDRGLAANGVR-COOH			11_234_3.mgf	11_234_3.1205.1205.		244.439	478.27		4+	1909.05	0	0.803626	1				0	Not Validated
103	Q14563_REVERSED	SPCTGPRPYPVR	TK	GQ	389	NH2-SPC<cmm>TGPRPYPVR-COOH		Carbamidomethylation of C(3)	11_234_3.mgf	11_234_3.34487.34487.		5946.05	463.24		3+	1385.69	1	5.3374	1				0	Not Validated
104	B4DL80, P30260, P30260-2	ISTITPQIQAFNLQKAAAEGLMSLLR	GK; GK; GK	EM; EM; EM	381; 442; 448	NH2-ISTITPQIQAFNLQKAAAEGLMSLLR-COOH			11_234_3.mgf	11_234_3.27794.27794.		4566.18	939.19		3+	2813.55	1	-0.894395	0				0	Not Validated
105	B7Z6A4, O15260, O15260-2, Q5T8U5	LCLISTFLEDGIR	AR; AR; AR; AR	MW; MW; MW; MW	31; 31; 31; 31	NH2-LC<cmm>LISTFLEDGIR-COOH		Carbamidomethylation of C(2)	11_234_3.mgf	11_234_3.24110.24110.		3794.82	768.91		2+	1535.8	0	2.39453	0				0	Not Validated
106	E7EWD9, O95718, O95718-2, O95718-3	LAGLLELYRAILQLVR	SR; SR; SR; SR	RY; RY; RY; RY	319; 314; 314; 314	NH2-LAGLLELYRAILQLVR-COOH			11_234_3.mgf	11_234_3.2562.2562.		518.795	461.04		4+	1840.13	0	0.572203	0				0	Not Validated
107	Q09666_REVERSED	MHLDVDPMSIKPAKINMEPMK	GK	FK	4936	NH2-MHLDVDPM<ox>SIKPAKINMEPMK-COOH	Oxidation of M(8)		11_234_3.mgf	11_234_3.2701.2701.		546.899	611.31		4+	2440.2	1	3.6303	1	Oxidation of M (8: Doubtfull)	Oxidation of M (1: 0.0015413734905254026, 8: 33.33281954216983, 17: 33.33281954216983, 20: 33.33281954216983)	Oxidation of M (8: 0.0)	0	Not Validated
108	H3BUF6, Q8WWM7, Q8WWM7-2, Q8WWM7-3, Q8WWM7-4, Q8WWM7-5, Q8WWM7-6, Q8WWM7-7, Q8WWM7-8, Q8WWM7-9	MLKPQPLQQPSQPQQPPPTQQAVAR		RP; RP; RP; RP; RP; RP; RP; RP; RP; RP	1; 1; 1; 1; 1; 1; 1; 1; 1; 1	NH2-M<ox>LKPQPLQQPSQPQQPPPTQQAVAR-COOH	Oxidation of M(1)		11_234_3.mgf	11_234_3.16216.16216.		2356.3	703.12		4+	2808.47	0	-6.96442	0	Oxidation of M (1: Very Confident)	Oxidation of M (1: 100.0)	Oxidation of M (1: 0.0)	0	Not Validated
109	E7ETR9, H0Y2W4, H0Y7Y5, H7BXD1, Q9H579-2	LPIRRSAVLFVGLLSK	PK; PK; PK; PK; PK	YM; YM; YM; YM; YM	961; 988; 589; 790; 795	NH2-LPIRRSAVLFVGLLSK-COOH			11_234_3.mgf	11_234_3.28176.28176.		4647.08	885.56		2+	1768.11	1	-3.73833	0				0	Not Validated
110	F8W1C3_REVERSED, Q99542_REVERSED	YGEYVPAMLAQSYR	PR; PR	SH; SH	272; 272	NH2-YGEYVPAMLAQSYR-COOH			11_234_3.mgf	11_234_3.1907.1907.		386.315	550.27		3+	1646.78	1	5.17489	1				0	Not Validated
111	H3BLZ3_REVERSED, Q8IX03-2_REVERSED, Q8IX03_REVERSED	ATAIEAKLIEPDYK	SK; SK; SK	SS; SS; SS	952; 953; 947	NH2-ATAIEAKLIEPDYK-COOH			11_234_3.mgf	11_234_3.23702.23702.		3710.6	781.43		2+	1560.84	0	3.53393	1				0	Not Validated
112	Q13163-2_REVERSED, Q13163-3_REVERSED, Q13163_REVERSED	IRIVLVQNEMAPFPGLALWLM	IK; IK; IK		418; 424; 428	NH2-IRIVLVQNEM<ox>APFPGLALWLM<ox>-COOH	Oxidation of M(21, 10)		11_234_3.mgf	11_234_3.32463.32463.		5532.29	611.59		4+	2442.32	0	5.78977	1	Oxidation of M (10: Very Confident, 21: Very Confident)	Oxidation of M (10: 100.0, 21: 100.0)	Oxidation of M (10: 0.0, 21: 0.0)	0	Not Validated
113	Q14432_REVERSED	VLRVLLALLFSLSGACLASSLKR	GR	SS	1061	NH2-VLRVLLALLFSLSGAC<cmm>LASSLKR-COOH		Carbamidomethylation of C(16)	11_234_3.mgf	11_234_3.33108.33108.		5664.98	622.63		4+	2486.48	0	5.55053	1				0	Not Validated
114	E7EW05_REVERSED, Q9NVU7-2_REVERSED, Q9NVU7_REVERSED	GLFFTLAAVLIKTVKSFCATTIVNVTK	DK; DK; DK	AD; AD; AD	465; 465; 465	NH2-GLFFTLAAVLIKTVKSFC<cmm>ATTIVNVTK-COOH		Carbamidomethylation of C(18)	11_234_3.mgf	11_234_3.11334.11334.		1716.87	736.43		4+	2941.67	0	6.59312	1				0	Not Validated
115	Q8NGC0	DVKKALIK	NK	VW	347	NH2-DVKKALIK-COOH			11_234_3.mgf	11_234_3.11786.11786.		1774.67	458.31		2+	913.596	1	6.5965	0				0	Not Validated
116	Q9GZM7, Q9GZM7-2, Q9GZM7-3	ERDEAGPAPPCMMHSR	GR; GR; GR	AM; AM; AM	299; 203; 268	NH2-ERDEAGPAPPC<cmm>M<ox>MHSR-COOH	Oxidation of M(12)	Carbamidomethylation of C(11)	11_234_3.mgf	11_234_3.17159.17159.		2490.84	619.94		3+	1855.78	1	9.92242	0	Oxidation of M (12: Random)	Oxidation of M (12: 50.0, 13: 50.0)	Oxidation of M (12: 0.0)	0	Not Validated
117	Q5T2S8	NGQPLLFLSVPQIKIR	DK	SF	87	NH2-NGQPLLFLSVPQIKIR-COOH			11_234_3.mgf	11_234_3.14406.14406.		2111.06	608.7		3+	1822.08	1	-4.42328	0				0	Not Validated
118	Q6UVK1_REVERSED	SIPARSGRTLR	AR	LP	471	NH2-SIPARSGRTLR-COOH			11_234_3.mgf	11_234_3.33865.33865.		5819.65	405.24		3+	1212.71	0	-5.70172	1				0	Not Validated
119	H0Y8I1, H0Y9K4, Q9NQ11, Q9NQ11-2, Q9NQ11-3	VPLNEIVIRALDLVTVVVPPALPAAM	NR; NR; NR; NR; NR	TV; ; TV; TV; TV	11; 166; 452; 447; 447	NH2-VPLNEIVIRALDLVTVVVPPALPAAM<ox>-COOH	Oxidation of M(26)		11_234_3.mgf	11_234_3.12237.12237.		1832.15	682.66		4+	2725.58	1	9.50471	0	Oxidation of M (26: Very Confident)	Oxidation of M (26: 100.0)	Oxidation of M (26: 0.0)	0	Not Validated
120	H0YME5_REVERSED, Q9P2K8-2_REVERSED, Q9P2K8_REVERSED	KLLGVVEELDK	LK; LK; LK	LG; LG; LG	347; 347; 347	NH2-KLLGVVEELDK-COOH			11_234_3.mgf	11_234_3.34799.34799.		6009.52	415.25		3+	1241.72	1	1.37568	1				0	Not Validated
121	Q02040-2_REVERSED, Q02040-3_REVERSED, Q02040_REVERSED	YPDLMPIDVNR	ER; ER; ER	IE; IE; IE	191; 251; 501	NH2-YPDLMPIDVNR-COOH			11_234_3.mgf	11_234_3.25391.25391.		4061.31	445.23		3+	1331.65	1	7.82479	1				0	Not Validated
122	J3KNL6_REVERSED, O15027-2_REVERSED, O15027-3_REVERSED, O15027-4_REVERSED, O15027-5_REVERSED, O15027_REVERSED	QIAENTAFKLFPLSHNSGILVLKTTK	TR; TR; TR; TR; TR; TR	KT; KT; KT; KT; KT; KT	577; 532; 557; 552; 599; 577	NH2-QIAENTAFKLFPLSHNSGILVLKTTK-COOH			11_234_3.mgf	11_234_3.13939.13939.		2051.15	718.66		4+	2869.61	1	0.339389	1				0	Not Validated
123	Q5T362, Q6ZV29, Q6ZV29-2, Q6ZV29-3, Q6ZV29-4, Q6ZV29-5	LTGIAVGALLALALVGVLILFMFRRLR	M; PQ; TM; PQ; PQ; TM	QF; QF; QF; QF; QF; QF	2; 11; 36; 11; 11; 36	NH2-LTGIAVGALLALALVGVLILFMFRRLR-COOH			11_234_3.mgf	11_234_3.30330.30330.		5099.5	966.28		3+	2895.8	0	7.09041	0				0	Not Validated
124	Q99549_REVERSED	QLQVRYAGILLK		VK	1	NH2-QLQVRYAGILLK-COOH			11_234_3.mgf	11_234_3.5573.5573.		994.762	467.96		3+	1400.85	0	5.55678	1				0	Not Validated
125	E7EUG6, M0QXD6, M0R0R9, M0R0Z3, P35269	IYQEEEMPESGAGSEFNR	KK; KK; KK; KK; KK	KL; KL; KL; KL; KL	28; 29; 116; 56; 56	NH2-IYQEEEM<ox>PESGAGSEFNR-COOH	Oxidation of M(7)		11_234_3.mgf	11_234_3.766.766.		155.784	523.23		4+	2087.87	1	6.36997	0	Oxidation of M (7: Very Confident)	Oxidation of M (7: 100.0)	Oxidation of M (7: 0.0)	0	Not Validated
126	Q9UQ05_REVERSED	GYGTLECFGDSCYVIPFGR	TR	TG	962	NH2-GYGTLEC<cmm>FGDSC<cmm>YVIPFGR-COOH		Carbamidomethylation of C(7, 12)	11_234_3.mgf	11_234_3.34901.34901.		6030.28	550.25		4+	2196.96	0	4.55838	1				0	Not Validated
127	E9PEW0, Q9P275, Q9P275-2	HSCSPMGDGDPEAMEESPR	LR; LR; LR	KK; KK; KK	541; 936; 936	NH2-HSC<cmm>SPMGDGDPEAMEESPR-COOH		Carbamidomethylation of C(3)	11_234_3.mgf	11_234_3.18547.18547.		2718	696.94		3+	2087.8	0	-0.0567214	0				0	Not Validated
128	Q96SB8-2_REVERSED, Q96SB8_REVERSED	LIRILKSSPLSSMSQPTLLIFQR	MR; MR	FR; FR	27; 27	NH2-LIRILKSSPLSSM<ox>SQPTLLIFQR-COOH	Oxidation of M(13)		11_234_3.mgf	11_234_3.16656.16656.		2417.09	662.14		4+	2643.51	1	4.89551	1	Oxidation of M (13: Very Confident)	Oxidation of M (13: 100.0)	Oxidation of M (13: 0.0)	0	Not Validated
129	F8VZV9, Q96DY2, Q96DY2-2, Q96DY2-3	RIMSILDEAIYKVELVTLLSYVASNR	AK; AK; AK; AK	ED; ED; ED; ED	51; 51; 51; 51	NH2-RIMSILDEAIYKVELVTLLSYVASNR-COOH			11_234_3.mgf	11_234_3.26414.26414.		4275.96	999.89		3+	2995.64	1	1.06266	0				0	Not Validated
130	E5RFV8, E5RIN7, E5RJK5, E5RJW1, O60216	VKMALRTSGHLLLGVVR	PK; PK; PK; PK; PK	IY; IY; IY; IY; IY	49; 49; 49; 49; 49	NH2-VKMALRTSGHLLLGVVR-COOH			11_234_3.mgf	11_234_3.1397.1397.		283.298	463.28		4+	1849.11	0	-9.44243	0				0	Not Validated
131	Q8NFS9_REVERSED	SIGAYVVSETKSAIFANQFCSLLQRVSEK	LR	YE	238	NH2-SIGAYVVSETKSAIFANQFC<cmm>SLLQRVSEK-COOH		Carbamidomethylation of C(20)	11_234_3.mgf	11_234_3.17858.17858.		2610.4	809.17		4+	3231.66	1	-3.78873	1				0	Not Validated
132	B5MCA9, Q8N7S2	SEENSEDDF	FR; FR		165; 181	NH2-SEENSEDDF-COOH			11_234_3.mgf	11_234_3.26110.26110.		4211.68	536.19		2+	1070.37	0	-2.03388	0				0	Not Validated
133	O75691	GRNEQFPVLDHLLSIIKLPPNK	SK	DT	489	NH2-GRNEQFPVLDHLLSIIKLPPNK-COOH			11_234_3.mgf	11_234_3.7509.7509.		1236.22	633.12		4+	2527.43	1	7.92502	0				0	Not Validated
134	F5H686_REVERSED, G5EA41_REVERSED	TLFRVTLASKGTGEGGLVALK	RK; RK	VD; VD	180; 38	NH2-TLFRVTLASKGTGEGGLVALK-COOH			11_234_3.mgf	11_234_3.9406.9406.		1472.82	530.56		4+	2117.22	1	-6.26962	1				0	Not Validated
135	Q92887_REVERSED	LLFSKLLVMYFTK	LK	FL	1218	NH2-LLFSKLLVMYFTK-COOH			11_234_3.mgf	11_234_3.1087.1087.		220.641	401.49		4+	1601.93	0	3.35343	1				0	Not Validated
136	Q8N983-4	EVQDPAPAQVQAQ	PR		147	NH2-EVQDPAPAQVQAQ-COOH			11_234_3.mgf	11_234_3.997.997.		202.511	461.23		3+	1379.67	1	-2.38082	0				0	Not Validated
137	Q9UH65_REVERSED	KLLYEIEESVIILPYK	LK	DE	442	NH2-KLLYEIEESVIILPYK-COOH			11_234_3.mgf	11_234_3.7814.7814.		1273.82	488.54		4+	1949.11	1	7.69131	1				0	Not Validated
138	Q86UK0-2_REVERSED, Q86UK0_REVERSED	ILIAMIKKLLLGFGDLR	RK; RK	EG; EG	862; 862	NH2-ILIAMIKKLLLGFGDLR-COOH			11_234_3.mgf	11_234_3.18104.18104.		2650.2	638.74		3+	1913.19	0	4.26569	1				0	Not Validated
139	E7EN95, O75369, O75369-2, O75369-3, O75369-4, O75369-5, O75369-6, O75369-7, O75369-8, O75369-9	LKPGAPLKPKLNPK	AK; AK; AK; AK; AK; AK; AK; AK; AK; AK	KA; KA; KA; KA; KA; KA; KA; KA; KA; KA	73; 242; 242; 242; 242; 242; 242; 73; 242; 242	NH2-LKPGAPLKPKLNPK-COOH			11_234_3.mgf	11_234_3.26783.26783.		4354.06	750.99		2+	1499.96	0	6.84305	0				0	Not Validated
140	D6R9V1, D6RBE0, D6RDY2, D6RIR8, E7EV55, E7EVI8, Q7LFL8	SRPLSHYSSFGSSGGSGGGSMMG	RR; RR; RR; RR; RR; RR; RR	GE; GE; GE; ; GE; GE; GE	76; 76; 76; 76; 76; 76; 76	NH2-SRPLSHYSSFGSSGGSGGGSMM<ox>G-COOH	Oxidation of M(22)		11_234_3.mgf	11_234_3.1750.1750.		354.646	552.24		4+	2204.92	0	4.24571	0	Oxidation of M (22: Very Confident)	Oxidation of M (21: 0.9800131876302597, 22: 99.01998681236974)	Oxidation of M (21: 0.0)	0	Not Validated
141	Q96QE2_REVERSED	YCFGCDPDLMCENCYSYR	MK	TC	194	NH2-YC<cmm>FGC<cmm>DPDLMC<cmm>ENC<cmm>YSYR-COOH		Carbamidomethylation of C(2, 5, 11, 14)	11_234_3.mgf	11_234_3.28807.28807.		4781.23	804.29		3+	2408.86	1	-7.48996	1				0	Not Validated
142	F8W6L6, P35580, P35580-2, P35580-3, P35580-4	KLQAQMKDYQR	LR; LR; LR; LR; LR	EL; EL; EL; EL; EL	1665; 1649; 1665; 1670; 1680	NH2-KLQAQM<ox>KDYQR-COOH	Oxidation of M(6)		11_234_3.mgf	11_234_3.300.300.		60.9999	475.58		3+	1423.72	0	-4.21414	0	Oxidation of M (6: Very Confident)	Oxidation of M (6: 100.0)	Oxidation of M (6: 0.0)	0	Not Validated
143	Q9HCK8, Q9HCK8-2	LSVPVKVVLQPQAGSSQGASSGLSVVK	QR; QR	VL; VL	394; 115	NH2-LSVPVKVVLQPQAGSSQGASSGLSVVK-COOH			11_234_3.mgf	11_234_3.10399.10399.		1599.3	656.63		4+	2621.48	1	4.69388	0				0	Not Validated
144	H0Y2W5_REVERSED, Q14642_REVERSED, Q5T1B4_REVERSED, Q5T1B5_REVERSED	VFKDVHSMSAEYNK	EK; EK; EK; EK	GG; GG; GG; GG	235; 341; 114; 316	NH2-VFKDVHSMSAEYNK-COOH			11_234_3.mgf	11_234_3.1431.1431.		290.156	552.27		3+	1653.78	0	3.66893	1				0	Not Validated
145	C9JNC2_REVERSED	LHLGIKDGPLLMNVLQKR	GR	WS	1752	NH2-LHLGIKDGPLLM<ox>NVLQKR-COOH	Oxidation of M(12)		11_234_3.mgf	11_234_3.21702.21702.		3312.07	687.74		3+	2060.19	0	2.57871	1	Oxidation of M (12: Very Confident)	Oxidation of M (12: 100.0)	Oxidation of M (12: 0.0)	0	Not Validated
146	R4GN62	LVLILSLLKK	AK	AH	886	NH2-LVLILSLLKK-COOH			11_234_3.mgf	11_234_3.22527.22527.		3471.5	570.41		2+	1138.81	0	0.114106	0				0	Not Validated
147	Q9UMN6	VLSLGPAPEPPKPATSKIILVNKLGQVFVK	VR	MA	2174	NH2-VLSLGPAPEPPKPATSKIILVNKLGQVFVK-COOH			11_234_3.mgf	11_234_3.22651.22651.		3495.8	785.97		4+	3139.87	0	-7.24692	0				0	Not Validated
148	Q6NSI8, Q6NSI8-2, Q6NSI8-3, Q6NSI8-4	IPCIPGKINVDR	RR; RR; RR; RR	RG; RG; RG; RG	342; 342; 196; 342	NH2-IPC<cmm>IPGKINVDR-COOH		Carbamidomethylation of C(3)	11_234_3.mgf	11_234_3.33971.33971.		5841.16	461.26		3+	1380.75	0	2.46835	0				0	Not Validated
149	P19838-2_REVERSED, P19838-3_REVERSED, P19838_REVERSED	FANNLIGLGLKQALTAWNK	LR; LR; LR	DP; DP; DP	121; 121; 121	NH2-FANNLIGLGLKQALTAWNK-COOH			11_234_3.mgf	11_234_3.7581.7581.		1245.11	519.05		4+	2071.16	1	4.67174	1				0	Not Validated
150	H9KVB4_REVERSED, O15417-2_REVERSED, O15417_REVERSED	ALLGLGSEELGPSLARERAGLR	FR; FR; FR	YG; YG; YG	1100; 388; 1100	NH2-ALLGLGSEELGPSLARERAGLR-COOH			11_234_3.mgf	11_234_3.18834.18834.		2769.38	567.07		4+	2264.26	0	-4.04871	1				0	Not Validated
151	Q9UKP4_REVERSED	RQTGEGCTVSCQSWNGVAWTAPCPVHR	NR	NC	723	NH2-RQTGEGC<cmm>TVSC<cmm>QSWNGVAWTAPC<cmm>PVHR-COOH		Carbamidomethylation of C(7, 11, 23)	11_234_3.mgf	11_234_3.26256.26256.		4242.47	776.35		4+	3100.38	1	-4.47319	1				0	Not Validated
152	Q5T4S7, Q5T4S7-2, Q5T4S7-3, Q5T4S7-4	SLTGLLSSFVEVESIKR	LK; LK; LK; LK	HF; HF; HF; HF	4240; 4240; 4216; 4233	NH2-SLTGLLSSFVEVESIKR-COOH			11_234_3.mgf	11_234_3.24586.24586.		3892.42	622.69		3+	1864.03	1	7.62561	0				0	Not Validated
153	P39880-9_REVERSED	ITVEPVDILRK	AK	YV	529	NH2-ITVEPVDILRK-COOH			11_234_3.mgf	11_234_3.25187.25187.		4018.27	642.39		2+	1281.77	1	-2.76113	1				0	Not Validated
154	Q16553	ASVTLLGAGLLLSLLPALLR	LR	FG	109	NH2-ASVTLLGAGLLLSLLPALLR-COOH			11_234_3.mgf	11_234_3.7584.7584.		1245.45	498.57		4+	1990.26	0	-2.27611	0				0	Not Validated
155	C9J9J2_REVERSED, Q6ZMS7_REVERSED	DTEPDRAPAAEAM	HK; HK		534; 269	NH2-DTEPDRAPAAEAM-COOH			11_234_3.mgf	11_234_3.1576.1576.		319.492	458.54		3+	1372.59	0	3.8357	1				0	Not Validated
156	E7EUY0, P78527, P78527-2	CKQMFLTQTDTGDDR	QR; QR; QR	VY; VY; VY	392; 392; 392	NH2-C<cmm>KQM<ox>FLTQTDTGDDR-COOH	Oxidation of M(4)	Carbamidomethylation of C(1)	11_234_3.mgf	11_234_3.33862.33862.		5819.04	611.27		3+	1830.79	0	0.285058	0	Oxidation of M (4: Very Confident)	Oxidation of M (4: 100.0)	Oxidation of M (4: 0.0)	0	Not Validated
157	Q8IZJ3-2_REVERSED, Q8IZJ3_REVERSED	TLRLPRQVYQFEYK	FR; FR	NP; NP	845; 915	NH2-TLRLPRQVYQFEYK-COOH			11_234_3.mgf	11_234_3.33332.33332.		5711.08	461.26		4+	1840	1	4.33089	1				0	Not Validated
158	B4DZI8, D6R997, D6RBG7, D6RBT6, D6RBZ7, D6RCL6, P35606	VFNYNTLERVHMFEAHSDYIR	IR; IR; IR; IR; IR; IR; IR	CI; CI; CI; CI; CI; CI; CI	54; 83; 54; 54; 54; 54; 83	NH2-VFNYNTLERVHM<ox>FEAHSDYIR-COOH	Oxidation of M(12)		11_234_3.mgf	11_234_3.28503.28503.		4716.71	886.42		3+	2656.25	0	-4.16836	0	Oxidation of M (12: Very Confident)	Oxidation of M (12: 100.0)	Oxidation of M (12: 0.0)	0	Not Validated
159	E5RH97_REVERSED, E5RJI2_REVERSED, P43362_REVERSED	IVSELMEAKTVPEKVR	NK; NK; NK	YK; YK; YK	171; 58; 177	NH2-IVSELM<ox>EAKTVPEKVR-COOH	Oxidation of M(6)		11_234_3.mgf	11_234_3.35012.35012.		6052.92	462.26		4+	1844.01	1	-0.105753	1	Oxidation of M (6: Very Confident)	Oxidation of M (6: 100.0)	Oxidation of M (6: 0.0)	0	Not Validated
160	Q9NVN8	VPSAPHFVHPNDHANREAELKK	SK	KW	40	NH2-VPSAPHFVHPNDHANREAELKK-COOH			11_234_3.mgf	11_234_3.2584.2584.		523.249	624.33		4+	2492.27	1	8.11237	0				0	Not Validated
161	Q5VXD3-2_REVERSED, Q5VXD3-3_REVERSED, Q5VXD3-4_REVERSED, Q5VXD3_REVERSED	LAPGLKLQLGTLVDNRTMLLLSK	IK; IK; IK; IK	GD; GD; GD; GD	21; 21; 21; 21	NH2-LAPGLKLQLGTLVDNRTM<ox>LLLSK-COOH	Oxidation of M(18)		11_234_3.mgf	11_234_3.12233.12233.		1831.62	628.63		4+	2509.47	1	8.34452	1	Oxidation of M (18: Very Confident)	Oxidation of M (18: 100.0)	Oxidation of M (18: 0.0)	0	Not Validated
162	B5MEG5_REVERSED, E7EST9_REVERSED, E7ESU0_REVERSED, O94966-3_REVERSED, O94966-4_REVERSED, O94966-5_REVERSED, O94966-6_REVERSED, O94966-7_REVERSED, O94966_REVERSED	QKQPLPVPLYLFPDFTISVK	VK; VK; VK; VK; VK; VK; VK; VK; VK	AC; AC; AC; AC; AC; AC; AC; AC; AC	639; 602; 602; 602; 602; 639; 602; 602; 639	NH2-QKQPLPVPLYLFPDFTISVK-COOH			11_234_3.mgf	11_234_3.6123.6123.		1062.5	583.59		4+	2329.31	1	8.12064	1				0	Not Validated
163	B4DDF9, P09525, Q6P452	SLEDDIRSDTSFMFQR	GR; GR; GR	VL; VL; VL	53; 135; 115	NH2-SLEDDIRSDTSFMFQR-COOH			11_234_3.mgf	11_234_3.12319.12319.		1842.7	649.63		3+	1945.88	0	-8.11746	0				0	Not Validated
164	Q8WWB5	EKSTLIITMPLV	IK		304	NH2-EKSTLIITMPLV-COOH			11_234_3.mgf	11_234_3.1146.1146.		232.554	449.27		3+	1343.77	1	8.45789	0				0	Not Validated
165	P46939, P46939-2, Q5T097	LRDLQGAMDDLDADMKEAESVR	EK; EK; EK	NG; NG; NG	2693; 2698; 248	NH2-LRDLQGAM<ox>DDLDADMKEAESVR-COOH	Oxidation of M(8)		11_234_3.mgf	11_234_3.2990.2990.		605.449	624.29		4+	2493.15	0	-6.67081	0	Oxidation of M (8: Random)	Oxidation of M (8: 50.0, 15: 50.0)	Oxidation of M (15: 0.0)	0	Not Validated
166	Q9P244	AHFLGGTMIIAIGGVIVASVLVFIVLLMIR	LR	YK	529	NH2-AHFLGGTMIIAIGGVIVASVLVFIVLLM<ox>IR-COOH	Oxidation of M(28)		11_234_3.mgf	11_234_3.27983.27983.		4606.27	1047.63		3+	3138.84	1	6.97149	0	Oxidation of M (28: Very Confident)	Oxidation of M (8: 0.002308344567965921, 28: 99.99769165543204)	Oxidation of M (28: 0.0)	0	Not Validated
167	P10588	LPALRAVPASLISQLFFMRLVGK	LR	TP	357	NH2-LPALRAVPASLISQLFFM<ox>RLVGK-COOH	Oxidation of M(18)		11_234_3.mgf	11_234_3.15230.15230.		2222.34	636.63		4+	2542.48	0	3.43146	0	Oxidation of M (18: Very Confident)	Oxidation of M (18: 100.0)	Oxidation of M (18: 0.0)	0	Not Validated
168	Q9BTP6	MRREDEEEEGTMMK	M	AK	2	NH2-M<ox>RREDEEEEGTM<ox>M<ox>K-COOH	Oxidation of M(12, 1, 13)		11_234_3.mgf	11_234_3.407.407.		82.763	607.25		3+	1817.72	1	0.997815	0	Oxidation of M (1: Very Confident, 12: Very Confident, 13: Very Confident)	Oxidation of M (1: 100.0, 12: 100.0, 13: 100.0)	Oxidation of M (1: 0.0, 12: 0.0, 13: 0.0)	0	Not Validated
169	P35968-2_REVERSED, P35968-3_REVERSED, P35968_REVERSED	CTIQLTTNAKITLIDK	GR; GR; GR	QI; QI; QI	626; 660; 1304	NH2-C<cmm>TIQLTTNAKITLIDK-COOH		Carbamidomethylation of C(1)	11_234_3.mgf	11_234_3.25301.25301.		4042.3	459.26		4+	1832.01	1	-0.106445	1				0	Not Validated
170	P55011, P55011-3	EHSSTANIIVMSLPVAR	LK; LK	KG; KG	1158; 1142	NH2-EHSSTANIIVMSLPVAR-COOH			11_234_3.mgf	11_234_3.33311.33311.		5706.82	609.33		3+	1823.96	1	4.62397	0				0	Not Validated
171	Q15697-2_REVERSED	EILLETGALKPTPEQLLPSK	TK	EW	22	NH2-EILLETGALKPTPEQLLPSK-COOH			11_234_3.mgf	11_234_3.29064.29064.		4835.82	726.42		3+	2176.24	0	1.23201	1				0	Not Validated
172	P18464, P30487, P30490, P30491, Q29940, Q95365	TNTQTYRENLRIALR	FK; SK; SK; FK; FK; CK	YY; YY; YY; YY; YY; YY	93; 93; 93; 93; 93; 93	NH2-TNTQTYRENLRIALR-COOH			11_234_3.mgf	11_234_3.279.279.		56.7162	463.26		4+	1848	1	5.91051	0				0	Not Validated
173	E7EWR4, E9PID8, P33240, P33240-2, Q9H0L4	GYGFCEYQDQETALSAMR	PK; PK; PK; PK; PK	NL; NL; NL; NL; NL	58; 58; 58; 58; 58	NH2-GYGFC<cmm>EYQDQETALSAM<ox>R-COOH	Oxidation of M(17)	Carbamidomethylation of C(5)	11_234_3.mgf	11_234_3.722.722.		146.824	536.23		4+	2140.88	0	3.67816	0	Oxidation of M (17: Very Confident)	Oxidation of M (17: 100.0)	Oxidation of M (17: 0.0)	0	Not Validated
174	Q86TB3	TLEVFFQTQVSETSVSTCKSSK	DK	DG	859	NH2-TLEVFFQTQVSETSVSTC<cmm>KSSK-COOH		Carbamidomethylation of C(18)	11_234_3.mgf	11_234_3.33494.33494.		5744.18	624.31		4+	2492.21	1	-1.17398	0				0	Not Validated
175	K7N7D6_REVERSED, Q2TAC2-2_REVERSED, Q2TAC2_REVERSED	LRTVLLNLLQVRDGLK	QR; QR; QR	RL; RL; RL	430; 75; 240	NH2-LRTVLLNLLQVRDGLK-COOH			11_234_3.mgf	11_234_3.17427.17427.		2537.67	618.06		3+	1850.15	1	4.45948	1				0	Not Validated
176	I3L2C7, P57678	AIPESQIR	DR; DR	QV; QV	459; 470	NH2-AIPESQIR-COOH			11_234_3.mgf	11_234_3.1802.1802.		365.177	457.26		2+	912.503	0	2.8067	0				0	Not Validated
177	E7EQ01_REVERSED, E7EQ06_REVERSED, E7ETB7_REVERSED, E7EVN1_REVERSED, Q14790-2_REVERSED, Q14790-3_REVERSED, Q14790-4_REVERSED, Q14790-5_REVERSED, Q14790-6_REVERSED, Q14790-7_REVERSED, Q14790-8_REVERSED, Q14790-9_REVERSED, Q14790_REVERSED	EQLRQFLMLADKIPEQK	RK; RK; RK; RK; RK; RK; RK; RK; RK; RK; RK; RK; RK	RQ; RQ; RQ; RQ; RQ; RQ; RQ; RQ; RQ; RQ; RQ; RQ; RQ	67; 160; 149; 75; 415; 346; 447; 186; 171; 227; 212; 430; 430	NH2-EQLRQFLMLADKIPEQK-COOH			11_234_3.mgf	11_234_3.15098.15098.		2204.47	696.38		3+	2086.12	0	-3.02766	1				0	Not Validated
178	F8VSA2, F8W1I5, P14649	KPAGPSISKPAAKPAAAGA	VK; VK; VK	PP; PP	11; 11; 11	NH2-KPAGPSISKPAAKPAAAGA-COOH			11_234_3.mgf	11_234_3.2103.2103.		425.976	423.25		4+	1688.96	0	7.99787	0				0	Not Validated
179	E9PNR6_REVERSED, Q07960_REVERSED	LYGLLKSHDLQHSPPMRCASFVIIK	HK; HK	RG; RG	85; 332	NH2-LYGLLKSHDLQHSPPM<ox>RC<cmm>ASFVIIK-COOH	Oxidation of M(16)	Carbamidomethylation of C(18)	11_234_3.mgf	11_234_3.31707.31707.		5379.67	732.64		4+	2925.54	1	-2.79405	1	Oxidation of M (16: Very Confident)	Oxidation of M (16: 100.0)	Oxidation of M (16: 0.0)	0	Not Validated
180	P0CB47_REVERSED	LTGFKRLNCSIELWK	EK	LR	321	NH2-LTGFKRLNC<cmm>SIELWK-COOH		Carbamidomethylation of C(9)	11_234_3.mgf	11_234_3.30585.30585.		5152.99	622.68		3+	1864	1	6.36929	1				0	Not Validated
181	H0Y7S3_REVERSED, Q01814-2_REVERSED, Q01814-3_REVERSED, Q01814-4_REVERSED, Q01814-5_REVERSED, Q01814-6_REVERSED, Q01814-7_REVERSED, Q01814-8_REVERSED, Q01814_REVERSED	VVTFKQEQEIRSQLGR	AR; AR; AR; AR; AR; AR; AR; AR; AR	FQ; FQ; FQ; FQ; FQ; FQ; FQ; FQ; FQ	1018; 1005; 991; 960; 1035; 1004; 974; 1018; 1049	NH2-VVTFKQEQEIRSQLGR-COOH			11_234_3.mgf	11_234_3.13823.13823.		2036.31	480.52		4+	1917.04	1	2.25425	1				0	Not Validated
182	F8VSZ4_REVERSED, Q9UIW2_REVERSED	AQGQGPPGAILVGAMSGAEQVSSLYHEK	LK; LK	RH; RH	1714; 1714	NH2-AQGQGPPGAILVGAM<ox>SGAEQVSSLYHEK-COOH	Oxidation of M(15)		11_234_3.mgf	11_234_3.22624.22624.		3490.66	1399.68		2+	2797.37	0	-8.94684	1	Oxidation of M (15: Very Confident)	Oxidation of M (15: 100.0)	Oxidation of M (15: 0.0)	0	Not Validated
183	Q8WX77_REVERSED	AKHLHGPHARPTHRAR	DR	LR	133	NH2-AKHLHGPHARPTHRAR-COOH			11_234_3.mgf	11_234_3.200.200.		40.636	461.26		4+	1841.01	0	-1.99957	1				0	Not Validated
184	P35443	LAPRGAAVLLLHLVLQR	M	WL	2	NH2-LAPRGAAVLLLHLVLQR-COOH			11_234_3.mgf	11_234_3.2642.2642.		534.978	461.05		4+	1839.16	1	5.68721	0				0	Not Validated
185	B7ZM37_REVERSED, Q13370_REVERSED, Q14432_REVERSED	TTLYWVAHLVDTAHIR	PR; PR; PQ	NH; NH; NH	359; 359; 373	NH2-TTLYWVAHLVDTAHIR-COOH			11_234_3.mgf	11_234_3.3117.3117.		631.203	633.01		3+	1895.01	1	-0.290249	1				0	Not Validated
186	Q9UHB7, Q9UHB7-2	GGLKIESETPVDLASSMPSSR	PR; PR	HK; HK	580; 580	NH2-GGLKIESETPVDLASSM<ox>PSSR-COOH	Oxidation of M(17)		11_234_3.mgf	11_234_3.24902.24902.		3958.34	726.7		3+	2176.07	1	3.05313	0	Oxidation of M (17: Very Confident)	Oxidation of M (17: 100.0)	Oxidation of M (17: 0.0)	0	Not Validated
187	Q8NFA2-2_REVERSED, Q8NFA2-3_REVERSED, Q8NFA2-4_REVERSED, Q8NFA2_REVERSED	DSTELVRVRAGAPVSLEDAR	GR; GR; GR; GR	SS; SS; SS; SS	106; 106; 106; 106	NH2-DSTELVRVRAGAPVSLEDAR-COOH			11_234_3.mgf	11_234_3.9570.9570.		1494.2	714.38		3+	2140.12	0	-2.55385	1				0	Not Validated
188	M0R0F3_REVERSED, Q6ZN19-2_REVERSED, Q6ZN19-3_REVERSED, Q6ZN19_REVERSED	EVNLKTTLNEGAHKIQHK	PR; PR; PR; PR	TL; TL; TL; TL	14; 14; 14; 14	NH2-EVNLKTTLNEGAHKIQHK-COOH			11_234_3.mgf	11_234_3.27245.27245.		4450.5	687.38		3+	2059.12	0	0.35609	1				0	Not Validated
189	F5GZS7_REVERSED, F5H0N2_REVERSED, O14511-2_REVERSED, O14511-3_REVERSED, O14511-4_REVERSED, O14511-7_REVERSED, O14511-8_REVERSED, O14511_REVERSED	CYAVVCVIGVVLLAVCIGTITLVR	TK; TK; TK; TK; TK; TK; TK; TK	KQ; KQ; KQ; KQ; KQ; KQ; KQ; KQ	423; 423; 423; 423; 423; 423; 423; 423	NH2-C<cmm>YAVVC<cmm>VIGVVLLAVC<cmm>IGTITLVR-COOH		Carbamidomethylation of C(1, 6, 16)	11_234_3.mgf	11_234_3.17735.17735.		2591.38	663.12		4+	2647.46	1	-5.734	1				0	Not Validated
190	J3KNP3, O75094, O75094-2, O75094-3	CVATGTSYMCKCAEGYGGDLCDNK	GK; GK; GK; GK	ND; ND; ND; ND	1389; 1382; 1282; 1382	NH2-C<cmm>VATGTSYM<ox>C<cmm>KC<cmm>AEGYGGDLC<cmm>DNK-COOH	Oxidation of M(9)	Carbamidomethylation of C(1, 10, 12, 21)	11_234_3.mgf	11_234_3.489.489.		99.4117	684.27		4+	2732.06	1	-6.19653	0	Oxidation of M (9: Very Confident)	Oxidation of M (9: 100.0)	Oxidation of M (9: 0.0)	0	Not Validated
191	Q04844	IPETSLSVPLLGR	QK	FL	294	NH2-IPETSLSVPLLGR-COOH			11_234_3.mgf	11_234_3.35028.35028.		6056.15	461.27		3+	1380.8	0	-6.86124	0				0	Not Validated
192	E7ENE1, E9PGR3, P29459	LCILLHAFRIRAVTIDR	IK; IK; IK	VM; VM; VM	191; 215; 195	NH2-LC<cmm>ILLHAFRIRAVTIDR-COOH		Carbamidomethylation of C(2)	11_234_3.mgf	11_234_3.18470.18470.		2706.2	517.56		4+	2066.19	0	8.39294	0				0	Not Validated
193	Q9NSJ1_REVERSED	KYITLNSSGCEECK	IK	YP	175	NH2-KYITLNSSGC<cmm>EEC<cmm>K-COOH		Carbamidomethylation of C(10, 13)	11_234_3.mgf	11_234_3.1865.1865.		377.865	423.2		4+	1687.75	1	7.67384	1				0	Not Validated
194	Q5VZ89-5_REVERSED, Q5VZ89-6_REVERSED, Q5VZ89_REVERSED, R4GMN2_REVERSED, R4GN35_REVERSED, R4GNB2_REVERSED	EIPLPHPGSVSLKYIFMLFK	HK; HK; HK; HK; HK; HK	RF; RF; RF; RF; RF; RF	1278; 1498; 1564; 260; 1613; 1564	NH2-EIPLPHPGSVSLKYIFMLFK-COOH			11_234_3.mgf	11_234_3.13509.13509.		1995.74	580.08		4+	2315.28	1	5.32767	1				0	Not Validated
195	K7EMR0, K7EQN8, Q15831, Q15831-2	MEVVDPQQLGMFTEGELMSVGMDTFIHR		ID; ID; ID; ID	1; 1; 1; 1	NH2-M<ox>EVVDPQQLGM<ox>FTEGELM<ox>SVGMDTFIHR-COOH	Oxidation of M(1, 18, 11)		11_234_3.mgf	11_234_3.28739.28739.		4766.77	812.37		4+	3244.45	1	-2.26381	0	Oxidation of M (1: Random, 11: Random, 18: Random)	Oxidation of M (1: 75.0, 11: 75.0, 18: 75.0, 22: 75.0)	Oxidation of M (1: 0.0, 18: 0.0, 22: 0.0)	0	Not Validated
196	O60337-5_REVERSED, O60337-6_REVERSED, O60337_REVERSED	IIRIPLWLMLLVISGFVIVSLIFR	SK; SK; SK	RL; RL; RL	409; 409; 409	NH2-IIRIPLWLMLLVISGFVIVSLIFR-COOH			11_234_3.mgf	11_234_3.22214.22214.		3411.56	938.25		3+	2810.74	1	-4.5585	1				0	Not Validated
197	H0Y8M1	IYDGKLKELGLLSLEK	KK	RR	36	NH2-IYDGKLKELGLLSLEK-COOH			11_234_3.mgf	11_234_3.33198.33198.		5683.61	607.02		3+	1818.05	0	-6.63377	0				0	Not Validated
198	F5H450	LPRPPPLLPVLAVRADVHR	VR	AG	46	NH2-LPRPPPLLPVLAVRADVHR-COOH			11_234_3.mgf	11_234_3.18339.18339.		2685.83	530.08		4+	2115.28	1	3.8891	0				0	Not Validated
199	Q9BZJ6	KFHDACLDMMPKSFK	IK	FL	377	NH2-KFHDAC<cmm>LDM<ox>MPKSFK-COOH	Oxidation of M(9)	Carbamidomethylation of C(6)	11_234_3.mgf	11_234_3.34695.34695.		5988.37	624.29		3+	1869.86	0	-5.02532	0	Oxidation of M (9: Very Confident)	Oxidation of M (9: 99.99759253978722, 10: 0.0024074602127858767)	Oxidation of M (9: 0.0)	0	Not Validated
200	O43304_REVERSED	GLVWGKDILQGSAR	DR	TG	116	NH2-GLVWGKDILQGSAR-COOH			11_234_3.mgf	11_234_3.9220.9220.		1448.37	500.95		3+	1498.83	1	-0.52977	1				0	Not Validated
201	H0Y7T7, H7C0A8, Q9NZR2	SIAIIVPLVLLVTLITTLVIGLVLCK	TR; TR; TR	RK; RK; RK	675; 213; 4443	NH2-SIAIIVPLVLLVTLITTLVIGLVLC<cmm>K-COOH		Carbamidomethylation of C(25)	11_234_3.mgf	11_234_3.17755.17755.		2594.68	694.7		4+	2773.77	1	-2.11655	0				0	Not Validated
202	E7ETT6, Q96MP5	FPENLLLHRVENTQGHILYAFLVENKER	IR; IR	ES; ES	211; 217	NH2-FPENLLLHRVENTQGHILYAFLVENKER-COOH			11_234_3.mgf	11_234_3.16074.16074.		2336.9	845.71		4+	3378.78	0	8.04083	0				0	Not Validated
203	A2PYH4, A2PYH4-2, A6NGI5, H0Y3X7	YELKVEQITRYSDTTAEILVTVILR	PK; PK; PK; PK	NF; NF; NF; NF	988; 220; 667; 200	NH2-YELKVEQITRYSDTTAEILVTVILR-COOH			11_234_3.mgf	11_234_3.28667.28667.		4751.53	739.41		4+	2952.62	1	-3.26349	0				0	Not Validated
204	E7EMB7_REVERSED, Q9UI26-2_REVERSED, Q9UI26_REVERSED	LKEYIFQQLSVTHVPDKLALMK	AK; AK; AK	KR; KR; KR	35; 35; 35	NH2-LKEYIFQQLSVTHVPDKLALMK-COOH			11_234_3.mgf	11_234_3.22156.22156.		3400.52	868.15		3+	2600.44	1	-5.83858	1				0	Not Validated
205	K7ELL9_REVERSED, Q8IY85-2_REVERSED, Q8IY85_REVERSED	NLKKSISPEPLK	KK; KK; KK	SS; SS; SS	10; 542; 635	NH2-NLKKSISPEPLK-COOH			11_234_3.mgf	11_234_3.1600.1600.		324.35	452.28		3+	1352.8	1	8.89869	1				0	Not Validated
206	Q9UKZ4-2_REVERSED, Q9UKZ4_REVERSED	QMTVKEVVIFQNWPLWLTR	VR; VR	KE; KE	1766; 1759	NH2-QMTVKEVVIFQNWPLWLTR-COOH			11_234_3.mgf	11_234_3.20765.20765.		3126.44	797.11		3+	2387.28	1	9.38053	1				0	Not Validated
207	Q8WW12, Q8WW12-2	ASAISIKLGSSKPKETVPTLAPK	KK; KK	TL; TL	83; 83	NH2-ASAISIKLGSSKPKETVPTLAPK-COOH			11_234_3.mgf	11_234_3.12554.12554.		1873.41	581.85		4+	2322.35	1	6.5735	0				0	Not Validated
208	J9JIF6_REVERSED, O75143-2_REVERSED, O75143-3_REVERSED, O75143-4_REVERSED, O75143-5_REVERSED, O75143_REVERSED	SLRYAPTVRTIALLSK	KR; KR; KR; KR; KR; KR	LL; LL; LL; LL; LL; LL	58; 340; 265; 340; 410; 377	NH2-SLRYAPTVRTIALLSK-COOH			11_234_3.mgf	11_234_3.9773.9773.		1519.9	597.03		3+	1788.06	0	3.35961	1				0	Not Validated
209	O94822-3_REVERSED, O94822_REVERSED	EGLIDGKLWPTVLAHK	LK; LK	DS; DS	1024; 1024	NH2-EGLIDGKLWPTVLAHK-COOH			11_234_3.mgf	11_234_3.33715.33715.		5789.1	445.26		4+	1775.99	1	7.94052	1				0	Not Validated
210	C9IZN7_REVERSED, C9J7P5_REVERSED, Q969Z0_REVERSED	QVLHYSIARLLPVSRR	PK; PK; PK	SQ; SQ; SQ	34; 18; 347	NH2-QVLHYSIARLLPVSRR-COOH			11_234_3.mgf	11_234_3.11885.11885.		1787.39	478.04		4+	1907.12	1	3.03768	1				0	Not Validated
211	Q96BN8_REVERSED	YMDEEHEAPCQMEPRPQGSAAAK	AR	GG	297	NH2-YM<ox>DEEHEAPC<cmm>QMEPRPQGSAAAK-COOH	Oxidation of M(2)	Carbamidomethylation of C(10)	11_234_3.mgf	11_234_3.26320.26320.		4256.02	883.71		3+	2647.11	1	-2.00197	1	Oxidation of M (2: Random)	Oxidation of M (2: 50.0, 12: 50.0)	Oxidation of M (12: 0.0)	0	Not Validated
212	A8MYQ9, C9JBG0, C9JY26, E7ES60, H7C0Y7, J3KQW8, K7EIF2, Q9BZG1, Q9BZG1-2	FKISKVIVVGDLSVGK	GR; VG; AG; GR; VG; VG; VG; VG; VG	TC; TC; TC; TC; TC; TC; TC; TC; TC	51; 50; 50; 108; 50; 107; 50; 50; 50	NH2-FKISKVIVVGDLSVGK-COOH			11_234_3.mgf	11_234_3.5640.5640.		1002.9	564.02		3+	1688.02	1	6.60731	0				0	Not Validated
213	G3V532, O75843	KKAILTAVHMIR	VR; VR	KV; KV	156; 156	NH2-KKAILTAVHMIR-COOH			11_234_3.mgf	11_234_3.19124.19124.		2822.89	461.29		3+	1379.84	1	0.943962	0				0	Not Validated
214	P13535_REVERSED	NKILQECREEADALSDAESQVQLQLDNK	IK	EK	1024	NH2-NKILQEC<cmm>REEADALSDAESQVQLQLDNK-COOH		Carbamidomethylation of C(7)	11_234_3.mgf	11_234_3.11204.11204.		1700.47	812.15		4+	3243.57	1	-0.0644272	1				0	Not Validated
215	O15457	QIFTRISTDDDIETNSSTFMK	AK	EM	718	NH2-QIFTRISTDDDIETNSSTFM<ox>K-COOH	Oxidation of M(20)		11_234_3.mgf	11_234_3.27807.27807.		4569.01	822.39		3+	2464.14	0	2.18323	0	Oxidation of M (20: Very Confident)	Oxidation of M (20: 100.0)	Oxidation of M (20: 0.0)	0	Not Validated
216	M0R3C9, Q9UM47	NVDDCSPDPCHHGR	DR; DR	CV; CV	544; 545	NH2-NVDDC<cmm>SPDPC<cmm>HHGR-COOH		Carbamidomethylation of C(5, 10)	11_234_3.mgf	11_234_3.1788.1788.		362.362	417.17		4+	1664.64	0	5.33805	0				0	Not Validated
217	F8W1C3_REVERSED, Q99542_REVERSED	YGEYVPAMLAQSYR	PR; PR	SH; SH	272; 272	NH2-YGEYVPAMLAQSYR-COOH			11_234_3.mgf	11_234_3.34707.34707.		5990.81	550.27		3+	1646.78	1	5.17489	1				0	Not Validated
218	O14495_REVERSED	SLGTYFAMMILTFQLLPRLLR	VR	AG	68	NH2-SLGTYFAM<ox>MILTFQLLPRLLR-COOH	Oxidation of M(8)		11_234_3.mgf	11_234_3.3116.3116.		630.996	626.1		4+	2499.37	1	-2.81228	1	Oxidation of M (8: Random)	Oxidation of M (8: 50.0, 9: 50.0)	Oxidation of M (8: 0.0)	0	Not Validated
219	B4DRM1_REVERSED, J3KNN7_REVERSED, Q7Z569_REVERSED	IIKMQEIVENFPAVFK	DR; DR; DR	ML; ML; ML	361; 399; 399	NH2-IIKMQEIVENFPAVFK-COOH			11_234_3.mgf	11_234_3.28393.28393.		4693.28	477.27		4+	1905.04	0	3.92975	1				0	Not Validated
220	Q8WY54-3	RPQLYYETSIHAIMKSFRVIFLHIISQR	RR	KR	234	NH2-RPQLYYETSIHAIM<ox>KSFRVIFLHIISQR-COOH	Oxidation of M(14)		11_234_3.mgf	11_234_3.24548.24548.		3884.59	866.73		4+	3461.88	1	3.38129	0	Oxidation of M (14: Very Confident)	Oxidation of M (14: 100.0)	Oxidation of M (14: 0.0)	0	Not Validated
221	Q92833, Q92833-3	YGSHDGSSTVADGK	AR; AR	KK; KK	1110; 938	NH2-YGSHDGSSTVADGK-COOH			11_234_3.mgf	11_234_3.2307.2307.		467.275	461.21		3+	1379.6	1	6.8559	0				0	Not Validated
222	P62241_REVERSED, Q5JR95_REVERSED	VRVTHIRRPGIK	GR; GR	TN; TN	161; 141	NH2-VRVTHIRRPGIK-COOH			11_234_3.mgf	11_234_3.20.20.		3.9473	478.31		3+	1430.89	1	7.10036	1				0	Not Validated
223	Q96KN9	SLLMLFLWAVSALSFLLGLADLVCSLRR	EK	RM	195	NH2-SLLMLFLWAVSALSFLLGLADLVC<cmm>SLRR-COOH		Carbamidomethylation of C(24)	11_234_3.mgf	11_234_3.22936.22936.		3553.14	1055.6		3+	3163.77	0	4.03575	0				0	Not Validated
224	A4D1S5, A4D1S5-2	RHVLFEDACTLAEK	EK; EK	YG; YG	138; 185	NH2-RHVLFEDAC<cmm>TLAEK-COOH		Carbamidomethylation of C(9)	11_234_3.mgf	11_234_3.23968.23968.		3766.13	844.92		2+	1687.84	0	-5.76562	0				0	Not Validated
225	P46939, P46939-2	LGMSQIPQKDLLETVR	AK; AK	VR; VR	642; 647	NH2-LGMSQIPQKDLLETVR-COOH			11_234_3.mgf	11_234_3.5944.5944.		1040.11	458.01		4+	1826.99	1	8.25784	0				0	Not Validated
226	B3KQ59_REVERSED, M0QXI6_REVERSED, M0R0Y3_REVERSED, Q9Y230_REVERSED	IMELVVGAARR	ER; ER; ER; ER	AA; AA; AA; AA	401; 92; 337; 401	NH2-IM<ox>ELVVGAARR-COOH	Oxidation of M(2)		11_234_3.mgf	11_234_3.1164.1164.		236.171	411.24		3+	1229.69	1	2.7495	1	Oxidation of M (2: Very Confident)	Oxidation of M (2: 100.0)	Oxidation of M (2: 0.0)	0	Not Validated
227	Q3MIP1	ILSSYVLKTVLLAVLLR	GR	KG	401	NH2-ILSSYVLKTVLLAVLLR-COOH			11_234_4.mgf	11_234_4.14014.14014.		2455.74	476.31		4+	1900.21	1	-2.60818	0				0	Not Validated
228	E9PJ64_REVERSED, E9PPE8_REVERSED, E9PQ86_REVERSED, F8WAP3_REVERSED, Q5TB27_REVERSED, Q5VU43-8_REVERSED, Q5VU43-9_REVERSED	CCCGFDCRR	AR; AR; AR; AR; AR; AR; AR	RC; RC; RC; RC; RC; RC; RC	2412; 85; 84; 2463; 90; 291; 292	NH2-C<cmm>C<cmm>C<cmm>GFDC<cmm>RR-COOH		Carbamidomethylation of C(1, 2, 3, 7)	11_234_4.mgf	11_234_4.1079.1079.		219.235	431.16		3+	1289.45	1	2.02275	1				0	Not Validated
229	H0YN36_REVERSED	GGGGSAPRPPLLHELLQLRPR	AR	X	61	NH2-GGGGSAPRPPLLHELLQLRPR-COOH			11_234_4.mgf	11_234_4.29920.29920.		5676.52	741.09		3+	2220.26	0	-5.47927	1				0	Not Validated
230	F5GX27_REVERSED	YRTIPCISTPLLIHDR	IK	LE	368	NH2-YRTIPC<cmm>ISTPLLIHDR-COOH		Carbamidomethylation of C(6)	11_234_4.mgf	11_234_4.6348.6348.		1186.72	489.77		4+	1954.05	1	0.861928	1				0	Not Validated
231	Q2NKX9-3_REVERSED, Q2NKX9_REVERSED	HRPLYVQLDPKRPRTPAPTHR	GR; DR	RR; RR	54; 93	NH2-HRPLYVQLDPKRPRTPAPTHR-COOH			11_234_4.mgf	11_234_4.18908.18908.		3388.87	634.61		4+	2534.41	0	0.558504	1				0	Not Validated
232	H0YK49, H0YKF0, H0YL12, H0YLU7, H0YNX6, P13804, P13804-2	NLLPRVAAKLEVAPISDIIAIK	RA; GK; GK; GK; GK; GK; GK	SP; SP; SP; SP; SP; SP; SP	14; 118; 56; 118; 22; 118; 69	NH2-NLLPRVAAKLEVAPISDIIAIK-COOH			11_234_4.mgf	11_234_4.13979.13979.		2449.15	782.15		3+	2343.43	0	1.20114	0				0	Not Validated
233	K7EQ81_REVERSED, Q6UXH8-3_REVERSED, Q6UXH8_REVERSED	GLDAANNPLLAIKQKLQLVTQK	YK; YK; YK	MQ; MQ; MQ	8; 177; 177	NH2-GLDAANNPLLAIKQKLQLVTQK-COOH			11_234_4.mgf	11_234_4.21846.21846.		3993.28	793.14		3+	2375.39	1	2.01245	1				0	Not Validated
234	E9PJ80	HCIVLLQIAKSTILVR	IK	NL	7	NH2-HC<cmm>IVLLQIAKSTILVR-COOH		Carbamidomethylation of C(2)	11_234_4.mgf	11_234_4.27599.27599.		5204.58	622.38		3+	1863.11	1	1.07539	0				0	Not Validated
235	Q8TCW7, Q8TCW7-2	YDLFLSCDKDPQTTVIENGRSQR	IR; IR	GR; GR	249; 265	NH2-YDLFLSC<cmm>DKDPQTTVIENGRSQR-COOH		Carbamidomethylation of C(7)	11_234_4.mgf	11_234_4.22997.22997.		4235.63	914.77		3+	2741.31	0	-7.18641	0				0	Not Validated
236	Q9Y4B5-4_REVERSED	QLGLSKLTKVTSGAPLR	LR	TF	759	NH2-QLGLSKLTKVTSGAPLR-COOH			11_234_4.mgf	11_234_4.31258.31258.		5949.3	443.27		4+	1768.06	1	-5.37705	1				0	Not Validated
237	C9J586, C9J5K8, C9J609, C9JNF2, E7EU49, E9PG37, H7C4P0, Q9NR81, Q9NR81-2, Q9NR81-3	EPSNKRVKPLSR	AE; IS; IS; IS; IE; IS; AE; AE; IS; TR	VT; VT; VT; VT; VT; VT; VT; VT; VT; VT	33; 65; 34; 51; 4; 39; 84; 33; 65; 39	NH2-EPSNKRVKPLSR-COOH			11_234_4.mgf	11_234_4.19439.19439.		3497.02	706.42		2+	1409.81	1	8.35553	0				0	Not Validated
238	B8ZZG1, C9J4Q3, C9JGI8, Q9NZW5	NNSSINNQLLPVDAIRILGIHK	M; EM; EM; EM	RA; RA; RA; RA	2; 114; 114; 114	NH2-NNSSINNQLLPVDAIRILGIHK-COOH			11_234_4.mgf	11_234_4.25792.25792.		4827.43	810.79		3+	2428.36	1	-4.20545	0				0	Not Validated
239	Q9H0E7_REVERSED	GELAETETFKALMETVLCPQSAIDK	IK	GS	181	NH2-GELAETETFKALM<ox>ETVLC<cmm>PQSAIDK-COOH	Oxidation of M(13)	Carbamidomethylation of C(18)	11_234_4.mgf	11_234_4.17921.17921.		3187.56	933.46		3+	2796.36	1	-0.47594	1	Oxidation of M (13: Very Confident)	Oxidation of M (13: 100.0)	Oxidation of M (13: 0.0)	0	Not Validated
240	E5RH60, Q8TAG6	SLIPPVPRISVK	GK; GK	TS; TS	113; 113	NH2-SLIPPVPRISVK-COOH			11_234_4.mgf	11_234_4.23625.23625.		4368.45	653.42		2+	1304.82	0	5.69333	0				0	Not Validated
241	Q63HK5_REVERSED	EDLLTTITPTVPTEVIPKGKK	VK	MA	642	NH2-EDLLTTITPTVPTEVIPKGKK-COOH			11_234_4.mgf	11_234_4.16590.16590.		2927.18	760.77		3+	2279.3	0	-4.66353	1				0	Not Validated
242	Q9H3E2	RTLIALVQVTFGR	VR	TI	704	NH2-RTLIALVQVTFGR-COOH			11_234_4.mgf	11_234_4.6106.6106.		1149.44	492.3		3+	1472.88	1	-5.36389	0				0	Not Validated
243	F8W6T4_REVERSED, Q9Y238-3_REVERSED, Q9Y238_REVERSED	QGLRLLGFQLASVNIILAPGK	AK; AK; AK	FV; FV; FV	884; 904; 881	NH2-QGLRLLGFQLASVNIILAPGK-COOH			11_234_4.mgf	11_234_4.2537.2537.		514.453	553.09		4+	2207.32	1	5.48602	1				0	Not Validated
244	Q5VUB5	RSAHEEEEDDDDDDQGEDKK	QR	SP	854	NH2-RSAHEEEEDDDDDDQGEDKK-COOH			11_234_4.mgf	11_234_4.3086.3086.		625.62	1181.97		2+	2360.91	1	4.58271	0				0	Not Validated
245	Q13607_REVERSED	ILLVILCNGLVTVVYMVLFLVFLSVR	LR	TD	269	NH2-ILLVILC<cmm>NGLVTVVYM<ox>VLFLVFLSVR-COOH	Oxidation of M(16)	Carbamidomethylation of C(7)	11_234_4.mgf	11_234_4.24972.24972.		4653.21	753.45		4+	3008.76	1	3.34839	1	Oxidation of M (16: Very Confident)	Oxidation of M (16: 100.0)	Oxidation of M (16: 0.0)	0	Not Validated
246	G3V167, H0YH02, Q9UGN5, Q9UGN5-2	ELSEKIQLLEALGDIEIAIKLVK	QK; XK; QK; QK	TE; TE; TE; TE	326; 3; 326; 313	NH2-ELSEKIQLLEALGDIEIAIKLVK-COOH			11_234_4.mgf	11_234_4.21943.21943.		4013.81	642.38		4+	2564.5	1	-6.43041	0				57.1429	Not Validated
247	O00512	GMAADVGMGGFSQGPGNPGNMMF	PR		1404	NH2-GM<ox>AADVGM<ox>GGFSQGPGNPGNM<ox>MF-COOH	Oxidation of M(8, 2, 21)		11_234_4.mgf	11_234_4.17508.17508.		3106.17	759.97		3+	2276.9	0	-3.38804	0	Oxidation of M (2: Very Confident, 8: Very Confident, 21: Random)	Oxidation of M (2: 99.99992178428936, 8: 99.99992178428934, 21: 50.00007821571065, 22: 50.00007821571065)	Oxidation of M (2: 0.0, 21: 0.0, 22: 0.0)	0	Not Validated
248	J3KNL6_REVERSED, O15027-2_REVERSED, O15027-3_REVERSED, O15027-4_REVERSED, O15027-5_REVERSED, O15027_REVERSED	QIAENTAFKLFPLSHNSGILVLKTTK	TR; TR; TR; TR; TR; TR	KT; KT; KT; KT; KT; KT	577; 532; 557; 552; 599; 577	NH2-QIAENTAFKLFPLSHNSGILVLKTTK-COOH			11_234_4.mgf	11_234_4.12026.12026.		2115.73	718.66		4+	2869.61	1	0.339389	1				0	Not Validated
249	F5H8K2	KYFKTTPGIER	IK	CT	252	NH2-KYFKTTPGIER-COOH			11_234_4.mgf	11_234_4.1092.1092.		221.845	447.25		3+	1338.73	0	-1.05471	0				0	Not Validated
250	G8JLA8_REVERSED, Q15582_REVERSED	APGALTAAPGLALALALALLRVFLAM	SK; SK		658; 658	NH2-APGALTAAPGLALALALALLRVFLAM-COOH			11_234_4.mgf	11_234_4.21964.21964.		4018.29	627.38		4+	2504.49	1	-1.64186	1				0	Not Validated
251	Q6ZQP7	TPPTASPTRTPPR	KR	AS	201	NH2-TPPTASPTRTPPR-COOH			11_234_4.mgf	11_234_4.30710.30710.		5837.73	460.25		3+	1377.74	0	-6.00499	0				0	Not Validated
252	E9PMA3_REVERSED, Q8IZM9-2_REVERSED, Q8IZM9_REVERSED	HLENSLLPSLEEAEAEEPQQVSVYWGR	QR; QR; QR	EA; EA; EA	71; 484; 419	NH2-HLENSLLPSLEEAEAEEPQQVSVYWGR-COOH			11_234_4.mgf	11_234_4.27031.27031.		5086.45	778.63		4+	3109.5	1	-3.76379	1				0	Not Validated
253	H7BYF8, Q9NYP8	TFPMPSNKSYVVTFIY	FR; FR		251; 204	NH2-TFPM<ox>PSNKSYVVTFIY-COOH	Oxidation of M(4)		11_234_4.mgf	11_234_4.980.980.		199.224	478.24		4+	1908.93	0	-1.19118	0	Oxidation of M (4: Very Confident)	Oxidation of M (4: 100.0)	Oxidation of M (4: 0.0)	0	Not Validated
254	P35555	HRMDACCCSVGAAWGTEECEECPMR	GR	NT	975	NH2-HRM<ox>DAC<cmm>C<cmm>C<cmm>SVGAAWGTEEC<cmm>EEC<cmm>PM<ox>R-COOH	Oxidation of M(24, 3)	Carbamidomethylation of C(6, 7, 8, 19, 22)	11_234_4.mgf	11_234_4.26241.26241.		4922.96	1031.38		3+	3090.13	1	-4.10784	0	Oxidation of M (3: Very Confident, 24: Very Confident)	Oxidation of M (3: 100.0, 24: 100.0)	Oxidation of M (3: 0.0, 24: 0.0)	0	Not Validated
255	E7EX35, Q9H222	LAVITRLLQNLIMGLFLLFFVLR	NK; NK	VR; VR	213; 384	NH2-LAVITRLLQNLIMGLFLLFFVLR-COOH			11_234_4.mgf	11_234_4.21808.21808.		3985.3	676.92		4+	2702.64	1	1.40298	0				0	Not Validated
256	A5PLL3_REVERSED, Q92794_REVERSED	DCSDCFLMNDANK	GR; GR	GQ; GQ	531; 1720	NH2-DC<cmm>SDC<cmm>FLM<ox>NDANK-COOH	Oxidation of M(8)	Carbamidomethylation of C(2, 5)	11_234_4.mgf	11_234_4.3325.3325.		673.977	536.21		3+	1604.59	1	8.8874	1	Oxidation of M (8: Very Confident)	Oxidation of M (8: 100.0)	Oxidation of M (8: 0.0)	0	Not Validated
257	E9PI65, E9PK54, E9PKE3, E9PLF4, E9PN89, E9PPY6, E9PQK7, E9PQQ4, P11142, P11142-2	MKEIAEAYLGK	TK; TK; TK; TK; TK; TK; TK; TK; TK; TK	TV; TV; AT; TV; TV; ; TV; TV; TV; TV	86; 127; 127; 127; 67; 127; 127; 127; 127; 127	NH2-M<ox>KEIAEAYLGK-COOH	Oxidation of M(1)		11_234_4.mgf	11_234_4.3592.3592.		727.367	423.89		3+	1267.65	1	-2.68239	0	Oxidation of M (1: Very Confident)	Oxidation of M (1: 100.0)	Oxidation of M (1: 0.0)	0	Not Validated
258	P10266_REVERSED, P63132_REVERSED, P63133_REVERSED, P63135_REVERSED, P63136_REVERSED, Q9BXR3_REVERSED, Q9QC07_REVERSED	TIKPLIWTTLKLFQFIK	RR; RR; RR; RR; RR; RR; RR	TK; TK; TK; TK; TK; TK; TK	560; 502; 502; 1005; 500; 502; 358	NH2-TIKPLIWTTLKLFQFIK-COOH			11_234_4.mgf	11_234_4.20770.20770.		3770.22	523.33		4+	2089.27	0	9.81179	1				0	Not Validated
259	H0YBS6, Q9ULV5-2	LSQRQIWALALTGPGAPSSLTSQKTLHPLR	SR; YS	GP; GP	64; 249	NH2-LSQRQIWALALTGPGAPSSLTSQKTLHPLR-COOH			11_234_4.mgf	11_234_4.23323.23323.		4304.8	807.96		4+	3226.79	1	4.23267	0				0	Not Validated
260	E7EM88_REVERSED, Q9HAY6_REVERSED	TDWDMDTIFLGHLDMHMDVDVSAR	KK; KK	AL; AL	23; 23	NH2-TDWDMDTIFLGHLDMHMDVDVSAR-COOH			11_234_4.mgf	11_234_4.18251.18251.		3254.04	705.81		4+	2819.24	0	-8.65227	1				0	Not Validated
261	A6NGQ3, H0Y411, H3BPX2, Q5VST9, Q5VST9-2, Q5VST9-6	SLMSYKSILVMRSIPELLR	QR; QR; QR; QR; QR; QR	GP; GP; GP; GP; GP; GP	4384; 1367; 7707; 6750; 6751; 7265	NH2-SLM<ox>SYKSILVM<ox>RSIPELLR-COOH	Oxidation of M(3, 11)		11_234_4.mgf	11_234_4.11375.11375.		2011.93	756.76		3+	2267.24	0	8.82054	0	Oxidation of M (3: Very Confident, 11: Very Confident)	Oxidation of M (3: 100.0, 11: 100.0)	Oxidation of M (3: 0.0, 11: 0.0)	0	Not Validated
262	Q9UQ05_REVERSED	GYGTLECFGDSCYVIPFGR	TR	TG	962	NH2-GYGTLEC<cmm>FGDSC<cmm>YVIPFGR-COOH		Carbamidomethylation of C(7, 12)	11_234_4.mgf	11_234_4.18.18.		3.5477	550.25		4+	2196.96	0	4.55838	1				0	Not Validated
263	I3L2I6, I3L2L4, I3L4B7, P51688	VRSLPLLLSQAGVR	DK; DK; DK; DK	TG; TG; TG; TG	86; 104; 17; 104	NH2-VRSLPLLLSQAGVR-COOH			11_234_4.mgf	11_234_4.10873.10873.		1930.52	503.65		3+	1507.92	0	5.50946	0				0	Not Validated
264	C9IZ03_REVERSED, C9IZG7_REVERSED, C9J5S2_REVERSED, Q9HCI7-2_REVERSED, Q9HCI7_REVERSED	CWSCSPKMMM	DK; DK; DK; DK; DK	KK	145; 86; 140; 494; 494	NH2-C<cmm>WSC<cmm>SPKM<ox>MM-COOH	Oxidation of M(8)	Carbamidomethylation of C(1, 4)	11_234_4.mgf	11_234_4.1966.1966.		398.398	445.17		3+	1332.48	0	6.62143	1	Oxidation of M (8: Random)	Oxidation of M (8: 33.33333333333333, 9: 33.33333333333333, 10: 33.33333333333333)	Oxidation of M (8: 0.0)	0	Not Validated
265	F8W9L4_REVERSED, P22607-2_REVERSED, P22607-3_REVERSED, P22607-4_REVERSED, P22607_REVERSED	LMKVAVTVPKAAR	DK; DK; DK; DK; DK	DK; DK; DK; DK; DK	282; 297; 297; 282; 297	NH2-LMKVAVTVPKAAR-COOH			11_234_4.mgf	11_234_4.133.133.		26.9888	462.29		3+	1382.84	1	1.18318	1				0	Not Validated
266	K7EK91, K7ELN3, Q9UFH2, Q9UFH2-2, Q9UFH2-3	LIFLAQVTFQVLSMKK	DK; DK; DK; DK; DK	EL; EL; EL; EL; EL	3723; 929; 3714; 3714; 187	NH2-LIFLAQVTFQVLSMKK-COOH			11_234_4.mgf	11_234_4.5723.5723.		1091.88	467.28		4+	1865.08	0	3.22681	0				0	Not Validated
267	Q5I7T1	SKPIFWNLMFFICLFIVIVPQKLLEFR	LK	YF	390	NH2-SKPIFWNLM<ox>FFIC<cmm>LFIVIVPQKLLEFR-COOH	Oxidation of M(9)	Carbamidomethylation of C(13)	11_234_4.mgf	11_234_4.18781.18781.		3362.54	1139.31		3+	3413.88	1	7.25502	0	Oxidation of M (9: Very Confident)	Oxidation of M (9: 100.0)	Oxidation of M (9: 0.0)	0	Not Validated
268	A6NM36	KLEVLSLSHNCLSQLPACFADLSRLR	CR	KL	141	NH2-KLEVLSLSHNC<cmm>LSQLPAC<cmm>FADLSRLR-COOH		Carbamidomethylation of C(11, 18)	11_234_4.mgf	11_234_4.20513.20513.		3716.29	1009.87		3+	3026.58	0	2.90145	0				0	Not Validated
269	E5RG74, O14514	GCRTVPLDALRTR	WR; WR	CL; CL	908; 908	NH2-GC<cmm>RTVPLDALRTR-COOH		Carbamidomethylation of C(2)	11_234_4.mgf	11_234_4.20730.20730.		3761.89	757.91		2+	1513.81	0	-6.12363	0				0	Not Validated
270	F5H1S5	QLQALPSPTQPAK	WR	IH	60	NH2-QLQALPSPTQPAK-COOH			11_234_4.mgf	11_234_4.30341.30341.		5762.63	460.26		3+	1377.76	0	-2.49392	0				0	Not Validated
271	E5RGN7_REVERSED, E5RGR7_REVERSED, O60934_REVERSED	VIPRGCILACITKITVK	PK; PK; PK	VS; VS; VS	3; 76; 583	NH2-VIPRGC<cmm>ILAC<cmm>ITKITVK-COOH		Carbamidomethylation of C(6, 10)	11_234_4.mgf	11_234_4.16688.16688.		2946.64	648.38		3+	1941.13	1	-6.13584	1				0	Not Validated
272	J3KMW4, Q92674, Q92674-2	KLLDLQAKMGMQPHLQALLSLYK	VR; VR; VR	FF; FF; FF	221; 221; 221	NH2-KLLDLQAKM<ox>GM<ox>QPHLQALLSLYK-COOH	Oxidation of M(9, 11)		11_234_4.mgf	11_234_4.23549.23549.		4352.48	668.87		4+	2670.46	1	-4.69653	0	Oxidation of M (9: Very Confident, 11: Very Confident)	Oxidation of M (9: 100.0, 11: 100.0)	Oxidation of M (9: 0.0, 11: 0.0)	0	Not Validated
273	F5H1L8_REVERSED, H7C0T2_REVERSED, Q6GPH6-2_REVERSED, Q6GPH6_REVERSED	CAEILDDVFSEVFECTCPLDRIANQVYHK	VR; VR; VR; VR	YF; YF; YF; YF	355; 355; 355; 355	NH2-C<cmm>AEILDDVFSEVFEC<cmm>TC<cmm>PLDRIANQVYHK-COOH		Carbamidomethylation of C(1, 15, 17)	11_234_4.mgf	11_234_4.25229.25229.		4707.88	1176.87		3+	3527.62	0	-7.8714	1				0	Not Validated
274	H9KV98_REVERSED, P17014-2_REVERSED, P17014-5_REVERSED, P17014_REVERSED	QEPDLQQWEEQTFDVAVDK	IK; IK; IK; IK	FS; FS; FS; FS	38; 473; 631; 669	NH2-QEPDLQQWEEQTFDVAVDK-COOH			11_234_4.mgf	11_234_4.31473.31473.		5993.06	577.27		4+	2304.05	1	-3.06814	1				0	Not Validated
275	F5GY16_REVERSED, O15357-2_REVERSED, O15357_REVERSED	LLVLRGGEVDVSLTFKQSK	RR; RR; RR	GI; GI; GI	54; 913; 913	NH2-LLVLRGGEVDVSLTFKQSK-COOH			11_234_4.mgf	11_234_4.13036.13036.		2285.97	523.06		4+	2088.19	0	7.93629	1				0	Not Validated
276	A8MQ07, E9PGY3	LLLQLVPLIPAR	VK; VK	GG; GG	57; 210	NH2-LLLQLVPLIPAR-COOH			11_234_4.mgf	11_234_4.30478.30478.		5790.52	449.3		3+	1344.89	0	-5.58041	0				0	Not Validated
277	P47972	CEGLAGGKARGAGATGK	AR	DT	94	NH2-C<cmm>EGLAGGKARGAGATGK-COOH		Carbamidomethylation of C(1)	11_234_4.mgf	11_234_4.30006.30006.		5694.28	521.27		3+	1559.78	1	0.635092	0				0	Not Validated
278	P54819-3_REVERSED	ILVDFSIKALRLFSR	KK	KA	6	NH2-ILVDFSIKALRLFSR-COOH			11_234_4.mgf	11_234_4.23190.23190.		4276.59	445.27		4+	1777.06	0	-5.91259	1				0	Not Validated
279	D6RJA6_REVERSED, Q7L014_REVERSED	EAEAPDDEDDDDDELSWKKGQK	EK; EK	ME; ME	306; 818	NH2-EAEAPDDEDDDDDELSWKKGQK-COOH			11_234_4.mgf	11_234_4.8889.8889.		1595.72	634.52		4+	2534.06	0	-2.35259	1				0	Not Validated
280	E5RFZ5, E5RI01, O60216	EDDEEEEDEDASGGDQDQEER	EK; EK; EK	RW; RW; RW	79; 38; 534	NH2-EDDEEEEDEDASGGDQDQEER-COOH			11_234_4.mgf	11_234_4.29777.29777.		5646.77	607.22		4+	2424.84	0	3.12529	0				0	Not Validated
281	C9IYH9_REVERSED, C9JMB4_REVERSED, Q9H5I1-2_REVERSED, Q9H5I1_REVERSED	AKKVIYEAIAPK	QK; QK; QK; QK	LT; LT; LT; LT	151; 26; 280; 280	NH2-AKKVIYEAIAPK-COOH			11_234_4.mgf	11_234_4.6752.6752.		1249.05	444.61		3+	1329.8	1	2.09581	1				0	Not Validated
282	Q92834-6	GEEEGDQGEGEEEETEGR	EK	GE	787	NH2-GEEEGDQGEGEEEETEGR-COOH			11_234_4.mgf	11_234_4.5115.5115.		996.542	492.44		4+	1964.74	1	-4.0593	0				0	Not Validated
283	Q8TCC7-3	HTTQAAALLLAGGAILALTFVPLGER	GR	LG	38	NH2-HTTQAAALLLAGGAILALTFVPLGER-COOH			11_234_4.mgf	11_234_4.21218.21218.		3861.74	651.88		4+	2603.48	0	4.21367	0				0	Not Validated
284	P24298_REVERSED	LEQELELARQVIPGRVAYEVR	QR	RV	445	NH2-LEQELELARQVIPGRVAYEVR-COOH			11_234_4.mgf	11_234_4.24666.24666.		4588.34	823.79		3+	2467.35	1	-4.00371	1				0	Not Validated
285	Q9UGR2, Q9UGR2-2	YGDNCTFAYHQEEIDVWTEERK	CK; CK	GT; GT	512; 496	NH2-YGDNC<cmm>TFAYHQEEIDVWTEERK-COOH		Carbamidomethylation of C(5)	11_234_4.mgf	11_234_4.31582.31582.		6015.29	698.31		4+	2789.2	0	2.91256	0				0	Not Validated
286	Q15695_REVERSED, Q15696_REVERSED	RCQEMGFTTFMSK	DR; DR	IL; IL	260; 268	NH2-RC<cmm>QEM<ox>GFTTFM<ox>SK-COOH	Oxidation of M(5, 11)	Carbamidomethylation of C(2)	11_234_4.mgf	11_234_4.31640.31640.		6027.08	552.24		3+	1653.69	0	1.95376	1	Oxidation of M (5: Very Confident, 11: Very Confident)	Oxidation of M (5: 100.0, 11: 100.0)	Oxidation of M (5: 0.0, 11: 0.0)	0	Not Validated
287	H0Y2M6, I3L470, P51798, P51798-2	LKTLVIKVSGVILSVVGGLAVGK	VR; VR; VR; VR	EG; EG; EG; EG	200; 166; 224; 200	NH2-LKTLVIKVSGVILSVVGGLAVGK-COOH			11_234_4.mgf	11_234_4.20810.20810.		3778.56	750.82		3+	2249.45	0	-3.04307	0				0	Not Validated
288	E7EUL1_REVERSED, E7EVB8_REVERSED, E9PFS4_REVERSED	LPAQSADPAAPLRSPGATGLLMAIGEASLR	SR; SR; SR	TC; TC; TC	53; 53; 53	NH2-LPAQSADPAAPLRSPGATGLLMAIGEASLR-COOH			11_234_4.mgf	11_234_4.22235.22235.		4075.51	978.2		3+	2930.56	1	3.4224	1				0	Not Validated
289	C9JGM7_REVERSED	TGAPGPDLTEHEGERGAM	PR		173	NH2-TGAPGPDLTEHEGERGAM-COOH			11_234_4.mgf	11_234_4.1579.1579.		320.235	609.28		3+	1823.81	1	2.18407	1				0	Not Validated
290	O60500-2_REVERSED, O60500_REVERSED	VVLRLLRR	FR; FR	AP; AP	368; 408	NH2-VVLRLLRR-COOH			11_234_4.mgf	11_234_4.4807.4807.		945.91	512.86		2+	1023.7	0	2.46613	1				0	Not Validated
291	H3BLT0, Q15303, Q15303-2, Q15303-3, Q15303-4	EFENGSICVECDPQCEK	FR; FR; FR; FR; FR	ME; ME; ME; ME; ME	545; 545; 545; 545; 545	NH2-EFENGSIC<cmm>VEC<cmm>DPQC<cmm>EK-COOH		Carbamidomethylation of C(8, 11, 15)	11_234_4.mgf	11_234_4.23160.23160.		4270.21	701.28		3+	2099.82	1	-4.10185	0				0	Not Validated
292	E5RIH5, Q6NXR4	LILTHMEPEHR	LR; LR	LL; LL	314; 345	NH2-LILTHMEPEHR-COOH			11_234_4.mgf	11_234_4.22486.22486.		4127.66	459.24		3+	1374.71	0	-6.99278	0				0	Not Validated
293	G3V506_REVERSED, O15033-2_REVERSED, O15033_REVERSED	YHMRLGIIQALFSR	YK; YK; YK	TF; TF; TF	198; 195; 229	NH2-YHMRLGIIQALFSR-COOH			11_234_4.mgf	11_234_4.2092.2092.		424.082	427.24		4+	1703.93	1	-1.0691	1				0	Not Validated
294	I3L163, I3L439, I3L500, J3KR97, Q9BTW9, Q9BTW9-4	CGFSLALGALPGFLLKGRLQ	TR; TR; TR; TR; TR; TR	QV; QV; ; QV; QV; QV	211; 211; 232; 773; 773; 773	NH2-C<cmm>GFSLALGALPGFLLKGRLQ-COOH		Carbamidomethylation of C(1)	11_234_4.mgf	11_234_4.7134.7134.		1312.21	707.07		3+	2117.18	1	1.35111	0				0	Not Validated
295	Q9P2K6	DVTLSTSLEHRVFLK	SR	YN	457	NH2-DVTLSTSLEHRVFLK-COOH			11_234_4.mgf	11_234_4.19401.19401.		3489.41	582.32		3+	1743.95	0	-7.87849	0				0	Not Validated
296	D3YTG3, H0YCP4, H0YF18, H7C4H3, H7C4X4, Q5JPC9, Q7Z7G0	ISEDSKVLQPQT	AK; AK; AK; AK; AK; AK; AK	AT; AL; AT; AT; ; AT; AT	424; 89; 53; 23; 176; 424; 375	NH2-ISEDSKVLQPQT-COOH			11_234_4.mgf	11_234_4.187.187.		38.0061	449.24		3+	1343.69	1	1.15537	0				0	Not Validated
297	Q13671, Q13671-2	ERLLLTRPVWLQLQANAAAALHMLR	LR; LR	TE; TE	60; 60	NH2-ERLLLTRPVWLQLQANAAAALHM<ox>LR-COOH	Oxidation of M(23)		11_234_4.mgf	11_234_4.24475.24475.		4547.8	726.17		4+	2899.63	1	4.9829	0	Oxidation of M (23: Very Confident)	Oxidation of M (23: 100.0)	Oxidation of M (23: 0.0)	0	Not Validated
298	H3BTE0, P98161, P98161-2, P98161-3	TLVLDETTTSTGSAGMRLVLRR	NK; NK; NK; NK	GV; GV; GV; GV	643; 2414; 2414; 2414	NH2-TLVLDETTTSTGSAGMRLVLRR-COOH			11_234_4.mgf	11_234_4.21913.21913.		4007.51	793.1		3+	2376.28	0	-0.555747	0				0	Not Validated
299	P35968	TVAVKMLKEGATHSEHR	CR	AL	864	NH2-TVAVKM<ox>LKEGATHSEHR-COOH	Oxidation of M(6)		11_234_4.mgf	11_234_4.2706.2706.		548.7	478.25		4+	1908.98	0	-6.84024	0	Oxidation of M (6: Very Confident)	Oxidation of M (6: 100.0)	Oxidation of M (6: 0.0)	0	Not Validated
300	Q9UKX3	LDESQAELEAAQK	QK	ES	1464	NH2-LDESQAELEAAQK-COOH			11_234_4.mgf	11_234_4.469.469.		95.3698	478.24		3+	1430.69	1	4.1243	0				0	Not Validated
301	B4DZP9_REVERSED, B4E2P7_REVERSED, F5H1B4_REVERSED, K7EIE6_REVERSED, Q6V9R5-2_REVERSED, Q6V9R5_REVERSED	GYCNGEFTNGGNQARMHTK	DK; DK; DK; DK; DK; DK	LC; LC; LC; LC; LC; LC	268; 268; 268; 268; 268; 268	NH2-GYC<cmm>NGEFTNGGNQARMHTK-COOH		Carbamidomethylation of C(3)	11_234_4.mgf	11_234_4.786.786.		159.905	536.24		4+	2140.92	0	6.61516	1				0	Not Validated
302	Q9Y4R8_REVERSED	LRQLLLLARLALTR	NK	CD	11	NH2-LRQLLLLARLALTR-COOH			11_234_4.mgf	11_234_4.19483.19483.		3505.68	550.7		3+	1649.08	0	-2.81976	1				0	Not Validated
303	Q1RLM7_REVERSED, Q8NHM5-2_REVERSED, Q8NHM5-3_REVERSED, Q8NHM5-4_REVERSED, Q8NHM5_REVERSED	MDKCFHCEGCETRLCAECK	KK; KK; KK; KK; KK	RC; RC; RC; RC; RC	44; 674; 694; 664; 704	NH2-M<ox>DKC<cmm>FHC<cmm>EGC<cmm>ETRLC<cmm>AEC<cmm>K-COOH	Oxidation of M(1)	Carbamidomethylation of C(4, 7, 10, 15, 18)	11_234_4.mgf	11_234_4.23280.23280.		4295.66	836.32		3+	2505.96	0	-9.74147	1	Oxidation of M (1: Very Confident)	Oxidation of M (1: 100.0)	Oxidation of M (1: 0.0)	0	Not Validated
304	K7EQL6, Q8NFA0	SIVVDLFHGQLRSQVK	NR; NR	CK; CK	547; 877	NH2-SIVVDLFHGQLRSQVK-COOH			11_234_4.mgf	11_234_4.6043.6043.		1139.97	457.26		4+	1825.02	0	-5.53434	0				0	Not Validated
305	H0YFE8_REVERSED, H0YGE0_REVERSED, Q96M98-2_REVERSED, Q96M98_REVERSED	GVMEASVVLHQLVKLTVCIVQR	AK; AK; AK; AK	NR; NR; NR; NR	87; 27; 75; 114	NH2-GVM<ox>EASVVLHQLVKLTVC<cmm>IVQR-COOH	Oxidation of M(3)	Carbamidomethylation of C(18)	11_234_4.mgf	11_234_4.11578.11578.		2043.11	832.46		3+	2494.38	0	-7.28754	1	Oxidation of M (3: Very Confident)	Oxidation of M (3: 100.0)	Oxidation of M (3: 0.0)	0	Not Validated
306	F2Z2W7, Q8IZ69, Q8IZ69-2	ALLPWLLEQR	NR; NR; NR	HK; HK; HK	208; 208; 208	NH2-ALLPWLLEQR-COOH			11_234_4.mgf	11_234_4.14888.14888.		2612.31	620.37		2+	1237.72	1	3.06472	0				0	Not Validated
307	K7EK64, Q13085, Q13085-2, Q13085-3, Q13085-4, Q59FY4	IGSFGPQEDLLFLR	YR; YR; YR; YR; YR; YR	AS; AS; AS; AS; AS; AS	139; 1688; 1630; 1610; 1725; 340	NH2-IGSFGPQEDLLFLR-COOH			11_234_4.mgf	11_234_4.18992.18992.		3406.42	796.43		2+	1590.84	0	3.04755	0				0	Not Validated
308	A4D0V7	VLKRENLLNILVIIK	HK	TL	875	NH2-VLKRENLLNILVIIK-COOH			11_234_4.mgf	11_234_4.23064.23064.		4249.85	445.3		4+	1777.16	0	8.74068	0				0	Not Validated
309	Q86YR7-4_REVERSED, Q86YR7_REVERSED	EMDEAGECDEFTDMSSFER	EK; EK	SS; SS	47; 87	NH2-EM<ox>DEAGEC<cmm>DEFTDMSSFER-COOH	Oxidation of M(2)	Carbamidomethylation of C(8)	11_234_4.mgf	11_234_4.22620.22620.		4155.68	767.62		3+	2299.82	0	8.26233	1	Oxidation of M (2: Random)	Oxidation of M (2: 50.0, 14: 50.0)	Oxidation of M (2: 0.0)	0	Not Validated
310	E7ETX7_REVERSED	LNKLDLGLPILVISR	LR	HG	786	NH2-LNKLDLGLPILVISR-COOH			11_234_4.mgf	11_234_4.8380.8380.		1511.16	555.69		3+	1663.04	1	3.11444	1				0	Not Validated
311	Q9NTI5, Q9NTI5-2	CQNLLRHQVKDLLDLIK	WK; WK	QP; QP	498; 498	NH2-C<cmm>QNLLRHQVKDLLDLIK-COOH		Carbamidomethylation of C(1)	11_234_4.mgf	11_234_4.10210.10210.		1818	527.3		4+	2105.18	0	-3.33502	0				0	Not Validated
312	Q5BJF6, Q5BJF6-10, Q5BJF6-2, Q5BJF6-3, Q5BJF6-4, Q5BJF6-5, Q5BJF6-6, Q5BJF6-7, Q5BJF6-8, Q5T4C2, Q5T4C7, Q5T4C8, S4R411	LVSVMRLSDLSTEDDDSGHCKMNR	EK; EK; EK; EK; EK; EK; EK; EK; EK; EK; EK; EK; EK	YD; YD; YD; YD; YD; YD; YD; YD; YD; YD; YD; YD; YD	99; 99; 33; 75; 94; 80; 99; 143; 80; 75; 99; 80; 90	NH2-LVSVM<ox>RLSDLSTEDDDSGHC<cmm>KM<ox>NR-COOH	Oxidation of M(5, 22)	Carbamidomethylation of C(20)	11_234_4.mgf	11_234_4.29664.29664.		5623.11	700.32		4+	2796.25	1	-0.0493046	0	Oxidation of M (5: Very Confident, 22: Very Confident)	Oxidation of M (5: 100.0, 22: 100.0)	Oxidation of M (5: 0.0, 22: 0.0)	0	Not Validated
313	H7BZ92_REVERSED, H7C2J8_REVERSED, H7C2R3_REVERSED, O95352_REVERSED	EYQDLVKSSCATCK	ER; ER; ER; ER	DF; DF; DF; DF	38; 81; 37; 46	NH2-EYQDLVKSSC<cmm>ATC<cmm>K-COOH		Carbamidomethylation of C(10, 13)	11_234_4.mgf	11_234_4.1156.1156.		234.748	423.2		4+	1687.75	1	7.67384	1				0	Not Validated
314	P46939, P46939-2	AWLTEKEEALNK	LK; LK	VQ; VQ	543; 548	NH2-AWLTEKEEALNK-COOH			11_234_4.mgf	11_234_4.31653.31653.		6029.73	478.26		3+	1430.74	1	9.95381	0				0	Not Validated
315	Q14684, Q14684-2	TPTSSPASSPLVAKKPLTTTPRR	LK; LK	RP; RP	728; 710	NH2-TPTSSPASSPLVAKKPLTTTPRR-COOH			11_234_4.mgf	11_234_4.10731.10731.		1905.32	599.35		4+	2392.34	1	9.90326	0				0	Not Validated
316	Q13303, Q13303-2, Q13303-3, Q13303-4, Q2YD85, Q5TG80, Q5TG81	SSLVITTKIFWGGK	RR; RR; RR; RR; RR; RR; RR	AE; AE; AE; AE; AE; AE; AE	111; 97; 144; 44; 111; 97; 111	NH2-SSLVITTKIFWGGK-COOH			11_234_4.mgf	11_234_4.21051.21051.		3827.39	768.95		2+	1535.87	0	9.28708	0				0	Not Validated
317	F8WAN4_REVERSED, Q5T376_REVERSED, Q9P2Q2_REVERSED	RRVIPPEEGPDLPYEVPLK	IR; IR; IR	GT; GT; GT	600; 53; 600	NH2-RRVIPPEEGPDLPYEVPLK-COOH			11_234_4.mgf	11_234_4.22856.22856.		4205.71	1103.11		2+	2203.2	1	0.901926	1				0	Not Validated
318	B4DWH9, O60759	SWLSSMTMDSEDGYQTCVSEDSSR	CK; CK	GA; GA	142; 248	NH2-SWLSSM<ox>TM<ox>DSEDGYQTC<cmm>VSEDSSR-COOH	Oxidation of M(8, 6)	Carbamidomethylation of C(17)	11_234_4.mgf	11_234_4.31504.31504.		5999.39	698.27		4+	2789.07	0	-8.22052	0	Oxidation of M (6: Very Confident, 8: Very Confident)	Oxidation of M (6: 100.0, 8: 100.0)	Oxidation of M (6: 0.0, 8: 0.0)	0	Not Validated
319	Q9UL68, Q9UL68-2, Q9UL68-4	ADSSSVDECDDSDGTEDMDEK	VK; VK; VK	EE; EE; EE	82; 82; 82	NH2-ADSSSVDEC<cmm>DDSDGTEDM<ox>DEK-COOH	Oxidation of M(18)	Carbamidomethylation of C(9)	11_234_4.mgf	11_234_4.23113.23113.		4260.22	774.93		3+	2321.79	0	-9.70791	0	Oxidation of M (18: Very Confident)	Oxidation of M (18: 100.0)	Oxidation of M (18: 0.0)	0	Not Validated
320	C9JCS7, Q9H7D7	GALEISQTLLGIIVRMK	VR; VR	FL; FL	49; 196	NH2-GALEISQTLLGIIVRMK-COOH			11_234_4.mgf	11_234_4.2433.2433.		493.301	461.28		4+	1841.08	0	5.44901	0				0	Not Validated
321	G3V167_REVERSED, Q9UGN5-2_REVERSED, Q9UGN5_REVERSED	NLNGSCAVLSHQGMKGVRGWR	AK; AK; AK	MW; MW; MW	362; 414; 414	NH2-NLNGSC<cmm>AVLSHQGMKGVRGWR-COOH		Carbamidomethylation of C(6)	11_234_4.mgf	11_234_4.19316.19316.		3472.68	582.54		4+	2326.15	0	-9.7106	1				0	Not Validated
322	E9PKE3, E9PN89, P11142, P11142-2, P54652	NVLIFDLGGGTFDVSILTIEDGIFEVK	ER; ER; ER; ER; EK	ST; ST; ST; ST; ST	175; 134; 194; 194; 197	NH2-NVLIFDLGGGTFDVSILTIEDGIFEVK-COOH			11_234_4.mgf	11_234_4.27228.27228.		5128.3	971.51		3+	2910.53	1	-7.49127	0				0	Not Validated
323	Q6ZMN7-2_REVERSED, Q6ZMN7-4_REVERSED, Q6ZMN7_REVERSED	MESMTDDDTTMGSREEK	MK; MK; MK	IK; IK; IK	102; 102; 102	NH2-M<ox>ESM<ox>TDDDTTM<ox>GSREEK-COOH	Oxidation of M(4, 1, 11)		11_234_4.mgf	11_234_4.28416.28416.		5369.74	503.44		4+	2009.75	0	-9.48836	1	Oxidation of M (1: Very Confident, 4: Very Confident, 11: Very Confident)	Oxidation of M (1: 100.0, 4: 100.0, 11: 100.0)	Oxidation of M (1: 0.0, 4: 0.0, 11: 0.0)	0	Not Validated
324	Q93015, Q93015-2	VLNQPQSLLVETVVVARALR	SR; SR	GR; GR	129; 151	NH2-VLNQPQSLLVETVVVARALR-COOH			11_234_4.mgf	11_234_4.8489.8489.		1529.62	552.08		4+	2204.3	0	-4.34351	0				0	Not Validated
325	I6L8A6_REVERSED, J3QLH2_REVERSED, Q99708-2_REVERSED, Q99708_REVERSED	GKPSFIANYPQR	EK; EK; EK; EK	RK; RK; RK; RK	6; 6; 6; 6	NH2-GKPSFIANYPQR-COOH			11_234_4.mgf	11_234_4.31252.31252.		5948.09	460.25		3+	1376.72	1	3.42967	1				0	Not Validated
326	E7ENI9_REVERSED, J3QKD2_REVERSED, Q15326-2_REVERSED, Q15326-3_REVERSED, Q15326-4_REVERSED, Q15326-5_REVERSED, Q15326-6_REVERSED, Q15326_REVERSED, Q5BJG6_REVERSED, Q5VUI0_REVERSED	ANSLYFCNKCLQLEDLEHCTDKYLMR	PR; PR; PR; PR; PR; PR; PR; PR; PR; PR	AI; AI; AI; AI; AI; AI; AI; AI; AI; AI	336; 336; 336; 302; 302; 336; 302; 336; 336; 302	NH2-ANSLYFC<cmm>NKC<cmm>LQLEDLEHC<cmm>TDKYLM<ox>R-COOH	Oxidation of M(25)	Carbamidomethylation of C(7, 10, 19)	11_234_4.mgf	11_234_4.23924.23924.		4431.18	835.38		4+	3336.5	1	-4.80028	1	Oxidation of M (25: Very Confident)	Oxidation of M (25: 100.0)	Oxidation of M (25: 0.0)	0	Not Validated
327	B4DFL9, D6RG30, Q2TB18	INKNIRTSIIDAVELAK	ER; ER; ER	DH; DH; DH	408; 408; 408	NH2-INKNIRTSIIDAVELAK-COOH			11_234_4.mgf	11_234_4.17931.17931.		3189.45	633.71		3+	1897.1	1	2.71287	0				0	Not Validated
328	D6RGZ3_REVERSED, Q8N1W1-3_REVERSED, Q8N1W1-4_REVERSED, Q8N1W1-5_REVERSED, Q8N1W1-6_REVERSED, Q8N1W1_REVERSED	NLEMVEPGGPLLVAPLSRQR	SR; SR; SR; SR; SR; SR	GH; GH; GH; GH; GH; GH	178; 178; 98; 152; 178; 152	NH2-NLEMVEPGGPLLVAPLSRQR-COOH			11_234_4.mgf	11_234_4.23799.23799.		4404.86	726.41		3+	2175.18	1	9.82831	1				0	Not Validated
329	Q9NTX7-2_REVERSED, Q9NTX7_REVERSED	NTPLMNISHDIEGCGAM	KR; KR	M	342; 342	NH2-NTPLM<ox>NISHDIEGC<cmm>GAM-COOH	Oxidation of M(5)	Carbamidomethylation of C(14)	11_234_4.mgf	11_234_4.806.806.		163.968	626.27		3+	1874.8	1	-6.01155	1	Oxidation of M (5: Very Confident)	Oxidation of M (5: 99.9863644660605, 17: 0.013635533939504091)	Oxidation of M (5: 0.0)	0	Not Validated
330	Q9ULJ6-2_REVERSED, Q9ULJ6_REVERSED	GYMSQQIYPQAPGAK	PR; PR	AS; AS	828; 828	NH2-GYM<ox>SQQIYPQAPGAK-COOH	Oxidation of M(3)		11_234_4.mgf	11_234_4.279.279.		56.7245	552.27		3+	1653.78	0	3.66893	1	Oxidation of M (3: Very Confident)	Oxidation of M (3: 100.0)	Oxidation of M (3: 0.0)	0	Not Validated
331	Q9H3T3, Q9H3T3-3	EIAMEFNYLEK	FR; FR	VV; VV	247; 247	NH2-EIAMEFNYLEK-COOH			11_234_4.mgf	11_234_4.23.23.		4.5746	463.23		3+	1385.65	1	8.00206	0				0	Not Validated
332	Q5SZG2, Q8TAK5	VAEETVIK	GK; GK	EE; EE	278; 316	NH2-VAEETVIK-COOH			11_234_4.mgf	11_234_4.12938.12938.		2268.24	445.26		2+	887.496	1	6.40161	0				0	Not Validated
333	B1ALG6, Q76H82, Q9NRZ9, Q9NRZ9-2, Q9NRZ9-3, Q9NRZ9-4, Q9NRZ9-5, Q9NRZ9-6, Q9NRZ9-7, Q9NRZ9-8, Q9NRZ9-9	MLEKARMSWDR	RK; RK; RK; RK; RK; RK; RK; RK; RK; RK; RK	ES; ES; ES; ES; ES; ES; ES; ES; ES; ES; ES	32; 48; 48; 32; 48; 48; 48; 48; 48; 48; 48	NH2-M<ox>LEKARMSWDR-COOH	Oxidation of M(1)		11_234_4.mgf	11_234_4.31789.31789.		6057.49	480.24		3+	1437.69	0	8.66323	0	Oxidation of M (1: Random)	Oxidation of M (1: 50.0, 7: 50.0)	Oxidation of M (1: 0.0)	0	Not Validated
334	Q6P9H5-3_REVERSED	ILRHSPLYRR	PR	GG	19	NH2-ILRHSPLYRR-COOH			11_234_4.mgf	11_234_4.21904.21904.		4005.61	655.89		2+	1309.77	0	-5.851	1				0	Not Validated
335	Q9P0L9, Q9P0L9-2, Q9P0L9-3, Q9P0L9-4, Q9P0L9-5	ERVSDVQK	RK; RK; RK; RK; RK	VL; VL; VL; VL; VL	600; 600; 525; 480; 600	NH2-ERVSDVQK-COOH			11_234_4.mgf	11_234_4.1417.1417.		287.517	481.26		2+	959.504	1	-1.57703	0				0	Not Validated
336	F8WB16, Q8WZ74	KLPLTMPVKPSTGSPLVSANAK	MK; MK	GS; GS	321; 321	NH2-KLPLTMPVKPSTGSPLVSANAK-COOH			11_234_4.mgf	11_234_4.25633.25633.		4793.73	746.1		3+	2235.27	0	5.4041	0				0	Not Validated
337	Q5TCY1-2_REVERSED, Q5TCY1_REVERSED	VTGRFGAVNRPPR	YR; YR	VD; VD	470; 1119	NH2-VTGRFGAVNRPPR-COOH			11_234_4.mgf	11_234_4.3543.3543.		717.637	476.27		3+	1425.8	0	-4.99975	1				0	Not Validated
338	Q6ZSJ9-2_REVERSED, Q6ZSJ9-3_REVERSED, Q6ZSJ9_REVERSED, V9GZ25_REVERSED	LIDALARHINMERPPR	QR; QR; QR; QR	HA; HA; HA; HA	314; 333; 282; 88	NH2-LIDALARHINMERPPR-COOH			11_234_4.mgf	11_234_4.2174.2174.		440.775	476.27		4+	1901.04	0	4.78978	1				0	Not Validated
339	Q14765_REVERSED	LKVTFQILTKLVLPR	LR	QP	405	NH2-LKVTFQILTKLVLPR-COOH			11_234_4.mgf	11_234_4.31639.31639.		6026.88	443.29		4+	1768.13	1	-3.56759	1				0	Not Validated
340	Q14833-2_REVERSED	RKAGDHPFLKPLTQVM	KK		757	NH2-RKAGDHPFLKPLTQVM-COOH			11_234_4.mgf	11_234_4.803.803.		163.361	460.26		4+	1837	0	4.14748	1				0	Not Validated
341	Q8NCV1-2_REVERSED, Q8NCV1_REVERSED	RSGDDDAGQSASAM	KR; KR		652; 570	NH2-RSGDDDAGQSASAM-COOH			11_234_4.mgf	11_234_4.22901.22901.		4215.25	684.28		2+	1366.54	0	2.57634	1				0	Not Validated
342	H7C0E3, Q9H0J4, Q9H0J4-2	TIPPELQEQLKTVK	KR; KR; KR	TL; TL; TL	83; 1075; 1075	NH2-TIPPELQEQLKTVK-COOH			11_234_4.mgf	11_234_4.24971.24971.		4653	812.47		2+	1622.92	0	0.692143	0				0	Not Validated
343	O95969	SLIAEVLVKILK	KR	KC	75	NH2-SLIAEVLVKILK-COOH			11_234_4.mgf	11_234_4.15118.15118.		2655.46	663.95		2+	1324.87	1	9.58526	0				0	Not Validated
344	F5H8J1_REVERSED, K7EL57_REVERSED, O43861-2_REVERSED, O43861_REVERSED	KAVVLTRLGER	AK; AK; AK; AK	AM; AM; AM; AM	445; 64; 445; 456	NH2-KAVVLTRLGER-COOH			11_234_4.mgf	11_234_4.8497.8497.		1530.7	414.93		3+	1240.76	1	2.62198	1				0	Not Validated
345	F6WH68, Q9NZ71, Q9NZ71-2, Q9NZ71-5, Q9NZ71-6, Q9NZ71-7, Q9NZ71-9	AGKQGQHAVSAYLADARR	PR; PR; PR; PR; PR; PR; PR	AL; AL; AL; AL; AL; AL; AL	1052; 1052; 1052; 297; 1052; 1076; 829	NH2-AGKQGQHAVSAYLADARR-COOH			11_234_4.mgf	11_234_4.18651.18651.		3335.6	633.67		3+	1897.99	0	0.567998	0				0	Not Validated
346	E9PI83_REVERSED, E9PIX6_REVERSED, E9PKG1_REVERSED, E9PMW9_REVERSED, E9PNR9_REVERSED, E9PQ98_REVERSED, H0YDE4_REVERSED, H7C2I1_REVERSED, Q99873-2_REVERSED, Q99873-3_REVERSED, Q99873-4_REVERSED, Q99873_REVERSED	VIKVAYDSISSCEIGIVKR	AK; AK; AK; AK; AK; AK; AK; AK; AK; AK; AK; AK	AG; AG; AG; AG; AG; AG; AG; AG; AG; AG; AG; AG	5; 126; 242; 5; 77; 122; 99; 242; 242; 242; 242; 242	NH2-VIKVAYDSISSC<cmm>EIGIVKR-COOH		Carbamidomethylation of C(12)	11_234_4.mgf	11_234_4.29915.29915.		5675.46	713.4		3+	2136.16	1	6.32976	1				0	Not Validated
347	C9JPB1_REVERSED, C9JQW5_REVERSED, E9PRQ0_REVERSED, F8W6E7_REVERSED, Q9BXU1-2_REVERSED, Q9BXU1-3_REVERSED, Q9BXU1_REVERSED	DYHTDEDM	VK; VK; VK; VK; VK; VK; VK	QV; QV	133; 152; 36; 87; 989; 966; 989	NH2-DYHTDEDM<ox>-COOH	Oxidation of M(8)		11_234_4.mgf	11_234_4.31531.31531.		6004.9	521.18		2+	1040.34	0	5.89227	1	Oxidation of M (8: Very Confident)	Oxidation of M (8: 100.0)	Oxidation of M (8: 0.0)	0	Not Validated
348	Q8N983-4	EVQDPAPAQVQAQ	PR		147	NH2-EVQDPAPAQVQAQ-COOH			11_234_4.mgf	11_234_4.31670.31670.		6033.22	461.23		3+	1379.67	1	-2.38082	0				0	Not Validated
349	C9J7Q7_REVERSED, F5H070_REVERSED, F8WE62_REVERSED, Q9Y4C1_REVERSED	QQDGLFRVSTISGLGAK	VR; VR; VR; VR	DL; DL; DL; DL	33; 1184; 574; 1184	NH2-QQDGLFRVSTISGLGAK-COOH			11_234_4.mgf	11_234_4.21562.21562.		3933.7	445.25		4+	1775.95	1	8.17006	1				0	Not Validated
350	H3BS18, Q8WYQ9-2	CLVFMKSKLLSL	HK; HK		835; 951	NH2-C<cmm>LVFMKSKLLSL-COOH		Carbamidomethylation of C(1)	11_234_4.mgf	11_234_4.2026.2026.		410.708	480.28		3+	1437.81	0	6.52813	0				0	Not Validated
351	Q86WI0-2	MMGRCMGAAQFVGGTCR	SR	LG	115	NH2-M<ox>M<ox>GRC<cmm>MGAAQFVGGTC<cmm>R-COOH	Oxidation of M(1, 2)	Carbamidomethylation of C(5, 16)	11_234_4.mgf	11_234_4.30817.30817.		5859.53	481.2		4+	1920.79	0	-9.16442	0	Oxidation of M (1: Random, 2: Random)	Oxidation of M (1: 66.66666666666667, 2: 66.66666666666667, 6: 66.66666666666667)	Oxidation of M (1: 0.0, 2: 0.0)	0	Not Validated
352	K7EIE9, K7EIY0, K7ENG3, K7ENP9, K7EQG9, P17706, P17706-2	CTGLSSKMQDTMEENSESALR	DR; DR; DR; DR; DR; DR; DR	KR; KR; KR; KR; KR; KR; KR	79; 45; 353; 89; 301; 330; 330	NH2-C<cmm>TGLSSKM<ox>QDTMEENSESALR-COOH	Oxidation of M(8)	Carbamidomethylation of C(1)	11_234_4.mgf	11_234_4.13431.13431.		2353.15	598.51		4+	2389.02	1	-5.02941	0	Oxidation of M (8: Random)	Oxidation of M (8: 50.0, 12: 50.0)	Oxidation of M (8: 0.0)	0	Not Validated
353	B7Z4J2_REVERSED, E5RGG0_REVERSED, E5RH80_REVERSED, E5RHT2_REVERSED, E5RJ69_REVERSED, E5RJB0_REVERSED, E5RK29_REVERSED, E5RK95_REVERSED, Q13239_REVERSED	EAPAPTSKMSNGM	PR; PR; PR; PR; PR; R; PR; PR; PR	EK; ; ; ; ; ; ; ;	220; 37; 43; 79; 146; 2; 16; 28; 264	NH2-EAPAPTSKM<ox>SNGM-COOH	Oxidation of M(9)		11_234_4.mgf	11_234_4.2416.2416.		489.862	446.2		3+	1335.58	0	-1.28219	1	Oxidation of M (9: Random)	Oxidation of M (9: 50.0, 13: 50.0)	Oxidation of M (13: 0.0)	0	Not Validated
354	A2ABE9_REVERSED, B4DZX3_REVERSED, H7C2J4_REVERSED, O43196-2_REVERSED, O43196-3_REVERSED, O43196-4_REVERSED, O43196_REVERSED	LGLASYVTK	DR; DR; DR; DR; DR; DR; DR	YL; YL; YL; YL; YL; YL; YL	151; 489; 292; 490; 489; 460; 489	NH2-LGLASYVTK-COOH			11_234_4.mgf	11_234_4.2510.2510.		508.988	476.28		2+	950.544	0	1.85248	1				0	Not Validated
355	Q5T750	GPACCDHEDDCCC	SR		238	NH2-GPAC<cmm>C<cmm>DHEDDC<cmm>C<cmm>C<cmm>-COOH		Carbamidomethylation of C(4, 5, 11, 12, 13)	11_234_4.mgf	11_234_4.6639.6639.		1231.36	552.49		3+	1654.46	0	-5.61816	0				0	Not Validated
356	Q9HAU5, Q9HAU5-2	LIVDAFLQQLPNCVNR	LK; LK	DL; DL	566; 536	NH2-LIVDAFLQQLPNC<cmm>VNR-COOH		Carbamidomethylation of C(13)	11_234_4.mgf	11_234_4.18187.18187.		3241.19	476.01		4+	1899	1	2.04247	0				0	Not Validated
357	Q14DG7, Q14DG7-2	MFGAASRMDTTAVCTGGVTESR		GI; GI	1; 1	NH2-M<ox>FGAASRM<ox>DTTAVC<cmm>TGGVTESR-COOH	Oxidation of M(8, 1)	Carbamidomethylation of C(14)	11_234_4.mgf	11_234_4.6677.6677.		1237.39	585.26		4+	2336.02	1	-5.11787	0	Oxidation of M (1: Very Confident, 8: Very Confident)	Oxidation of M (1: 100.0, 8: 100.0)	Oxidation of M (1: 0.0, 8: 0.0)	0	Not Validated
358	Q5MY95-2_REVERSED, Q5MY95_REVERSED	LLAAPRSQVLGVLLR	HR; HR	SL; SL	190; 227	NH2-LLAAPRSQVLGVLLR-COOH			11_234_4.mgf	11_234_4.25036.25036.		4666.82	402.26		4+	1605.01	0	1.17999	1				0	Not Validated
359	E7ESK9_REVERSED, H7BXG9_REVERSED, Q9Y2G0-2_REVERSED, Q9Y2G0-3_REVERSED, Q9Y2G0_REVERSED	IAFVKPEWLSHNDLHILVPK	CR; CR; CR; CR; CR	IA; IA; IA; IA; IA	546; 502; 546; 457; 546	NH2-IAFVKPEWLSHNDLHILVPK-COOH			11_234_4.mgf	11_234_4.21733.21733.		3969.54	786.45		3+	2355.31	1	6.14558	1				0	Not Validated
360	J3KNL3, Q9BWS9, Q9BWS9-2, Q9BWS9-3	RGREMFEVTGLHDVDQGWMR	KR; KR; KR; KR	AV; AV; AV; AV	146; 116; 141; 116	NH2-RGREM<ox>FEVTGLHDVDQGWM<ox>R-COOH	Oxidation of M(5, 19)		11_234_4.mgf	11_234_4.7108.7108.		1308.01	817.71		3+	2450.12	0	-5.61569	0	Oxidation of M (5: Very Confident, 19: Very Confident)	Oxidation of M (5: 100.0, 19: 100.0)	Oxidation of M (5: 0.0, 19: 0.0)	0	Not Validated
361	F5H1T8_REVERSED, P13385_REVERSED	GYFSPPCACFSGLMCTGGNLCCTR	NR; NR	NL; NL	86; 86	NH2-GYFSPPC<cmm>AC<cmm>FSGLM<ox>C<cmm>TGGNLC<cmm>C<cmm>TR-COOH	Oxidation of M(14)	Carbamidomethylation of C(7, 9, 15, 21, 22)	11_234_4.mgf	11_234_4.30751.30751.		5846.08	698.28		4+	2788.1	1	-4.2621	1	Oxidation of M (14: Very Confident)	Oxidation of M (14: 100.0)	Oxidation of M (14: 0.0)	0	Not Validated
362	H7C3G0, P50876	DEGCAQMMCKNCK	ER; ER	HA; HA	191; 195	NH2-DEGC<cmm>AQM<ox>MC<cmm>KNC<cmm>K-COOH	Oxidation of M(7)	Carbamidomethylation of C(4, 9, 12)	11_234_4.mgf	11_234_4.1362.1362.		276.376	550.21		3+	1646.6	1	4.16855	0	Oxidation of M (7: Random)	Oxidation of M (7: 50.0, 8: 50.0)	Oxidation of M (7: 0.0)	0	Not Validated
363	C9JU29, Q92786	QKLPQQQQQSFQQLVSAR	RK; RK	KE; KE	211; 211	NH2-QKLPQQQQQSFQQLVSAR-COOH			11_234_4.mgf	11_234_4.23090.23090.		4255.34	714.72		3+	2141.13	0	1.87562	0				0	Not Validated
364	Q8NH70	LMTVFYSIITLMLNPLIYSLRQSEMKNAMK	DK	NL	268	NH2-LM<ox>TVFYSIITLM<ox>LNPLIYSLRQSEMKNAMK-COOH	Oxidation of M(2, 12)		11_234_4.mgf	11_234_4.13653.13653.		2392.16	896.23		4+	3579.86	1	8.32245	0	Oxidation of M (2: Very Confident, 12: Random)	Oxidation of M (2: 99.99987459269133, 12: 33.333375135769565, 25: 33.333375135769565, 29: 33.333375135769565)	Oxidation of M (2: 0.0, 12: 0.0)	0	Not Validated
365	E7ENR4	QGLAMLPR	SR	LF	11	NH2-QGLAMLPR-COOH			11_234_4.mgf	11_234_4.900.900.		183.084	443.25		2+	884.49	0	-5.36982	0				0	Not Validated
366	P12273	TVQIAAVVDVIRELGICPDDAAVIPIK	NR	NN	107	NH2-TVQIAAVVDVIRELGIC<cmm>PDDAAVIPIK-COOH		Carbamidomethylation of C(17)	11_234_4.mgf	11_234_4.21663.21663.		3954.88	959.21		3+	2874.59	0	6.70878	0				0	Not Validated
367	P12277	FCTGLTQIETLFK	TR	SK	253	NH2-FC<cmm>TGLTQIETLFK-COOH		Carbamidomethylation of C(2)	11_234_4.mgf	11_234_4.20101.20101.		3631.28	779.4		2+	1556.79	0	-3.47613	0				0	Not Validated
368	Q9UJ04_REVERSED	LGQCQDRDPDGSAHDPAALGGTQALPLK	ER	NG	379	NH2-LGQC<cmm>QDRDPDGSAHDPAALGGTQALPLK-COOH		Carbamidomethylation of C(4)	11_234_4.mgf	11_234_4.27056.27056.		5091.82	722.85		4+	2887.39	0	-6.00879	1				0	Not Validated
369	C9J0A9_REVERSED, J3KR67_REVERSED, Q9UBX0_REVERSED	MLPVCDKKQDLGLIR	PK; PK; PK	EI; EI; EI	113; 69; 147	NH2-MLPVC<cmm>DKKQDLGLIR-COOH		Carbamidomethylation of C(5)	11_234_4.mgf	11_234_4.1221.1221.		247.888	447.25		4+	1784.96	0	3.79992	1				0	Not Validated
370	Q9NPJ4_REVERSED	NKGGNQMAQWAAASSNYGHGR	NK	EK	75	NH2-NKGGNQMAQWAAASSNYGHGR-COOH			11_234_4.mgf	11_234_4.31451.31451.		5988.61	552.26		4+	2203.99	1	6.5933	1				0	Not Validated
371	F5H0N7, J3KP58, P30622, P30622-1, P30622-2	HEEILQNLQKTLLDTEDKLK	TK; TK; TK; TK; TK	GA; GA; GA; GA; GA	615; 918; 1040; 1029; 994	NH2-HEEILQNLQKTLLDTEDKLK-COOH			11_234_4.mgf	11_234_4.13446.13446.		2356.07	603.08		4+	2407.3	1	-3.44825	0				0	Not Validated
372	G5EA51, Q13231-4	MFTDMVATANNR	KK; KK	QT; QT	96; 86	NH2-M<ox>FTDMVATANNR-COOH	Oxidation of M(1)		11_234_4.mgf	11_234_4.30793.30793.		5854.64	463.21		3+	1385.61	1	-1.4076	0	Oxidation of M (1: Random)	Oxidation of M (1: 50.0, 5: 50.0)	Oxidation of M (1: 0.0)	0	Not Validated
373	Q702N8-2_REVERSED, Q702N8_REVERSED	ALCLEGPGRAEMLIGGHHLIGPTAHLTR	YK; YK	LT; LT	319; 1041	NH2-ALC<cmm>LEGPGRAEM<ox>LIGGHHLIGPTAHLTR-COOH	Oxidation of M(12)	Carbamidomethylation of C(3)	11_234_4.mgf	11_234_4.12974.12974.		2274.75	998.52		3+	2992.55	0	-3.53133	1	Oxidation of M (12: Very Confident)	Oxidation of M (12: 100.0)	Oxidation of M (12: 0.0)	0	Not Validated
374	B7Z225, Q6PCB7	DLFGLSVLIRVR	RR; RR	LE; LE	54; 54	NH2-DLFGLSVLIRVR-COOH			11_234_4.mgf	11_234_4.20544.20544.		3722.85	694.43		2+	1386.83	0	7.72405	0				0	Not Validated
375	B4DS50, C9J7S5, H7C0X4, Q92685, Q92685-2	AFHLALLTAHLTLLLLFALCRWHR	HR; HR; HR; HR; HR	TG; TG; TG; TG; TG	232; 248; 192; 288; 240	NH2-AFHLALLTAHLTLLLLFALC<cmm>RWHR-COOH		Carbamidomethylation of C(20)	11_234_4.mgf	11_234_4.19773.19773.		3564.52	962.89		3+	2885.64	0	3.9711	0				0	Not Validated
376	Q9H3Y0_REVERSED	FCMNSNCSGQYSPPCSSCPK	GK	GM	12	NH2-FC<cmm>M<ox>NSNC<cmm>SGQYSPPC<cmm>SSC<cmm>PK-COOH	Oxidation of M(3)	Carbamidomethylation of C(2, 7, 15, 18)	11_234_4.mgf	11_234_4.4942.4942.		967.804	596.98		4+	2382.88	1	3.32896	1	Oxidation of M (3: Very Confident)	Oxidation of M (3: 100.0)	Oxidation of M (3: 0.0)	0	Not Validated
377	Q6ZNK6_REVERSED	YILPSPSVHFYCVFAELSTGEEVR	PR	VL	24	NH2-YILPSPSVHFYC<cmm>VFAELSTGEEVR-COOH		Carbamidomethylation of C(12)	11_234_4.mgf	11_234_4.20405.20405.		3693.57	934.12		3+	2799.36	0	-7.00554	1				0	Not Validated
378	P28335_REVERSED	ANQDQNPNASNEEEATNRK	RR	CC	173	NH2-ANQDQNPNASNEEEATNRK-COOH			11_234_4.mgf	11_234_4.6.6.		1.1464	533.24		4+	2128.94	0	-2.84635	1				0	Not Validated
379	Q4VXV2, Q6UB35	QIQITQLFGVPVVVALNVFK	QK; QK	TD; TD	15; 784	NH2-QIQITQLFGVPVVVALNVFK-COOH			11_234_4.mgf	11_234_4.14156.14156.		2481.65	554.33		4+	2212.3	1	-4.88262	0				0	Not Validated
380	C9JJH3_REVERSED	LVLILVKASNHLTLTKSAPAR	RK	QL	251	NH2-LVLILVKASNHLTLTKSAPAR-COOH			11_234_4.mgf	11_234_4.8306.8306.		1499.4	749.47		3+	2244.37	1	7.40596	1				0	Not Validated
381	Q8WWH4	LEISGDEFLNFLLK	TK	LN	349	NH2-LEISGDEFLNFLLK-COOH			11_234_4.mgf	11_234_4.14224.14224.		2493.81	819.45		2+	1636.87	0	8.67839	0				0	Not Validated
382	Q7L4P6-2_REVERSED, Q7L4P6_REVERSED	VISLKHPSLPPKPVADKK	ER; ER	KK; KK	54; 54	NH2-VISLKHPSLPPKPVADKK-COOH			11_234_4.mgf	11_234_4.20825.20825.		3781.59	652.4		3+	1953.18	1	-1.38105	1				0	Not Validated
383	Q9H295, Q9H295-2	LLAFAGLSLVLLGTGLFMKRFLGPCGWK	QK; QK	YE; YE	214; 214	NH2-LLAFAGLSLVLLGTGLFM<ox>KRFLGPC<cmm>GWK-COOH	Oxidation of M(18)	Carbamidomethylation of C(25)	11_234_4.mgf	11_234_4.18870.18870.		3380.95	771.19		4+	3080.71	0	7.69824	0	Oxidation of M (18: Very Confident)	Oxidation of M (18: 100.0)	Oxidation of M (18: 0.0)	0	Not Validated
384	Q5SGD2, Q5SGD2-2, Q5SGD2-3	GCPDNITVMVVK	YR; YR; YR	FR; FR; FR	339; 160; 212	NH2-GC<cmm>PDNITVMVVK-COOH		Carbamidomethylation of C(2)	11_234_4.mgf	11_234_4.24149.24149.		4478.62	445.23		3+	1331.66	1	5.29897	0				0	Not Validated
385	E5RGR0, E5RJ48, O75608, O75608-2	LAGVTALSCWLPLR	QK; QK; QK; QK	AS; AS; AS; AS	120; 72; 136; 120	NH2-LAGVTALSC<cmm>WLPLR-COOH		Carbamidomethylation of C(9)	11_234_4.mgf	11_234_4.21300.21300.		3878.81	778.93		2+	1555.85	0	-5.7912	0				0	Not Validated
386	H3BP49_REVERSED	NMQEVVILEVCSVLHFILRELTNLHTR	YK	SL	129	NH2-NM<ox>QEVVILEVC<cmm>SVLHFILRELTNLHTR-COOH	Oxidation of M(2)	Carbamidomethylation of C(11)	11_234_4.mgf	11_234_4.13870.13870.		2429.78	820.69		4+	3278.73	0	1.25542	1	Oxidation of M (2: Very Confident)	Oxidation of M (2: 100.0)	Oxidation of M (2: 0.0)	0	Not Validated
387	Q96PG2_REVERSED	VISALYGGFVLHLLAITIHFAGLEKLLSSK	NK	KQ	186	NH2-VISALYGGFVLHLLAITIHFAGLEKLLSSK-COOH			11_234_4.mgf	11_234_4.21946.21946.		4014.44	1071.29		3+	3209.86	1	-4.11217	1				0	Not Validated
388	E7EMD0_REVERSED, E7EVY7_REVERSED, F5H468_REVERSED, H0Y4R2_REVERSED, P16435_REVERSED	EQIFGIFPAVGTGPGVMIVPTTAKFPLR	AR; AR; AR; AR; AR	FQ; FQ; FQ; FQ; FQ	132; 126; 132; 126; 132	NH2-EQIFGIFPAVGTGPGVMIVPTTAKFPLR-COOH			11_234_4.mgf	11_234_4.23704.23704.		4385.02	981.87		3+	2942.61	0	-7.14151	1				0	Not Validated
389	H0Y7Q8, Q496Y0, Q496Y0-2, Q496Y0-3	LFPGPARASQLRHEGNR	GK; GK; GK; GK	LY; LY; LY; LY	43; 236; 236; 236	NH2-LFPGPARASQLRHEGNR-COOH			11_234_4.mgf	11_234_4.83.83.		16.7713	477.26		4+	1905.01	0	1.43188	0				0	Not Validated
390	Q9NYW4	ITTFDRPAYLWLKQR	KK	AY	107	NH2-ITTFDRPAYLWLKQR-COOH			11_234_4.mgf	11_234_4.22831.22831.		4200.45	636.69		3+	1907.04	0	3.36032	0				0	Not Validated
391	Q9NZL3	ETPLKCEQHGK	SR	NI	621	NH2-ETPLKC<cmm>EQHGK-COOH		Carbamidomethylation of C(6)	11_234_4.mgf	11_234_4.25025.25025.		4664.47	443.22		3+	1325.64	1	-3.73986	0				0	Not Validated
392	P35968	TVAVKMLKEGATHSEHR	CR	AL	864	NH2-TVAVKM<ox>LKEGATHSEHR-COOH	Oxidation of M(6)		11_234_4.mgf	11_234_4.340.340.		69.1306	478.25		4+	1908.98	0	-6.84024	0	Oxidation of M (6: Very Confident)	Oxidation of M (6: 100.0)	Oxidation of M (6: 0.0)	0	Not Validated
393	Q96HR8, Q96HR8-2	QAAGKIFEIFGPVAHPFYVLR	DR; DR	FN; FN	235; 235	NH2-QAAGKIFEIFGPVAHPFYVLR-COOH			11_234_4.mgf	11_234_4.5982.5982.		1130.32	1180.64		2+	2359.28	0	-7.9027	0				0	Not Validated
394	F8WCU4, Q6ZS81, Q6ZS81-2, Q6ZS81-3, Q6ZS81-4, Q6ZS81-5	IVVTLLKGSVRNAVVLK	LR; LR; LR; LR; LR; LR	DH; DH; DH; DH; DH; DH	550; 550; 550; 550; 550; 550	NH2-IVVTLLKGSVRNAVVLK-COOH			11_234_4.mgf	11_234_4.10552.10552.		1874.92	453.05		4+	1808.16	0	5.38305	0				0	Not Validated
395	E7EX35_REVERSED, Q2T9G2_REVERSED, Q9H222_REVERSED	FVVIGLIVLAPIFSYLILFNMTFR	IK; IK; IK	ST; ST; ST	10; 10; 10	NH2-FVVIGLIVLAPIFSYLILFNM<ox>TFR-COOH	Oxidation of M(21)		11_234_4.mgf	11_234_4.18062.18062.		3216.15	701.66		4+	2801.6	1	4.18825	1	Oxidation of M (21: Very Confident)	Oxidation of M (21: 100.0)	Oxidation of M (21: 0.0)	0	Not Validated
396	Q96C10_REVERSED	GQPTELLMSRVKLVPLK	IR	VS	34	NH2-GQPTELLMSRVKLVPLK-COOH			11_234_4.mgf	11_234_4.31175.31175.		5932.39	478.29		4+	1908.12	1	2.35338	1				0	Not Validated
397	F8VWT9_REVERSED, J3KPF0_REVERSED, Q9Y4D8-4_REVERSED, Q9Y4D8_REVERSED	RTLHRLIILLTLAR	DK; DK; DK; DK	HF; HF; HF; HF	1050; 1050; 1050; 1050	NH2-RTLHRLIILLTLAR-COOH			11_234_4.mgf	11_234_4.11622.11622.		2050.61	563.71		3+	1688.09	0	8.54018	1				0	Not Validated
398	A6NM28_REVERSED	QRLDLLKWETK	VK	TF	382	NH2-QRLDLLKWETK-COOH			11_234_4.mgf	11_234_4.1394.1394.		282.87	477.28		3+	1428.81	0	6.47555	1				0	Not Validated
399	E9PKZ0_REVERSED, E9PP36_REVERSED, P62917_REVERSED	GGGAVVGVVARNASSIVKK	IR; IR; IR	SG; VI; SG	33; 85; 85	NH2-GGGAVVGVVARNASSIVKK-COOH			11_234_4.mgf	11_234_4.328.328.		66.6924	443.27		4+	1768.03	1	8.81659	1				0	Not Validated
400	H0YE03_REVERSED, Q2TBE0-3_REVERSED	HLLVGISLLLKKGK	WK; WK	TR; TR	22; 22	NH2-HLLVGISLLLKKGK-COOH			11_234_4.mgf	11_234_4.17184.17184.		3043.45	760.51		2+	1518	1	-0.0177477	1				0	Not Validated
401	Q9HBE4-2_REVERSED	IFSLTSVKQLLSKFR		EL	1	NH2-IFSLTSVKQLLSKFR-COOH			11_234_4.mgf	11_234_4.3754.3754.		759.406	589.69		3+	1766.05	0	1.5432	1				0	Not Validated
402	P52333-2_REVERSED, P52333_REVERSED	YKVIFDSHLAKLIQIER	GR; GR	QF; QF	209; 239	NH2-YKVIFDSHLAKLIQIER-COOH			11_234_4.mgf	11_234_4.4244.4244.		850.986	519.3		4+	2072.18	1	-5.15669	1				0	Not Validated
403	C9JNR5	EAEDLQAGELLQLDAAR	RR	RQ	57	NH2-EAEDLQAGELLQLDAAR-COOH			11_234_4.mgf	11_234_4.263.263.		53.4672	461.24		4+	1840.92	0	7.70935	0				0	Not Validated
404	H7C3J1	FLPREIQNLILQMLRQATK	NK	RA	69	NH2-FLPREIQNLILQM<ox>LRQATK-COOH	Oxidation of M(13)		11_234_4.mgf	11_234_4.30050.30050.		5703.34	777.12		3+	2327.31	1	8.60801	0	Oxidation of M (13: Very Confident)	Oxidation of M (13: 100.0)	Oxidation of M (13: 0.0)	0	Not Validated
405	H3BLU7, O43488	FFGNSWAETYRNR	GR; GR	FW; FW	206; 251	NH2-FFGNSWAETYRNR-COOH			11_234_4.mgf	11_234_4.30932.30932.		5882.9	550.26		3+	1646.76	1	-2.5292	0				0	Not Validated
406	B5MDS5_REVERSED, O95996-2_REVERSED, O95996-3_REVERSED, O95996_REVERSED	APRHALLNRLAAASGMAIMK	HK; HK; HK; HK	HK; HK; HK; HK	1604; 1604; 1604; 1604	NH2-APRHALLNRLAAASGMAIMK-COOH			11_234_4.mgf	11_234_4.20319.20319.		3675.79	698.39		3+	2091.16	1	-5.22291	1				0	Not Validated
407	H7BYJ3_REVERSED, O14578-3_REVERSED, O14578-4_REVERSED, O14578_REVERSED	DALDKKIQNDLVK	EK; EK; EK; EK	IK; IK; IK; IK	1275; 1274; 1290; 1290	NH2-DALDKKIQNDLVK-COOH			11_234_4.mgf	11_234_4.10414.10414.		1851.68	500.62		3+	1498.84	0	1.77329	1				0	Not Validated
408	P98088_REVERSED	GMCGCEEVETYSFARSSGDTCHLTVNR	RR	LS	39	NH2-GM<ox>C<cmm>GC<cmm>EEVETYSFARSSGDTC<cmm>HLTVNR-COOH	Oxidation of M(2)	Carbamidomethylation of C(3, 5, 21)	11_234_4.mgf	11_234_4.14834.14834.		2602.13	785.83		4+	3138.29	1	-0.768186	1	Oxidation of M (2: Very Confident)	Oxidation of M (2: 100.0)	Oxidation of M (2: 0.0)	0	Not Validated
409	Q7Z2Y8_REVERSED	WLDQVRSKVDSIK	GR	MI	700	NH2-WLDQVRSKVDSIK-COOH			11_234_4.mgf	11_234_4.27421.27421.		5168.32	525.63		3+	1572.86	1	1.53878	1				0	Not Validated
410	B4DZI8_REVERSED, P35606_REVERSED	VVRSVQSPLYTRALFAAEPLR	LK; LK	GT; GT	137; 137	NH2-VVRSVQSPLYTRALFAAEPLR-COOH			11_234_4.mgf	11_234_4.11296.11296.		1998.89	792.12		3+	2372.33	1	0.828074	1				0	Not Validated
411	Q8IYH5-3_REVERSED, Q8IYH5-4_REVERSED, Q8IYH5_REVERSED	KPDLPSKPRAPLGVK	DK; DK; DK	DF; DF; DF	293; 73; 293	NH2-KPDLPSKPRAPLGVK-COOH			11_234_4.mgf	11_234_4.1004.1004.		204.078	401.5		4+	1601.96	0	5.71808	1				0	Not Validated
412	B1AJY5, B1AJY6, O75832, O75832-2	SLATRTDQDSR	DK; DK; DK; DK	TA; TA; TA; TA	31; 31; 31; 31	NH2-SLATRTDQDSR-COOH			11_234_4.mgf	11_234_4.1306.1306.		265.07	417.21		3+	1248.61	0	1.86062	0				0	Not Validated
413	Q8IZY2-2_REVERSED, Q8IZY2_REVERSED	LVRDLAGGPLPSLLAWLEEVSR	NK; NK	GL; GL	692; 692	NH2-LVRDLAGGPLPSLLAWLEEVSR-COOH			11_234_4.mgf	11_234_4.25905.25905.		4851.43	598.59		4+	2390.33	0	-0.537076	1				0	Not Validated
414	B7WNR0, C9JKR2, D6RHD5, H0YA55, P02768, P02768-2	DVFLGMFLYEYAR	AK; AK; AK; AK; AK; AK	RH; RH; RH; RH; RH; RH	233; 156; 198; 193; 348; 156	NH2-DVFLGMFLYEYAR-COOH			11_234_4.mgf	11_234_4.24534.24534.		4560.36	812.39		2+	1622.78	0	-9.14203	0				0	Not Validated
415	P60174, P60174-1, P60174-4	ELASQPDVDGFLVGGASLKPEFVDIINAK	CK; CK; CK	Q; Q; Q	257; 220; 138	NH2-ELASQPDVDGFLVGGASLKPEFVDIINAK-COOH			11_234_4.mgf	11_234_4.22158.22158.		4059.21	1010.54		3+	3028.58	0	7.4064	0				0	Not Validated
416	B7Z3P1_REVERSED, Q15813_REVERSED	LLRSLLGKVK	VK; VK	QI; QI	46; 46	NH2-LLRSLLGKVK-COOH			11_234_4.mgf	11_234_4.13506.13506.		2366.83	563.89		2+	1125.76	0	5.03947	1				0	Not Validated
417	E9PEZ1_REVERSED, Q8IWT3-3_REVERSED, Q8IWT3_REVERSED	WEHKTMLLYLLRLAQVVVMK	PR; PR; PR	EG; EG; EG	1726; 1754; 1754	NH2-WEHKTM<ox>LLYLLRLAQVVVMK-COOH	Oxidation of M(6)		11_234_4.mgf	11_234_4.24554.24554.		4564.57	622.61		4+	2486.39	0	8.16334	1	Oxidation of M (6: Very Confident)	Oxidation of M (6: 99.97247308668385, 19: 0.027526913316155352)	Oxidation of M (6: 0.0)	0	Not Validated
418	Q96A70, Q96A70-2, Q96A70-3, Q96A70-4	IICANPCKQIAQIKYAAK	SK; SK; SK; SK	HG; HG; HG; HG	109; 109; 109; 109	NH2-IIC<cmm>ANPC<cmm>KQIAQIKYAAK-COOH		Carbamidomethylation of C(3, 7)	11_234_4.mgf	11_234_4.6033.6033.		1138.43	523.54		4+	2089.12	1	4.731	0				0	Not Validated
419	K7EMC2_REVERSED, K7EQI6_REVERSED, O14559-10_REVERSED, O14559-11_REVERSED, O14559_REVERSED	LLLPILHPR	GR; GR; GR; GR; GR	LS; LS; LS; LS; LS	447; 183; 419; 447; 447	NH2-LLLPILHPR-COOH			11_234_4.mgf	11_234_4.10454.10454.		1858.5	536.36		2+	1070.7	0	8.40107	1				0	Not Validated
420	O43147-2_REVERSED, O43147-5_REVERSED, O43147_REVERSED, V9GYD2_REVERSED, V9GYJ0_REVERSED	EILATRVWVHKLAQPSLAPAK	VK; VK; VK; VK; VK	GS; GS; GS; GS; GS	914; 850; 869; 24; 179	NH2-EILATRVWVHKLAQPSLAPAK-COOH			11_234_4.mgf	11_234_4.20535.20535.		3720.91	776.79		3+	2327.35	0	0.171655	1				0	Not Validated
421	Q8WYL5-4_REVERSED, Q8WYL5_REVERSED	GRVSHISDSSSSR	PK; PK	TL; TL	104; 104	NH2-GRVSHISDSSSSR-COOH			11_234_4.mgf	11_234_4.2398.2398.		486.224	459.23		3+	1373.66	1	0.0451172	1				0	Not Validated
422	P22102-2_REVERSED, P22102_REVERSED	RPQQLFAIARFGVDK	LS	RY; RY	1; 578	NH2-RPQQLFAIARFGVDK-COOH			11_234_4.mgf	11_234_4.5239.5239.		1015.72	582.66		3+	1744.97	0	-8.86845	1				0	Not Validated
423	B4DXX7, O00571, O00571-2, O15523	QYPISLVLAPTR	RK; RK; RK; RK	EL; EL; EL; EL	260; 265; 249; 263	NH2-QYPISLVLAPTR-COOH			11_234_4.mgf	11_234_4.25352.25352.		4734.06	453.27		3+	1356.78	0	8.55616	0				0	Not Validated
424	F8W6L6, P35580, P35580-2, P35580-3, P35580-4	NLAKIRNK	AK; AK; AK; AK; AK	QE; QE; QE; QE; QE	1040; 1024; 1040; 1045; 1055	NH2-NLAKIRNK-COOH			11_234_4.mgf	11_234_4.10024.10024.		1785.42	479.31		2+	955.593	1	9.80973	0				0	Not Validated
425	O15015-2_REVERSED, O15015_REVERSED	HHARVHNKLAAANFLQK	PR; PR	SC; SC	1409; 1406	NH2-HHARVHNKLAAANFLQK-COOH			11_234_4.mgf	11_234_4.20666.20666.		3748.5	652.7		3+	1954.08	1	-0.697387	1				0	Not Validated
426	E9PE95, Q6NUI2, Q6NUI2-3, Q6NUI2-4, Q6NUI2-5	LLGEFSWLTEEILLR	QK; QK; QK; SQ; QK	GF; GF; GF; GF; GF	406; 477; 477; 483; 190	NH2-LLGEFSWLTEEILLR-COOH			11_234_4.mgf	11_234_4.27679.27679.		5220.79	455.51		4+	1817.99	0	9.96577	0				0	Not Validated
427	Q8IV32	AQRILRVNLSPVIR	QR	LQ	444	NH2-AQRILRVNLSPVIR-COOH			11_234_4.mgf	11_234_4.6586.6586.		1222.32	545.68		3+	1634.01	0	4.75136	0				0	Not Validated
428	U3KPT1_REVERSED	SPMDSDSPGSADMKKCNCYFWAM	TR		103	NH2-SPM<ox>DSDSPGSADM<ox>KKC<cmm>NC<cmm>YFWAM<ox>-COOH	Oxidation of M(13, 23, 3)	Carbamidomethylation of C(16, 18)	11_234_4.mgf	11_234_4.31229.31229.		5943.39	684.27		4+	2732.03	1	5.63162	1	Oxidation of M (3: Very Confident, 13: Very Confident, 23: Very Confident)	Oxidation of M (3: 100.0, 13: 100.0, 23: 100.0)	Oxidation of M (3: 0.0, 13: 0.0, 23: 0.0)	0	Not Validated
429	P48443	AESEAECATSGHEDMPVER	ER	IL	220	NH2-AESEAEC<cmm>ATSGHEDMPVER-COOH		Carbamidomethylation of C(7)	11_234_4.mgf	11_234_4.19845.19845.		3579.17	702.29		3+	2103.85	0	0.390645	0				0	Not Validated
430	H7BXY3_REVERSED, Q7L2E3-2_REVERSED, Q7L2E3-3_REVERSED, Q7L2E3_REVERSED	GKAVFTMPCPWLLTLTSLKTK	RR; RR; RR; RR	TG; TG; TG; TG	901; 901; 901; 901	NH2-GKAVFTM<ox>PC<cmm>PWLLTLTSLKTK-COOH	Oxidation of M(7)	Carbamidomethylation of C(9)	11_234_4.mgf	11_234_4.3675.3675.		743.618	603.08		4+	2407.3	1	-5.47691	1	Oxidation of M (7: Very Confident)	Oxidation of M (7: 100.0)	Oxidation of M (7: 0.0)	0	Not Validated
431	H0Y9A6, H0Y9C9, Q86XX4, Q86XX4-2, Q86XX4-4, Q86XX4-5, Q86XX4-6	QGTCSACDQSCDSCGPSSPR	NR; NR; NR; NR; NR; NR; NR	CL; CL; CL; CL; CL; CL; CL	484; 398; 555; 555; 555; 555; 555	NH2-QGTC<cmm>SAC<cmm>DQSC<cmm>DSC<cmm>GPSSPR-COOH		Carbamidomethylation of C(4, 7, 11, 14)	11_234_4.mgf	11_234_4.11005.11005.		1952.57	554.96		4+	2215.8	0	5.49319	0				0	Not Validated
432	P38570_REVERSED	EYFNRMMNSIFDKAR	CK	QF	946	NH2-EYFNRMMNSIFDKAR-COOH			11_234_4.mgf	11_234_4.1340.1340.		271.924	481.23		4+	1920.9	0	-3.41777	1				0	Not Validated
433	J3KTA1_REVERSED, Q96IG2-2_REVERSED, Q96IG2_REVERSED	CLTVVDLFSFIRLLLEKPLK	CR; CR; CR	KN; KN; KN	391; 359; 391	NH2-C<cmm>LTVVDLFSFIRLLLEKPLK-COOH		Carbamidomethylation of C(1)	11_234_4.mgf	11_234_4.18276.18276.		3259.17	802.14		3+	2403.4	0	0.752169	1				0	Not Validated
434	M0R2M6	IYFIGFQRSILLSKSENSLNSIGDR	GK	RR	23	NH2-IYFIGFQRSILLSKSENSLNSIGDR-COOH			11_234_4.mgf	11_234_4.20352.20352.		3682.65	715.14		4+	2856.51	0	6.1185	0				0	Not Validated
435	Q8IWZ8_REVERSED	HQMIMDYMQQMEQQEKLQKK	RK	QA	185	NH2-HQM<ox>IM<ox>DYM<ox>QQM<ox>EQQEKLQKK-COOH	Oxidation of M(8, 3, 11, 5)		11_234_4.mgf	11_234_4.27151.27151.		5112.05	887.07		3+	2658.19	0	-1.06862	1	Oxidation of M (3: Very Confident, 5: Very Confident, 8: Very Confident, 11: Very Confident)	Oxidation of M (3: 100.0, 5: 100.0, 8: 100.0, 11: 100.0)	Oxidation of M (3: 0.0, 5: 0.0, 8: 0.0, 11: 0.0)	0	Not Validated
436	O43464, O43464-2, O43464-3, O43464-4	AAPRAGRGAGWSLR	M; M; M; M	AW; AW; AW; AW	2; 2; 2; 2	NH2-AAPRAGRGAGWSLR-COOH			11_234_4.mgf	11_234_4.242.242.		49.2135	476.27		3+	1424.77	1	6.93553	0				0	Not Validated
437	C9J7L8_REVERSED, H7C5Q2_REVERSED, Q9Y305-2_REVERSED, Q9Y305-3_REVERSED, Q9Y305-4_REVERSED, Q9Y305_REVERSED	GFRVTNQVTLYK	IR; IR; IR; IR; IR; IR	ER; ER; ER; ER; ER; ER	83; 197; 326; 326; 326; 326	NH2-GFRVTNQVTLYK-COOH			11_234_4.mgf	11_234_4.30533.30533.		5801.71	476.27		3+	1424.78	1	5.05476	1				0	Not Validated
438	Q8NGC9	IQIFLFSLFLVIYVLTLLGNGAIIYAVR	WK	CN	33	NH2-IQIFLFSLFLVIYVLTLLGNGAIIYAVR-COOH			11_234_4.mgf	11_234_4.11076.11076.		1963.34	793.48		4+	3168.87	1	4.93317	0				0	Not Validated
439	H0Y6I4_REVERSED, H0YA69_REVERSED, H0YAE5_REVERSED, O75086_REVERSED	RLLGEAGLVR	SR; SR; SR; SR	VR; VR; VR; VR	93; 93; 93; 93	NH2-RLLGEAGLVR-COOH			11_234_4.mgf	11_234_4.24565.24565.		4566.88	542.34		2+	1082.66	0	8.68483	1				0	Not Validated
440	Q502W6-8_REVERSED	CFCLNFSRTGLILNNLLLR		VF	1	NH2-C<cmm>FC<cmm>LNFSRTGLILNNLLLR-COOH		Carbamidomethylation of C(1, 3)	11_234_4.mgf	11_234_4.16504.16504.		2910.76	582.07		4+	2323.23	1	7.83195	1				0	Not Validated
441	A8MTJ1_REVERSED, C9JXW5_REVERSED, F6SWM5_REVERSED, J3KNN6_REVERSED, Q13387-2_REVERSED, Q13387-3_REVERSED, Q13387-4_REVERSED, Q13387_REVERSED	SGLLDKAPGPVAHAYFAPFVGR	RK; RK; RK; RK; RK; RK; RK; RK	EG; EG; EG; EG; EG; EG; EG; EG	152; 152; 152; 152; 152; 221; 152; 152	NH2-SGLLDKAPGPVAHAYFAPFVGR-COOH			11_234_4.mgf	11_234_4.25853.25853.		4840.42	757.41		3+	2269.2	0	3.25611	1				0	Not Validated
442	F2Z361_REVERSED, O60783_REVERSED	LLSGLMFAAM	TR; TR		51; 119	NH2-LLSGLM<ox>FAAM-COOH	Oxidation of M(6)		11_234_4.mgf	11_234_4.2904.2904.		588.746	535.27		2+	1068.53	0	-8.71291	1	Oxidation of M (6: Random)	Oxidation of M (6: 50.0, 10: 50.0)	Oxidation of M (6: 0.0)	0	Not Validated
443	F2Z2X2_REVERSED, Q6ZT98-2_REVERSED, Q6ZT98-3_REVERSED, Q6ZT98_REVERSED	VLGDHYLFIK	MR; MR; MR; MR	LP; LP; LP; LP	444; 444; 567; 662	NH2-VLGDHYLFIK-COOH			11_234_4.mgf	11_234_4.30885.30885.		5873.33	402.23		3+	1203.67	0	2.46626	1				0	Not Validated
444	Q9P1Y5-2_REVERSED, Q9P1Y5_REVERSED	LHPLSDVDHPPTLVRTLPALRLEAPR	KR; KR	TH; TH	440; 440	NH2-LHPLSDVDHPPTLVRTLPALRLEAPR-COOH			11_234_4.mgf	11_234_4.22594.22594.		4150.21	972.22		3+	2912.63	1	-0.00983956	1				0	Not Validated
445	B7Z739_REVERSED, Q8TCQ1-2_REVERSED	WMNLFNCCVHSSTM	KK; KK		131; 259	NH2-WM<ox>NLFNC<cmm>C<cmm>VHSSTM<ox>-COOH	Oxidation of M(2, 14)	Carbamidomethylation of C(7, 8)	11_234_4.mgf	11_234_4.30825.30825.		5861.15	607.24		3+	1817.7	1	-2.49998	1	Oxidation of M (2: Very Confident, 14: Very Confident)	Oxidation of M (2: 100.0, 14: 100.0)	Oxidation of M (2: 0.0, 14: 0.0)	0	Not Validated
446	Q9Y6G1	SKKIMPAGLVAGLSLMMILR	KR	LV	74	NH2-SKKIMPAGLVAGLSLM<ox>M<ox>ILR-COOH	Oxidation of M(17, 16)		11_234_4.mgf	11_234_4.17313.17313.		3068.53	721.08		3+	2160.22	0	-0.688114	0	Oxidation of M (16: Very Confident, 17: Very Confident)	Oxidation of M (5: 6.365320827616483E-6, 16: 99.99999681733958, 17: 99.99999681733958)	Oxidation of M (16: 0.0, 17: 0.0)	0	Not Validated
447	Q8NH18_REVERSED	LLTIAYIVLFVVFLVAK	NR	LE	273	NH2-LLTIAYIVLFVVFLVAK-COOH			11_234_4.mgf	11_234_4.22465.22465.		4123.3	641.74		3+	1921.21	1	-5.61984	1				0	Not Validated
448	Q9P0I2-2_REVERSED, Q9P0I2_REVERSED, S4R3U9_REVERSED	LVRSRILVQSDSVQEQTLK	ER; ER; ER	KD; KD; KD	159; 201; 18	NH2-LVRSRILVQSDSVQEQTLK-COOH			11_234_4.mgf	11_234_4.28878.28878.		5463.25	550.57		4+	2198.24	0	5.72793	1				0	Not Validated
449	Q96DR7, Q96DR7-4	QQVYFFLFNDVLIITKKK	SK; SK	SE; SE	679; 679	NH2-QQVYFFLFNDVLIITKKK-COOH			11_234_4.mgf	11_234_4.20795.20795.		3775.4	748.76		3+	2243.27	0	-6.0727	0				0	Not Validated
450	Q96SE7-2_REVERSED, Q96SE7_REVERSED	VLHSNQTFVKGCENCK	HR; HR	YP; YP	479; 479	NH2-VLHSNQTFVKGC<cmm>ENC<cmm>K-COOH		Carbamidomethylation of C(12, 15)	11_234_4.mgf	11_234_4.31585.31585.		6015.92	481.23		4+	1919.9	1	-5.54183	1				0	Not Validated
451	C9J6C9_REVERSED, C9JLZ7_REVERSED, C9JT43_REVERSED, F8WD43_REVERSED, Q49AK1_REVERSED, Q99259-3_REVERSED, Q99259_REVERSED, U3KQR2_REVERSED	SKEELSNTRQLFGCIK	LR; LR; LR; LR; LR; LR; LR; LR	LG; LG; LG; LG; LG; LG; LG; LG	55; 25; 61; 173; 365; 164; 534; 51	NH2-SKEELSNTRQLFGC<cmm>IK-COOH		Carbamidomethylation of C(14)	11_234_4.mgf	11_234_4.30023.30023.		5697.79	478.25		4+	1908.97	0	-0.96815	1				0	Not Validated
452	Q9BYX2-2_REVERSED, Q9BYX2-3_REVERSED, Q9BYX2_REVERSED	ASEESGPASSSSEPANEGAGEM	DR; DR; DR		896; 839; 907	NH2-ASEESGPASSSSEPANEGAGEM-COOH			11_234_4.mgf	11_234_4.2891.2891.		586.107	521.21		4+	2079.82	1	-4.77368	1				0	Not Validated
453	H0YG47, H0YGD6, Q96PU8, Q96PU8-3, Q96PU8-5, Q96PU8-6, Q96PU8-8, Q96PU8-9	IITGPAPVLPPAALRTPTPAGPTIMPLIR	PR; PR; PR; PR; PR; PR; PR; PR	QI; QI; QI; QI; QI; QI; QI; QI	125; 62; 228; 220; 220; 228; 228; 228	NH2-IITGPAPVLPPAALRTPTPAGPTIMPLIR-COOH			11_234_4.mgf	11_234_4.20105.20105.		3632.14	978.24		3+	2930.71	1	-6.65529	0				0	Not Validated
454	Q96T57	GQGKPPVWRVRR	LR	AL	135	NH2-GQGKPPVWRVRR-COOH			11_234_4.mgf	11_234_4.30923.30923.		5881.07	479.28		3+	1434.83	0	-9.64186	0				0	Not Validated
455	P49454_REVERSED	GLSLPSLALKQAALRPSTR	EK	TA	87	NH2-GLSLPSLALKQAALRPSTR-COOH			11_234_4.mgf	11_234_4.2405.2405.		487.648	495.8		4+	1978.17	1	-0.607555	1				0	Not Validated
456	Q9UEF7, Q9UEF7-2	RPRPPPPSLSLLLVLLGLGGRRLR	PR; PR	AE; AE	9; 9	NH2-RPRPPPPSLSLLLVLLGLGGRRLR-COOH			11_234_4.mgf	11_234_4.18521.18521.		3308.72	659.17		4+	2632.65	0	0.599765	0				0	Not Validated
457	P17900	QSLMQAPLLIALGLLLAAPAQAHLK	M	KP	2	NH2-QSLM<ox>QAPLLIALGLLLAAPAQAHLK-COOH	Oxidation of M(4)		11_234_4.mgf	11_234_4.21518.21518.		3924.44	866.85		3+	2596.51	1	4.21838	0	Oxidation of M (4: Very Confident)	Oxidation of M (4: 100.0)	Oxidation of M (4: 0.0)	0	Not Validated
458	Q8TBR7-1_REVERSED, Q8TBR7_REVERSED	QAVPVLVFLIVAHHTIMLRNR	KL; LR	SL; SL	90; 122	NH2-QAVPVLVFLIVAHHTIMLRNR-COOH			11_234_6.mgf	11_234_6.16498.16498.		3297.27	607.61		4+	2426.41	0	0.507928	1				0	Not Validated
459	Q9HCU4	GNELSLVLLNASTGELKLSR	ER	AL	1067	NH2-GNELSLVLLNASTGELKLSR-COOH			11_234_6.mgf	11_234_6.17244.17244.		3445.82	1057.59		2+	2113.17	0	-4.17712	0				0	Not Validated
460	E7ENN3, E9PEL9, Q8NF91, Q8NF91-4, Q8NF91-7	LNALPRQFNVIVALAK	EK; EK; EK; EK; EK	DK; DK; DK; DK; DK	4392; 4574; 4645; 4574; 4645	NH2-LNALPRQFNVIVALAK-COOH			11_234_6.mgf	11_234_6.12714.12714.		2541.77	884.54		2+	1766.06	1	3.06451	0				0	Not Validated
461	Q15513	YFEFCFFYALNILFQK	FR	VS	14	NH2-YFEFC<cmm>FFYALNILFQK-COOH		Carbamidomethylation of C(5)	11_234_6.mgf	11_234_6.10751.10751.		2159.54	538.52		4+	2149.04	1	4.28817	0				0	Not Validated
462	H7C3G0, P50876	DEGCAQMMCKNCK	ER; ER	HA; HA	191; 195	NH2-DEGC<cmm>AQM<ox>MC<cmm>KNC<cmm>K-COOH	Oxidation of M(7)	Carbamidomethylation of C(4, 9, 12)	11_234_6.mgf	11_234_6.28554.28554.		5769.52	550.21		3+	1646.6	1	4.16855	0	Oxidation of M (7: Random)	Oxidation of M (7: 50.0, 8: 50.0)	Oxidation of M (7: 0.0)	0	Not Validated
463	P32856_REVERSED	KGVSLGIILAIIAVLVVSVAIIIWKK		RR	1	NH2-KGVSLGIILAIIAVLVVSVAIIIWKK-COOH			11_234_6.mgf	11_234_6.13422.13422.		2683.67	680.2		4+	2715.78	1	-3.03784	1				0	Not Validated
464	Q14204_REVERSED	SWGLPAYRLREQIIAHFWALLFYLR	KK	AR	445	NH2-SWGLPAYRLREQIIAHFWALLFYLR-COOH			11_234_6.mgf	11_234_6.23374.23374.		4715.84	780.68		4+	3118.7	0	-3.60006	1				0	Not Validated
465	M0QYL3_REVERSED, M0QZM1_REVERSED, P52272-2_REVERSED, P52272_REVERSED	NIRGMNMGSGFRGMNEMGGGFPGEMGGMK	GG; IE; IE	NI; NI; NI; NI	1; 225; 358; 358	NH2-NIRGMNMGSGFRGMNEMGGGFPGEM<ox>GGM<ox>K-COOH	Oxidation of M(25, 28)		11_234_6.mgf	11_234_6.24669.24669.		4976.38	1014.1		3+	3038.27	1	0.0123429	1	Oxidation of M (25: Doubtfull, 28: Doubtfull)	Oxidation of M (5: 0.014272502323378252, 7: 33.33333333333333, 14: 33.33333333333333, 17: 33.333333333333336, 25: 49.99286374883832, 28: 49.99286374883832)	Oxidation of M (7: 0.0, 28: 0.0)	0	Not Validated
466	C9J1H7, C9JLB1, C9JWL1, C9JYW2, P19338	VAVATPAKKAAVTPGK	KK; KK; KK; KK; KK	KA; KA; KA; KA; KA	56; 56; 56; 56; 72	NH2-VAVATPAKKAAVTPGK-COOH			11_234_6.mgf	11_234_6.2729.2729.		554.578	503.98		3+	1507.91	1	4.10543	0				0	Not Validated
467	Q9NPG4_REVERSED	VLSRLIQRPGSEKEPSVK	LR	GN	249	NH2-VLSRLIQRPGSEKEPSVK-COOH			11_234_6.mgf	11_234_6.23853.23853.		4818.54	675.39		3+	2022.16	1	-6.79301	1				0	Not Validated
468	M0QZX2_REVERSED, Q8NBT3_REVERSED	ARARPPLSLLLLLLPPLLRR	YK; YK	LA; LA	460; 465	NH2-ARARPPLSLLLLLLPPLLRR-COOH			11_234_6.mgf	11_234_6.16226.16226.		3243.29	760.51		3+	2277.49	1	6.98081	1				0	Not Validated
469	K7EMK3	SRTEPNLPKSLSLHIFKPR	AR	SL	23	NH2-SRTEPNLPKSLSLHIFKPR-COOH			11_234_6.mgf	11_234_6.8050.8050.		1623.53	556.07		4+	2219.25	1	-2.84755	0				0	Not Validated
470	D6RCF2, O75367, O75367-2, O75367-3, Q9P0M6	HILLAVANDEELNQLLK	PR; PR; PR; PR; PR	GV; GV; GV; GV; GV	80; 80; 80; 80; 80	NH2-HILLAVANDEELNQLLK-COOH			11_234_6.mgf	11_234_6.15347.15347.		3068.97	967.55		2+	1932.07	1	7.27256	0				0	Not Validated
471	Q9HCE3	SISSENSSKGSPSSPAGSTPAIPKVR	PR	IK	337	NH2-SISSENSSKGSPSSPAGSTPAIPKVR-COOH			11_234_6.mgf	11_234_6.5035.5035.		1018.84	843.43		3+	2527.29	0	-7.76112	0				0	Not Validated
472	H7BXI7, Q8NI32, Q8NI32-2	TSGSSAPTLYLPVLAWVFVLPLL	QR; QR; QR		185; 161; 185	NH2-TSGSSAPTLYLPVLAWVFVLPLL-COOH			11_234_6.mgf	11_234_6.18039.18039.		3603.4	815.47		3+	2443.38	0	4.70076	0				0	Not Validated
473	Q4TT42_REVERSED	IVQPIPVR	ER	IL	77	NH2-IVQPIPVR-COOH			11_234_6.mgf	11_234_6.4961.4961.		1003.88	461.3		2+	920.581	0	5.10557	1				0	Not Validated
474	Q6ZN28	LIQEAAVLTSAVKLGK	AR	GW	733	NH2-LIQEAAVLTSAVKLGK-COOH			11_234_6.mgf	11_234_6.23395.23395.		4720.36	821.5		2+	1639.99	1	-3.1454	0				0	Not Validated
475	Q5KU26_REVERSED	YGLIAVTITLLACLIYLLIISFKLAWNNK	VK	CK	684	NH2-YGLIAVTITLLAC<cmm>LIYLLIISFKLAWNNK-COOH		Carbamidomethylation of C(13)	11_234_6.mgf	11_234_6.23138.23138.		4665.45	835.49		4+	3336.93	1	-0.362407	1				0	Not Validated
476	Q9Y4R8_REVERSED	LRQLLLLARLALTR	NK	CD	11	NH2-LRQLLLLARLALTR-COOH			11_234_6.mgf	11_234_6.9139.9139.		1839.37	551.04		3+	1649.08	1	7.25537	1				0	Not Validated
477	B4DR52, O60814, P06899, P23527, P33778, P57053, P58876, P62807, Q16778, Q5QNW6, Q5QNW6-2, Q8N257, Q93079, Q96A08, Q99877, Q99879, Q99880, U3KQK0	LLLPGELAKHAVSEGTKAVTK	VR; VR; VR; VR; VR; VR; VR; VR; VR; VR; VR; VR; VR; VR; VR; VR; VR; VR	YT; YT; YT; YT; YT; YT; YT; YT; YT; YT; YT; YT; YT; YT; YT; YT; YT; YT	101; 101; 101; 101; 101; 101; 101; 101; 101; 101; 101; 101; 101; 102; 101; 101; 101; 101	NH2-LLLPGELAKHAVSEGTKAVTK-COOH			11_234_6.mgf	11_234_6.6467.6467.		1306.39	541.57		4+	2161.25	1	0.224366	0				0	Not Validated
478	Q5TCK5_REVERSED	LRPLLLHPAHPAVHLQLHARLVVRLPLPLR	RR	AA	183	NH2-LRPLLLHPAHPAVHLQLHARLVVRLPLPLR-COOH			11_234_6.mgf	11_234_6.22913.22913.		4617.24	1149.38		3+	3445.13	0	-3.51064	1				0	Not Validated
[truncated: 971 more rows]

## Sheet: 11_235 Peptide Hits
	Protein(s)	Sequence	AAs Before	AAs After	Position	Modified Sequence	Variable Modifications	Fixed Modifications	Spectrum File	Spectrum Title	Spectrum Scan Number	RT	m/z	Measured Charge	Identification Charge	Theoretical Mass	Isotope Number	Precursor m/z Error [ppm]	Decoy	Localization Confidence	Probabilistic PTM score	D-score	Confidence [%]	Validation
[truncated: 1,292 more rows]

[truncated: 8 more sheets: Base 2, Avg, 11_236 Peptide Hits, 11_237 Peptide Hits, 11_238 Peptide Hits, 11_239 Peptide Hits, 11_240 Peptide Hits, 11_241 Peptide Hits, 11_242 Peptide Hits]
